# Supplementary material for: Case Report: Detection of Treponema phagedenis in cerebrospinal fluid of a neurosyphilis patient by metagenomic next-generation sequencing
Source: Front Cell Infect Microbiol. 2023 Aug 29;13:1218049. doi: 10.3389/fcimb.2023.1218049 (PMC10497860; doi:10.3389/fcimb.2023.1218049)
Supplement: Supplementary file 1 [file DataSheet_1.fasta]

>NODE_1
TGCTTTAAAACATCGTTTGGAATTTTGCAAGGGCGAGCAATTTACCATAGTGATACTGAA
TCCACAAATCATTATTGTTGATGTGCCGATTAAGAATAACAGCAGCTTAATTGTAAAACA
CGGGCACGAGTCTTTTGGACTTTGGTGCAAAAAACAAAAACTGAGCAGCCGTTGCATTGA
AAAACCGCTGTTATGTTTTATTAGAGCTATAACCGCTGCTTACAAACTCGAAAGTGAAAT
AAGATCGGGTGATTCATTCTCACCTTCAATTTTAGCAACTTCTTCAAGCAATGCTTTTGC
CCTGGACGAGAGTCTGGACGGAATCCGAATCAGTATTTTGATATAGAGGTCTCCTGCTCT
ACGTTGGGCAGGAACACCCTGTCCTTTTTCCCGTATAAGGGCTCCGTGTTGTGTTCCGGC
AGGAATCTTTACTTTGATTTTTTTCTTATCGAGCGTGGTAACCGTAATATCCGCACCGAG
CGCCGCCTGTGTCATGGAAATCGGTACCGCACAGTACAAATCATTACCCTCGCGCTCAAA
ATACGCATGTTTTCGTATAAAAATAAACACATACAGGTCGCCGTACTCGCCGCCGGCTCT
GCCGGCATTCCCCTGCTTGGGGATGGTAATACGTTTTCCTTCTTCAACGCCGGCAGGAAT
AGTAATAATAATTTTTTGCTTTTTACGCTCTACGCCGCTTCCGTGACAGCGTGTGCAAGG
GTTTTCAATAACAGTGCCTTCGCCGCCGCAGCGGGGACAAGCTTGCGCTATCGAAAAAAA
GCCGGTATTTCTACGTATTTGTCCGGTACCTTTACAGTCGGGGCACATTTTACGTCCACC
GCTTTTGCTGCCGGATCCTTTACATTCAGAACAAGTTTCATCGCGCGAATAGTTCAACTC
GGCCTTTTTACCGTATACCGCTTCTTCAAATGAAATTTCCAAATCATACCGTAAATTAGC
GCCGCGTCCGGAGCGTGTTCCGGATTGGCGGGAAGAGCTCCCAAAACCGCCAAAAGCACC
GCCGAAAAGATTTTCAAAGATGTCTGAAAAACCTCCGCCGAAAATATCTTCAAAGCCTTG
AAATGCCGAAGGATCAAAACCTCCCGCGCCGCCCATGCCGTTTAAGCCTTCCGCTCCGTA
TTGGTCATAGATACTGCGCTTTTTTTCATCAATAAGCACTTCGTATGCCTTGGTTGCTTC
TTTAAATTTTTCTTCCGCTTCTTTATTTCCCGGATTTTTATCGGGATGGTATTGAATTGC
CAGTTTTCGGTATGCTTTTTTTATTTCGTCATTTGTTGCCGTTTTTGAAACGCCGAGAAC
TTCATAATAATCTCTTTCCGCCACAATTACTCCGCCTTATAAGACCGTCTAATTTTTCTT
TTTTATTCTCTGATTTTTGCAGTATCGGAAAGCCTCGCCTTAACGGTGGCACCGATACTT
ACATGGCCGTACTCAAAACGAGCCGTGCTGAATTACTATATATCTTTTTGCGTATTTATA
AAAGGTATGTCAAGAATCAATCGGTACAAAATTTTTGCAGCGGAAAAGTTTCCGCTGCAA
AAATAGTTTCTTTTTATTTGTCGTCGTTGTCTTTTACTACTTCGTAGTCAACATCGTCTG
CGGTGCCGTGCGTTGGGCCTGCATCGGTATGGCCGCCGTCTTGAGTCTGTCCCGCTCCGG
CTGCTCCTTGTTGTTTGTACATTTCTTCCGCAATCTTATATGCAGCTTGCTGCAAAGCTT
CGGTTTTTGCCTTTATCGCATCGGTGTTATCGCCTTCAAGCTCTTTTTTCAAATCCGCAA
TTGCTTCTTCGATATGTTGTTTATCCGCACCGTTTATTTTATCTCCCATTTCTTTGAGGG
TTTTTTCGGTTTGATAAATCATTGAATCCGCATTATTACGTGTTTCAACCTTTTCGCGCT
CTTTTTTGTCGCTTTCGGCATTTGCTTCGGCTTCTTTTACCATGCGGTCAATTTCACTTT
CGCTTAAACCGCTTGAGCTTTCAATTCTGATATGCTGCTCTTTTCCGGTGCCGAGATCTT
TTGCGGAAACGTGGACAATGCCGTTTGCATCAATATCGAAGGTAACCTCAATCTGCGGTA
CACCGCGCGGCGCAGGCGGAATTCCCACAAGGTCAAAATTCCCGAGCGTTCTGTTTTGGC
TTGCCATTCCGCGCTCTCCTTGCAGAACGTGAATGGAAACTGCCGTTTGTCCGTCCGCTG
CGGTAGAGAACACCTGACTCTTCCTTGTCGGAATAGTGGTGTTTCGATTGATAAGCGGCG
TAAACACGCCTCCCATAGTTTCGATACCGAGCGAAAGCGGTGTTACGTCAAGCAAGAGTA
CGTCTTTTACATCTCCGCCTAAAATACCGCCTTGTATTGCGGCACCGATTGCAACCGCTT
CATCGGGGTTGACCCCTTTTGAACCTTCTTTTCCAAAAATCTCTTTGATAATTTGCAGAA
CTTTCGGCATTCTGGTTGAACCGCCTACCAGCAAAATTTCGTCTATTTTATCGGGGCTTA
TGCCTGCGTCATTCAATGCTTTGCGGCAAGGCTCCTTGGTTCGTTCAAAAAGGTCATCGG
TCATTTTTTCAAATTCCGCCCGTGTTAACGTTCGCTCCAAATGGCGGGGACCGTTTGCAT
CCGCGGTAATAAACGGCAAGTTGATTTCGGTTGAAGCTGAAGAAGAAAGCGCTATTTTTG
CCTTTTCAGCCGCCTCTCTTAAGCGCTGCAATGCCATACGGTCTTTACCCAAATCGATTA
CGGTTTCATTCTTAAAACCTTCCTCAAGCCAGTTTACAATGCGCGCGTCAAAATCATCGC
CGCCGAGGTGCGTATCTCCGTTTGTGGATTTTACTTCAAATACGCCGTCGCCCAATTCCA
AGATTGAAATATCGAATGTACCGCCGCCAAGGTCATACACAGCGATGGTTTTTTCTTTTT
TTGAATCTTTATTAAACCCGAACGCAAGAGAAGCTGCGGTAGGTTCGTTAATAATACGCT
TTACTTCCAAACCGGCAATTTTTCCCGCATCCTTTGTTGCCTGGCGCTGTGCGTCGTTAA
AATAAGCGGGAACCGTAATAACTGCTTCGGTAACCGTTTCGCCGAGATAGTCTTCGGCGG
TTTTTTTCATTTTTTGCAAAACAAATGCGGAAATTTCCTGTGTGGAATACAATTTGCCGT
CAATATCAATGCGGACATCTTCCCCTTGCGGAACAATTTTATACGGCACCCGTTTTAACT
CATCGGTGAGTTCATTATACCTGTGCCCGATAAAACGCTTTACCGAGTATACCGTGCGTG
CGGGGTTTGTTACCATCTGGTTTTTTGCAGGCTGACCGACAATGCGCTCATCCTTCGAAG
TAAAACCGACAATAGAGGGTGTTGTTCTGCCGCCCTCCGCATTTTGAATAACAACCGGCT
CTCCGCCTTCCATTACCGCAACACATGAGTTTGTTGTTCCTAAATCGATTCCAATAATCT
TTCCCATAATAAAACTCCTATTTTGTATCTTTCTCTGTTGTTTCAGCAGGTTTTTCCGCC
TCTGCCTCTTCTTTTTCCTCCGGCATAAAAACCATAACCTTTGCATGCCTGAGTATTCTA
TCTTTTAATTTATAGCCTTTTTGAAGTTCGGCTCCGACTTTCTGCTCCTGCACATCCTTG
GACGGTGTCATTGCAACCGCTTCATGCAGGTTCGGGTCAAAGGGACAATCAAGCGAGGGA
TAATAGCTCAGCCCGTACTTTGATTCCAACATAGAGCTGAACTCGTTGCGAATCATTGTA
ACGCCTTCCGCAAAAGCTGCGACCGATCCACCTTCCGATTGCTTTGTTCCCGCTTCGATA
GCGCGGTCAAAATTATCCAGTATTGGCAGAATATCGTTCAGCAGATTGGCATTTGCGTAG
TCAATCGCTTCCTGTTTTTCCTTGATCATTCGCTTGCGATAATTGTCAAAATCGGCAGCT
TTGCGCAAATACTGATCCTGCAATTCCTTGTTTTGAGCTTCAAGTTCCGCAACCTTCGCC
TCTAAAGGATTTGCCTCAGTCTTCGGCACCTCCGCAGAAGTTTCCGCTGCCTTTTCCGCC
TCCGCTGAGGCGGCAGTCTCCGGTTGCCGAGCTTCCGCAGGTTTTGTGGTGTGCTCATTC
TTTTTTTCTTTTTTGCTCATGAAATCCTCAATCTCTAAATGTTTTTTAGTTAATAATCAG
AATCGCTGTATAATGTGCAGATCCACCATTAATAAGTGTATCTGCATCTCTTTAAAGATA
CTAAGAGAAAACCACAGGGTCAAGAAAAAAAAGAGAAAAATCTATAAACAAAAAGGATTT
AAACGTTGCGCTTTAAAGTTTCTTCAAACCTGATTTTGCTTTTGCCGTGCCGAAGTTTTT
CTTATTAAACTCTTGTGGTTATCTAAAAATAGGAAGAGGTGGCGAAACCTTTCTTTGCTC
TTTCGAGCATTTATTCGATCATTTGTTTTAATCCATGGAATACAAATTATAAAAAAGAGT
CCGACACAACAGGTTAGTTTTTAACATCTGTGCCAAAAACTAACCTGTCTGCTTGGAACC
ACTGTCATCCGTGGTAGTTCTGAATGTAGTTTTAGTTTTTTTGTTTACAGTGGCTGCGAG
TTTAAAAGCTTCAATTTTACAATTCAGTATTGATGCTTTTAAACATCAGTTGATTTTATG
CTGATGTTGATATCTATGGCATTTTAGCATAGAGGTGATCACGCATATGCCCTGTAACAT
ATTTGATTTTGATTAAGAATTTTTAAGGATTTTCCTGCATGGCGTCGATTAGAGCTTCAA
TTTCATGCCGTAGGGCAGCGCTTACGTTCTCTTTTGCCTGTTCCATATAGTTTTCTTTAA
GTTGCGGGCTTAATCGATATAATTCATTTTGAGGAAGCACCGAAAGAAGCGCCCATGCAA
TGTCAAGCGTTTGCTCAATACTGCGGTTTTCATATTCATCTTGCCCTAAAAAGTACCGCT
CAAATAATTCCCCGAAATGCAAGTATTGCTTATCCTCTTTAGAAAGCTCTTCTTCACCGA
TAATTGCTGCAAGGTTTCTGACCGTATGCACTTTTGAGTAGGCTGCAAAAGCCTGGCTGG
AAACTGCCTGATGATCATCTCTTGTCATCCCTTCACCAATACCGTCTTTCATGAGACGGG
AAAGACTTGGTAGAACAGAAATAGGCGGATATATTCCTTTTTGAAATAATTCCCGATCAA
GAACGATTTGTCCTTCGGTAATATATCCGGTAAGGTCGGGAATCGGATGGCTTATATCAT
CGCTCGGCATGCTTAGAATGGGAATCTGCGTAATAGAACCCTCCGAGCCTTTAATTCTTC
CGGCTCGCTCATATAACTCTGCCAAGTCAGAGTATAAATATCCGGGATAGCCTTTTCTGC
CCGGTACTTCGCTTAAGGTTGCCGAAATCTCTCTTAATGCTTCACAGTAGTTTGTCATAT
CGGTGAGGACTACCAAAACATGCTTGCCTTTTTCAAACGCAAGATATTCCGCAGCAGTTA
AGGCACAGCGAGGGGTAATAATACGCTCAATGGAAGGGGCATCCGCAAGAGACAAAAACA
TTACTACACGAGAAAGTACTCCTGTTTTTTCAAAGTTTTCGATAAAGAAACGAGCAACAT
CATACTTGATTCCCATGCCGGCAAACACCATCACAAATTCTTCATCGCCTGAAAGTATTT
TTGCCTGACGGATTATTTGTGCGGTAAGTTTATTATGCGATAATCCGTTCCCTGAAAAAA
TGGGTAGTTTTTGTCCGCGAATAAGGGTATTCATACCGTCGATTGATGAGATTCCTGTTT
GAATAAAATCTCTTGGGTAAATTCGAGCATAGGGATTAATAGGATATCCGTTCACATTTC
GTAGCTCTGAAGAAAAAACTTCCGGATAACCGTCAATCGGTTTCCCGAGTCCGTCAAAAA
CTCTTCCCATAAGTACTTCAGAAACACGAAGTTCCATCGGAGCTTCCAAAAATTCAATTG
AAGTATGATCAAGACTTAATCCTGAAGTTGAACCGAAAATTTGTACAACGCAGTATTCAG
AAGAAAGATCTATAATTCTTCCCGTTCGCACTCCTCTGGATCTATCCCGCACTGCAGTAA
TTTCTCCGAAAAAAGCATTTTCGCGCCGTTTTGTAATGACAATCGGTCCGTCTACCGAAG
ACAACCCTCTATATTCCACACCTCTCATAATAGTAATCCCCCGATTTAGTATGATGTTGC
CTTATATACTGAATCAAGCTCCTCAAATTCTTTACGCATTTGTTCACCTACTGCTTGAAT
ACCGGCAATATCTTCATTCTCATAGGTTGTTTTTATTCGAATAATTTTTTCTACGCAATT
TAATGCGGTAATTTGTATTAGCGGCGCCCCGCGTTTTATTGATACCATTGCCCGCTCATA
AAATTCCATGATAATCACAAGAATTAATACCTGTTTTTCAGGAACCGAAAAAACGTCAAT
TGAATCAAAAGCATTTTGTTGTAAAAAGCCGTTTTTGATCATATCGGAAACAACCAGAAT
AATTCTTTCCGTATCGGGCAAGGCATCATGGCCGATCAGCCGCACAATTTGCTGAAGCCG
CTGTTCCCGTTTCAATAAGTCCAATGCAGCAGCACGGACTGTTCCCCAGCGCGGATCAAA
CTTATCCCACCATTCGTGGATTTCATCAACATATTCAGAATAAGATTCAATCCATCCGAT
TGCAGGGTAGTGGCGTGCATTTGCAAGCTCGCGATCAAGCGCCCAAAAACAACGAATAAA
ACGTTTTGTATGCTGGGTTACCGGTTCCGAAAAATCACCTCCAGGAGGAGATACTGCGCC
GATAATGCTGATTGAGCCTTCGGAGTTTGAAAGCGTTTTTATTCTTCCAGCTCGTTCATA
AAATTCAGCCAACCGAGTTGGAAGATAGGCAGGAAAACCTTCTTCCGCAGGCATTTCTTC
CATTCTGCCTGAAAGCTCTCGCAGGGCTTCAGCCCAGCGACTTGTTGAGTCCGCCATAAT
TGCAACGTGCATGCCCATATCCCGATAGTATTCGGCAAGAGTTATACCGGAATACAGTGA
AACTTCCCGTGCCGCAACCGGCATGTTTGACGTATTGGCAATCAGAATCGTACGTTCCAT
CAATGATCTATTTGTTCGCGGGTCTATGAGTTGAGGAAATTCAGTCAAGACATCGGTCAT
TTCGTTTCCTCGCTCCCCGCACCCGATATACACAATGATATCCGCATCACACCATTTCGC
AATAGCGTGCTGAGTCATAGTTTTTCCGGTACCGAAACCGCCGGGTATTGCTGCAGTTCC
TCCTTTTGATAAAGGAAAAAACACATCAATAACTCGCTGTCCCGTTACCAAGGGCTCGGA
GACTGTCAGCTTCTGTGTAAATGGACGGGGATTCCGCACCGGCCAGTAATGCGCCAAGTA
TATGTTTTCATCAAACTCTGTTTTTGCAATAATTTCATCAATAGTGTAATCACCTTCGCC
GGAAAAAGAAACAAAGGTTCTTCCGCGGATATTCGGTGGAACCATAATTTTATGCGCAAC
GGAATCCGTTTCCTGCACGGTACCAATTATCATCCCCGGGGCGATAGGACTTCCTACGCT
AAACGGTTTTCCTTCACAGTCAAGAGCAGGCTGAAAGTGCCATTTTTTTTGCGTATCCAG
CGGATCTATTCGCGCACCGGGATGTAAAAAGCTTCCCGTTTCGTCAAAAAGCTTTTCAAG
CGGGCGCTGTATACCATCATAGATAGTTCCGATCAGCCCCGGCCCTAACCGTACGGATAG
CGGACGCCTATGAGAGACAACCTTTTCACCGATTTTCATTCCGGTAACATCTTCATATAT
CTGAATAGTTGTACTTTCTTTATCCAATCGGATAATTTCCCCGATAAGATTTTCTTCTCC
CACACTTACCACGTCATATAACCCGCAGGAGGATAATCCTTCAGCATATAAAATAGGTCC
TGATATTCGTGTTATTTTTCCTGTAATTACCTCACTCATGTTATTACCCCGCTTCCGAAG
AGAACTTCTGCAAGCTCCTGCCTCTTTTTGTGTAATAGGTCATTCATTATTTCTTGAATG
CTTGCACGACACATAAGAGATTTATCAACTGTCTCAATATATACTCCATCGTCAAAATGT
AGGGCACTTGCTTCGGCATCTGAGAGTTTTTTTAAAGCTTGAATATGAGTTTTCGGCAAG
GCACCCGTAATCAGTTTTTTTATTTGTGCGTCAGAGTATCCTTTGTAATAAACTTCTATT
TTTTTCTCTTTCAAAACAGTACTATAGGTTTTCAGAAGTTTAAAAATAATTTGCAAACGT
TTTTCTTCTCCGATTTGATCAAAATACAATTGTAAGGCATTTGCAATTTCTTTGTCTACA
AAGGAAATATATCTCCGTTGTTTTTCAAGAGGGATTGCAGCCTCGGCATCTTGCGTATAG
TTTTTTATTAGACGAGCATAATACTCTTCTTTTTGTTTTTTTGTTTTATCACGATACTCA
GTGATTTCCTCTTGAATTTTCTCAATTTCCGCCTCAGCGTTTTTTAATACACGTTCAGCT
TTTTTCCGTGCATCCGCTTTAATCTCTTTATCGAGAATAACTGTTGAACGAAGTTCTTCC
ATAATGCTTATACCTTAATTCCTATCGCCTCTCTGATAGCTTCCGTTAAAGATTTTCGCC
CCTCGATATGCCCTTGCAAAGGAGGAATTTCCACAATGAGCGGGTAGGTTCCTTTCATTT
GCCATTCCTGAATTTCTTCCTGCAAATAGTCTGCAACGAGTTCGGTTATAATTAAAACCT
TAGGACGAGAAGTTTGAAGGTGAGCTCTGGGGGCAGTTATTTGCCTAAAGGCATCTAATG
CCTGTTCTCTGGAGTTTGCAACACAGCCGTCAACCCCGACAAGAGAAAAGCCCACAACAA
GTTCACGCTCTCCGATAATATAGTATGTCACTAACAGAGCCTTATAACAAGATGATTAAC
AAGGCAACAAGGAATCCCCACAGACAAATACCTTCAGCAAGGCCGATAAAAGGAAGGGCC
TTTCCTGAAAGCTCTGCATCTTCACTTATTGCCCCCATTGCTGCGGCACCAATTCTGCCG
ACCGCAATTCCGCCGCCAAGGCAAGCGAGTCCTACTGCAAGCGCTGCGGAGATATACTTA
ATTCCCTCGCCCATGGACATTCCTGTTTGCGAATCCGCAAAAATTGCTGCTGTTGTGAGT
AAAAAAAACAGTCCGAAAAATAATACCTTACGATTCATTTAAATCTCCTATAAAAAGTTT
TTGAGGAATTGTAAAATTCCGAAAAATTTTTTAGTGTTTTTATAAGGGAAAACCCTCTAA
AACACAGTCGTACAAAATAATTGCTCGGCGATGTTTCGTTCCTGCAAAACACAAAAGCGA
AACGTGTCAAATAAACAAATAGGTCTGTCTTTAGACCGTTTGTTTATTCCCGCACCTCTG
CTACCCTTCCTTATATTTAAACCTGAAGGGCGTAAACACTCTGCCGTTTTCCGTAAAAAA
CTTTGAAAAGAATTCATAGTATTGCAAACGAACAACCTGAATTCCTACAATTAAACCTTC
AAGACAGATAATAATTAAATTGCCGATAACGGTAATTAAAATTCCTTGTACCGTCAGGTA
TCCGCCGACAAAATCGGTCATGGTAAATACTACAAAACTTAAGACCGCATGTGCAAGCGC
AAAAGCTCCTACCCGCAGAAAACTCATTGAGTTTGAAAAAAAGCCCGAGACTACATCCAT
GATTTCAATGACTCCCTGCATAATATACATTCCGATACCTTCGGGAAAAATCGGTTTTTT
ATGTTCGCTTATTCGCACAAACATTTCCTTAAAAAATATACCAACCAGAGGAATGACCAT
ACCGAGAATATCAAACCATTGAAAAGGAATGTGGAAAAAAGCAATTCGCAGCGCCATGGC
AACAACATACCAAAAGAAAAGAAGTCCACAAAGTCCTGTTTGAGAAAAAACAGCTTCTGC
GGGATGTTTCCTTCTAAACTGGTTAATGATATTGATAATTATTCCAAGAGAGTTGATAAT
AAAACCAAGTCCCAAGGTAAAGCCAAAAAACATAAGAAGTTTTTCAATTGAGCCTTTTGA
GGGCATTAAATGCAAAACCCTGTCTGCGGGAGTGTCAAATAAACCGGTAAGCCAACGGCC
GAAAGGAACAAGCAACTGATCATTTGCAAAAAACTCTCCGGTAAGCAATCCCATAATCAT
ACTGGATAATCCGATAGAGATAAAAACAAAATCAAAATGTTGCCATTTATGTAAAGCGCG
TATTTTTTTGCTGTACATAAAGAGTCCCAGTAAAAAAAAGACTAAGCCCTGCCCCAGATC
TCCAAACATAATTCCAAACAAAATTGTATAAGAAATCGCTACAATCGGAGTAGGATCAAT
GGTTCCGTAAAGCGGCGCTCCGTAACTGAAAACCATACGTTCATAACTGCGTACAAAAGC
TCCGTGCTTGTATCGCACCGGTACTTTTTCTTTACCGCTTTTTATTGTTGGCACTTCTTC
GGGAGAAAACAGGCGAATAGCTATTCTGCCTGCCGTCAAGTTATCAAGCTCCGAAACAAA
ACCTGCCGATTCATCTTCAGGCAACCAGCCAACCACTCGGTATACCAGTTGTGTTGCTTC
AAGGCTTTGCCGCACTTGTTGTATCTGAGCTCCCAGTGAAAAATTCTGCAATAAATTCAT
TAACATCTCCTGATAATGAATGCCGAATTGCTTTTTTTCTGAAAGAATGTTTTTCACTTT
TTCTTCTGCTCGCTCTTTTTCTTCCTTAAGATGTGCAAGGATTTCTTTAGGAATACCCTG
ATAATCAAGCGGCAAGTTCATAGGAACAAAATTATATTTTTTTAATTCACTATCGAGTCC
GAATCTTCCTTTTTTTGATGAAGCGGCAAGAATTCGTGTTTGCTCATTGTTTAACGGCAC
AACCACCGCTCTTTCCCCGAGATTTAATTTTAGTGTTTCAAAAGTATCGGGATCAATAGC
GCCTATTCTGATAGTAAGGAACGAGAGATTATCAAATTCAGAATACGCAATATTCAGGTT
TGCAAAAGAGGAGGTTTCTTCGTATGCATTTAAACATTGTTTATACGCTTCTGTTAAGCT
TTGCTCTCTTTCTTTAATATCATCAGTCAAGCTGAGAAGTTTTTCAGCATTTGCTACATC
ATCGGGTGAGGGCAAGCTCACGTGGTCAACAAAACTCAGTCTGTCAATAATTCCTAAATA
GGAACGACATGCATCCAATTTATCATAATACTCTTTATATTGATTGTTCGGCGGCACATC
ATTAAAAGAAGATCTTTGCTGAAATTGAAAATTTGCTTTTTTACCGAGATATTCCAAAAC
CTTATCGATATCTTGCGCTAAAATCATCAATTCCGCAAGTTTCATTTTTTGAGATCTAAA
CATACATTTCCTCTCCTACGAATTCATTCTTTAGAGAATCGGAAGCTCCGAGTCGTAAAC
TTTCAACAGCAACACGGATCATATATTCTTCAAGCTGTTTAATCTTAAAAAAGGCTACTA
AAAGCCCCGGTGTAAAAAACTGCTTATGAAATTCTCTTTGTGCGGTTCGATATAGGAATT
TATCTCCGGCCAACTGCGCCCAGCGAGGATCCAATTCCCAAGGAACGCCTTCCTCATGAG
GATTTAAAATCCAAGAATATTTCCATCCTTCCCATGCATTCCATGAATCAAGCGGTTTAT
CTAAAGCAAAAAAAGCATCTTTGCAAAGCATATTTTCGCCTTTTCCCCCATCCGAACCCA
CAAGCATCGGGATAATATCTTTTCCGTCAAAGTCATAATATACCCGTAATCGCATCACCC
ATACAATGTTTTGCAAAATAATTTCTTCTTTAATAAGCCGCTCACAAGATGCGCGTTCGT
TTTCCGGCAACCTCAAAAGCGTATCCCAAAGCTGCGCATAATAGGTTTTATCAAGTTTAA
TTTTCCAATCAAGTCTGTTTGAATCATCGGGGATGCGATTATACCAACCGACAGGACTTT
TAGCAGTGATCGCGTTTATATCCGGCCATTTTTTCCATCGAAAAATTGAGAATTGCCCCA
GATCAATAATCGGCGGCTCTTTTATATCATGCAAAGACGGCAGTGAAGAAACTGCCCGCA
AATTCGCATAATCAAATTGAGAGATTAAGGTAAAAAAAATAGGATTCGGTTTTTTATATA
CGGATACCAGTTCAAGAAAATCATCGATAAGACGTCTTGAAATTTTCTGTTCTAAAAGTG
CAATTAGTTGACCTTCAGTAAGAGCCGGCAAATCATCGGTAAACAATAGTGTCCATAATT
CTTGAAGACGCTGTACTTCAAAAAGTCTTTTTGCCCTTTCACCTATATATAATTTTGAAT
ACAGTCCCGAAACTTTTGCACATAAATATGAATCGGCAGTGATTTTATCCATACTACACA
CTCTTATCCTAAAAAATAGGAATCAAGAAAGGCGGTAAAAGCTGCCGTATCTCGCTTTAA
TGAAGTAAGATCGCTGTGTATCTTATCATATGCATGTTGTTTTTTTTCATCAATTATTTT
TTTTTGTGCTTCAAATTGCGCTTCCTGCTCAGCTACTATTTCATTGTAAATCTTTTTTTT
CTCTTCTTCGGCGGCAAATTTTGCCGTAGCGAGTTTTTTTTCAGCTTCAGTCTCAGAATC
AGAAAGCAAAGAAGCCGCTTGCTTCTCAATATCAATTAAATGAGAGAGAATTTCATTATC
CATAATACTGCCTCCTGAAAATTATAGGTGTAATAAACAAACTTTTATAATTATAACATA
CCTACAAGCGTTTTTTCGAATCTGCATAATGTTTGATACACATCTTCATTGCTTGTTTGT
ATAAATAACTCATTTAAAAATGAGGGATCGTTTAATAAGAGGGAAAGCCGCTTGAGAATT
CTCAAATGAATATCATAATCCGTCTCTGTAGAAAGAAGCATAAAAACGATATGCACCTGT
GATCCGTCAAGGGATTCGTATTCAATTCCCTCTTTAGACAAACCAATTACCCCTGCAGGA
TGCTGTAAACCTTGAATTTTTGCATGCGGCAGGCCTAAACCTTTTTTTATGCCGGTAGAA
AGCTTGTTTTCACGTTCATGCAAAGCTTCCAGTATAGCGGTGCGCGGAGGGGATCCCGGA
GTGTTTGAAACAAAAAGATCAACCATTTCTTCAAAGAGCTCATCTTTATCCTCACTTTCG
AGACCTACTTTAATATTAAGAGGGGAAAATATATTTGAAAGAAGCATATAGCATACCTCC
TATTTTCCGGCACCTGCTTCGTTTTCAGCTTTCGGGGTAGTTTGTTCCGCTGGTTTTGCC
GCATCGGGTTGGTTGGTATCATTATCTTTCCACCATTCTGTGGCAGTTTCCGTTTGCTGC
TGTTGCGCAGCTTTTTGCAAGTCGTCTATAGCAGGGCTTTTATTCAACCAGGCAAGAAAG
AATGTTGTAACAAAAAACAATGCTAATAAAACATAAGTGGTCTTTGTCAAAATATTCCCC
GACCGAGAGCCGAAGGCGGAATTTGAACCACCGGCAAAAAGACCGCCTAGTGAATCCCCT
TCCTCATTTTGCAAAAGGACTAATCCAACCAGTAAAAAACAAATGATAACAAAAAAAACT
AGTAATACAATGCTTATTGCACTCATAAAAACTCCAGCTTAAAAAACATGAGATATCTAT
TCTATAAAAAATAGATTTGGTATAAGACCCTCTACTATTAAAATTCTTACCTCAAATAGG
TTTATTAATTGAGATATATACTACTCTAATTCAAAATGTTTTGCAAGTAGCAAAAAGCAT
GAAACAAGGGCTTACGCACGAACAAGGGGCGGGTAGCCCCTTGAACTCCGCTTTTGGGTG
GTACGCACCACAAAGTTCAAAGTCTTGTAAAATTTATTCGCTTATGCTTTGCATTAAAGG
GGTTTTGCACCCCTTTAATGGCCGCATTAGGCGAATCAAAAGAATAATATCAAAACTCCG
CCATTGCCTCGTGTCGGACTCTTTTTTATAAAACTTTTTACAGTTCGTATAAAAAATATC
AAATATTTTGATAGAGTTATCAAAAAAACGTTATATTAGTTTGAATTTTAACGCTTGTTT
ACATTTCTGAAAACCACTCTCTTTTCCATAGAAGTAAGTTTTTCGCCAAAGGAGCTTCCC
TTTAGGTCTTCCACTTCTATCGTTGAATACCCGTGCTCTCTTTTGTAATTTGCAAAGTAT
TCATAAAGAAATTTTTCAGTTTCCGCTTCATCATAGGTGTTTTTATCTTCTTCATACTTG
AAGTAGTACTCAGCCCAATTATTTGTTTTATAGATTTCAGTCATATACAGATAGGCATTT
TTTCGCCCTTCAACTTTAATTTTTGTTGTTTTTGGCTGAACAACCTGTGCAGTAAGAATG
CAGGTGAATCCTAATAAAACGGATAAAACAATAAGCTTCTTTTTCATAACAACCTCCAAA
GTTTTGTTTCTTTACTATGATACATAATAAAGAAAAAAGCAAGAGGACAGAAAACTATTT
TTTTTAATTTATCGACCTGCCATCGGACGCGCCCAAACTTCTTTGGAGAAGTTGCCGATA
TGCTCAGCACCCGACTCATCGTATGCCGCAATGGTGAAAAAATATAATCGTCCGTTTTTA
AGGCCTTGGATGGTATACGTCAATGCATTCCCGACATCGACCGGCGAACCGTCTGAAAAA
TACTCGCCTTTGCAATCGCCAAAATAGATATAGTAACCTTTTACATCAAAGTCGACTGAT
GGAGACCAGTAAAGCGTTACCGTTCCGTCCTTTCCCTCCGCCCAAATTTTTGACGGCGGC
AACGGAAGCCCGTCTTTTTCATATTCAACTTTGATTGAATGTATTAAAGGGGTTTTTTGC
CCGGAAGAGTCCGGGTATAAATTTGCAGCAATTTGGAAGTATTTTCCACTAGTGTTTTTT
ATTTCTTCCCCCGGAAAAACGGCCCGCCATTCAGGATAGGTTTCTGTCCAGTTATACCGA
TTGTTTGCCGATCGAATAAAAAAAGCCGCATCGGTTTGCTCCGGCAAAGTCAAATCCGCC
CCCAATTTTTTAATTTGCGAAGATTCTCCCCCTGTATCAATGATTGTTGACTCAAACCTT
CCGCCGTTTTTATCAAACTTATCAAAAAGATCTGCGATTTCACATATTTTTGCAGGAGGC
GAAAAATCATTTGTCACGAACAGTTCATCAATTAATCCTGCATATTTTTCACCGATATGC
AAATCCGCCGCTTCTCCCAACATTGAATAAAAAACCTCTCCACCCTCTCTACCTGTGTCG
GTTACATATAACAAAGCTTCTATCCTTTCATTTATGCGGTACTCAAGCAACCCTATTGAC
TCATCATACGAAAGCGTGTGCTTGCTCCACTGTCCGGGAATAAGATTAGCCCTTGAAGCA
GTTTTCACTGTTAAGCGTTTTCCGCTTTGATCGCGCCAAATTCCGTCAAGCTTCCACTCA
AGTTTGTTTTGAAAAATAGCTGCAGTAATGTTTTGATAAAAACTTTGGCGGTTCTCAGTA
ATTGAAGACAACCATCGCAAAATAACGCTGCCGCTTTCACTTACCTTCGGGCAAAGCCAA
AATTCTATAGAAAAAGAGCCGACAGGTTTTCCTCCGTAGAAAAACGATTTCGGATTAGGT
CGTAATATCAGCCCTTGAGAAGAATTTAAAGTATTAAAAAGCCCGGCCCCATTTCCCCGT
TTTGCCTGTTTAGCGCCCGAAGGCAACACGGATGAATCTACTGTAGTATAATTACCTCGT
TCATCCATAAAAACAGTGTCATCAAAACTCAAATACAAGTCCGTAGATTTATGTATTTTC
CTTTCCGAAGAATGCAGACCGATCGCCGGATTCCCGTATTTTCCGGGCACTTCTTTTATG
TTTTCTTTATAAAAAAGGGCATCCCATCCCTGCTTACCGCCTAAGTGTACAACGGCTTTT
TCAGCCTCGAGCATACTGAAAAAGAGAAAAAGCGCATATATGGAAACAAGCTTTTTTTTC
ATTATTTAAATTCTTCCTTAAATTTTTATTCTACTTAGTATATTCAGATATCGGCTTTTA
GGAATAAAAATCAACTGTTTCTTTATAAGATTCCTAATAGATTTATCATACCCTGAATAG
TCAAGTAAGCTGGGGCGGATGTACATAATCCAAAAAACTTCTTTTAAAGCATTGTTGCTG
CATGTATTCGGGCTGTTTTTTTTGCCTTTGTTTTAGCACTTCACATACTCGCAGGCAATT
TGTGCTGCAAGTTTTGCATTGTTGAGCACAAGTTGAATGTTTGCCTCAAGACTTTTGCCG
CCGGTGATTTCTTTTATTTCGTTTAAAAGATAGGGCGTGGTGTCTTTGCCGTGGATGCCC
GCTTCTTTTGCCTTTTTTACGGCATTATTGATAGCATCGTTTATCAGGCGGCTGTCGATT
GCGTGGGCTTCCGGAATAGGATTTGCGACAACCATGCCGGAGCCGAAGTCAAGTTTTTGC
TGGACATAAAAGCTTTCCGCAATTTCTTTCGGAGTGTTGAGCGTGGTGTTCAGAATAAAG
CCGCTTTGAAGGGTAAAGAAGGCGGGCAGCTCTTTTGTTTGGTAGCCGATAACCGGCACT
CCCTTTGTTTCAAGATATTCGAGGGTAAGCCCGAGGTCAAGAATTGATTTTGCGCCCGCA
CAAATAACCATCACGGGAGTTTTTGCAAGCTCTTCAAGGTCGGCGGAAATATCCATGGTA
ACCTATGCGCCTCGGTGAACTCCGCCGATGCCGCCGGTGGCAAATATGCCGATTCCGGCA
AGGTGGGCGATAATCATAGTGGTGGCAACGGTTGCCGCCCCGTCCTGCTTTGTTGCGACA
ATGGTCGGTATGTCCCGGCGGCTTGCCTTGGTAATTGCAAGTCCCTTTTTGCCGAAATAA
TCGATTTCTTCCGCAGAGATTCCCGCTTTTAATCTGCCTTTGATAATCGCAATAGTTGCG
GGAATTGCGCCGTTTTCCCGCACACAGGACTCAACCTTGAGGGCGGTATCAACATTTTGC
GGATACGGCATGCCGTGAGAAATAATAGTTGATTCCAATGCCACAACCGGTTTTCACTTT
GCTAAGGCTTCTTGAACCTCATCCGAAATATCGAGGTATTCATTGTAATTTTTCATAACT
CTACTCCTTCAATGTTTTTCCGTATTTTATAACGTATCTATGTTTGCACGCCGGCGGAGT
AACGAAAGACTCATCGCTTCGCTGACCGTTTTTTCGCTTTCAACACAAATGCTTGCACAT
GCCGTTGCCGCTTCTCCGGACTCTTTTAAACCGAGTCCGTGTAAAAACGCCCATGCAAGT
CCTGCCATCGCACTGTCTCCCGCTCCAGTGGTGCTGACTGCCTGCACCTGTTTCGGCGGG
ATTAAAACCTTTTCCGTTTTGTCGGCACAAAAAAGCCCCCGCATGCCGAGCGAAATAAAA
ACCTGCCGGACTCCTTTTTGCAACAGATTGTCCGCCACTCGATGTAAATCCTCATCGTCG
GCGATTGGTATGCCGGTTAAAAATTCCGCCTCAAGCTTATTCGGCTTTATGGTGTGAATA
GAGCGCAAGCCGGCTTTTATTTTTTCCGCCTTGGTAACCGAAACCGTATCAACAAAAAGT
GGCACCGTGCAATGCCGAAAAAGAAAGTGCAGGCTTTCCTCCGGAATATTGGTGTCGGCA
ACACAGAGCGCCGACTGATTGATATGCGGAAGTTTTGATTGTAGGAACTCCGGACTAATC
GTATCAAAAATGCCCATGTCGGCAATTGCAAGCTGCATTTCTCCCCGTTCATCGGTAATA
AAAAGATAGGTTGAGCCCGACCTGCCTGCCGGCATATTTGAATCGGAAATATCAATGCCC
GTCTGTATGCAGAAGTTTTTCATGCTTTCCGCTTGCAGATCATCACCGAAGGCGGTGATT
AGTTTTACCTGCGTGCCAAGGCGGACAAGGTTTTCCGCGATATTTCTGCCGACGCCGCCA
AAACTTACCCGCACGCGGCCGGGGTTTGAATCGGCGGCAATCAACTTCCGCTGCGGAGTT
CCCGCAATATCAATATTCGCACCGCCGACAACGGTTATATACGAAGGTTTCATACGCTTA
TTTACTATTATACTTATATTTCTCTTTTTTGGGAAGACACTTGTACTGAGTAAACTGGGC
AAGAGTGGAAAAAGCGTATTTTTGGAATTTATCTTAGATTTGTCGGATACAATAAATTCT
GAAGGCGTTATGCTAAAATTTACAGCACCTATAAAATTTACCTCATACATTCCTCGGTAT
AACGCTCTATAAGTAATTTGCTGTGATACTCATTGAAGCCATTAATGCAGCTTTATAAAT
TTATCTTGATTTGCATTGTTAAAAAGTGTTGCTCTTGTCGTTACTGAGTAAATGAGGCGT
GCGGGGGAAATGTTTTCGTAACACAATGTGCTCAATAGCCAAATTATAAAATATGTTTCA
AAGGTTTGCCGTAAAACGCAAAAATTAAGACTATTAATTAAGACTATTATTATAGAAGAA
AAACTTAAATTTTTTATTAAAAATTATAGATTTCAGAAGGGAAGACCTCAATCGGTGGCG
TTATTTTATAGATTATTGTATCAAATTTTTGTACCGATAAAAGGTTATTGTTGAGAAAAT
TGTGAACTAATCCGATTTCAATCATTTTTGTCCGAAAAAATAATTTTATTATTTTTTATT
TTTGTTAGCGGCAAGCATTGACATTTCATTTTTTTGTGATAGAATGTCTCAAAGTGGGTA
AAAGTGGGAGAAGGTAGAATAAAGTGGAAAATGATGTGATAACGGGGGAATATAAAAACT
CGCTTGATGAGAAAGGGCGGCTCATGTTTCCTGTTAAACTGCGTTCCGAATTATCTGAAA
TGAGGCTTGTAATCACTCGGGGGATAGACCGCTGTTTATGGGTGTTTCCTCTTGCGGAAT
GGAAAGCGTTATCGGATAAAGTTATGGAATCCGCATCATTATTTCAATCAGGCTCAAGAT
CCGTATTGCGCAGGCTTATTGCCCCCGCTCAGGAGATTGAGATCGATAAATCAGGCCGTA
TATCTATTCCCCAAAGTCTGCGCGAATATGCGGGTCTTGAAAAAGACTGTATTATTCTCG
GTATTAACCGATATTTTGAGCTCTGGGATGCCGGAGCATATGAAACTTATTTGGAGGAAA
GTGAGGCAGAATTTCAACAAGCAACCGAAGGGCTTGGAAATATTTGTCTTTAACGGCTTA
TGGATGTTGTACACAAATCTGTATTACTGCAAGAAAGTCTTTCACTTTTAAAACCTGCGT
CCGAAGATACGCTTTTTGTTGACGGAACACTCGGAGAAGGCGGACATACGGAGGCGTTTT
TAAAAACCTATCCACAGCTTTCAGCGATAGGTATTGATGCGGATCCGACTATTCAGGCAA
AGGCAAAACTGCGTTTGCAGCCTTTTGCATCTCGTGTGCAATATTTTTCAGGTTGGTCTG
ACGATTTTTTCAAAAACTACTCGACAGAATATCCTAAACCGAACATTATTCTTTTTGATT
TAGGCATTTCAATGTTTCATTATATAGAGTCGGGGAGGGGGTTTTCCTTTCAGGCGGAAG
AACCGCTTGATATGCGTATAAATCCTGCCACATCTCTTTCCGCTGCGGAAATTATAAATA
CATACAAAGAAGAAGAGCTTGCCTCAATTTTTTATACGTACGGCGAAGAGCGGTTTTCGC
GTAAAATTGCGGGGGCTATTTGTCTGCGCAGAAAAGAACAAGAGTTTAAAACGGCGGGAG
ACCTCGCAGAAGTGATTTTTAAAGCGGTTCCGCCTGCGTACCGACACGGAAGAATTCACC
CCGCAACGCGAAGTTTTCAAGCATTACGGATAAAGGTTAACGGCGAGTTGGATAGGCTTC
CCGATTTATTGAAATTAGCTTTTCAAAGGCTTGCGTTAAACGGCAAGCTCGGTGTTATTA
GCTTTCATTCTCTTGAAGACAGGATTGTTAAGCGATATTTCCGCGATCTTGCAAAAAACT
GTAGGTGTCCGCCGGAAATGCCGATATGTAAGTGCGGAGGGCGGCCGCTTGCGCAGCTAT
TAACCGGAAAGCCGGTTATACCAACTGATGAAGAAATACGGGTAAACCCCGCTTCTCGGA
GTGCTAAGTTGCGAGCGGTAAAGAAAATCCTCACGGAAGAAGGTGCGGCATGAGGCGATT
TTTAATATTTTTTTTCACAGTGAGTATTCCTTTACTACTTTTTTTAGGTGTTTGGCAGGC
ATCCAGATACAATGCAATTGAAAGAGAAATTAACGATTACAAAAAAGAGCAAGAAAGGCT
CATAACTGAAAACAAACAGAGAATTTCCGCCATCTCCATTTTGTCGCGCCCTGAACGAAT
TGAAAAAATAGCGATAGAAAATTTAGATATGCGTAAAGCAAAGCCGTCCGAAATTATGCG
GATAGAGTTGAAAACTGCAAAGGAGAAAAAAGAAAGTTGAAAAATCTCTTAAGCTTTGAT
GAAACTTCTATCGCCGTTCAAGGCATGCTTCTCAAAAACCATACAAAAGCGCGTGGGTTT
TCATCCGTGTCGATTGACAGTAGAACAGTCAAAGACGGATCTCTTTTTGTTCCCCTTCGC
GGAGAAAAACAAGACGGGCATCGGTATATACGGAGTGCTCTTGAAAAAGGAGCGGTATTG
TTTTTTGCCGATGAAAAATTTCTTTCCGTTGACTCAAATAAAATAAAAACTGAAAAACTT
TGCGATGAGTTTTCCGCTTCCTGTATTCAAGTTAAAAATACTCTAGCTGCATTACAGGCA
GCTGCCCGTTTTTATTTGAAAAAATTTCCGAATCTTATAAAAGTTGGCATTACCGGATCA
AGCGGAAAAACAACGACAAAAGAAATTGCCGGTGCGGTTTTAAGTCAAAAATTTTCTGTG
GTAATGAATAAAGGAAATCTTAATTCCGAAACAGGTTTGCCGCTTTCCGTTTTTGAGGTG
CGAGACGAACATGAGGTGGGAATCTTTGAGCTGGGGATGAACAGAAAAGGGGAAATGAAA
GAAATTACTTCGGTGCTTTGTCCTCAGTTTGGAATTATCACAAATATCGGCTCTGCCCAT
ATCGGTATTCTCGGCTCACAGCAGGCAATAGCTGAAGAAAAAAAACAGATTTTTTCTTTT
TTTGATAAAGATTGTATGGGCTTTGTTCCCGATTGTCCTTTCACTGATTTTTTGCAGGCT
GTTCCTTTGGGTAAGGTAGTGTGTTATGAAAATACGACACTGAAAAACATTAAAAAAATA
GAGAGTAAGGGAATGTACGGCTCTACGATTTTTTATAAAGATGAGGAAATTTGCTTTCCG
CTGGCAGGAAACCATAATATAAAAAATGCTCAGGCGGTTATTGCGCTTGCCGAAGAACTC
GGTCTGAGCGTAAAAGAAATCAAGCGCGGATTGGAATCTGTGCAGCCGATTTTCGGCAGA
TCACAGTTTATGCAAGGCGATGTTGACTGCCTTTTTGATTGCTATAATGCAAATCCTGAC
TCAATGTCTGCCGCCTTAGCGGTATTTTCAGAAACAAAAGTGCAAGGGAAAAAAGCGGCG
GTCTTAGGCTCCATGCTTGAACTCGGAAAAGAATCGGCTGCGGCACATAAAAAAATATGT
GCACAGGCTGCAGCAAGCGATATAGATTTTATATACTTATTCGGAAAAGAGATTGGCGAT
TCCGGAAAAAACATAAACTGGAATGGTAAAACAGTTTTTTATTTTGATGAATCGGAAATG
GATGCATTAGGAAAAGCACTTGATGAGAATCTTCATCGGGGGGATTTTGTTCTTTTAAAA
GCTTCTCGCGGTTTGGCGCTTGAACGCTTGGAGCCGGTGTTAAGGAGGGCACGATGAATA
CAGCTATCAGTATTGAAAGAAATATTTATTATGAAAAGTATAGCTTTGTTTTTGTTATGC
TTACTATTTTATTAACCGGACTCGGACTTGCAACGCTTTATTCCGGATCGGTACATTATG
CACAACGGTTTTTTGATAACCCGCTCTATTTTTTAACCAAACAGACTATAAGTCTCGGTA
TAGCATTTTTATGTTTTTTGTTTTTTATGCTTATTGATTTAGCTGCTTTACGAAAACTTA
TTCCGTTTATGCTTATTGCCTCATTTCTGCTTTGCGTTTTAGTTTTTATTCCGGGGTTGG
GTATATCAAAGAACGGAGCAACACGATGGTTAAATCTTTTTTACCTGAAATTTCAGCCAT
CGGAATTTGTAAAATTGGTGTTGGTTATTTTTTTGGCGAATTTTTTTGATAAAAATAAAG
AGCATTTTGATATGCCGATGAAATCAATACTTCCTCCTTTTTTCGTAAGTGCGATATTTG
TTTTATTGGTTTATTTTCAAAATGATTTTTCAACTTCCATGTTTTTATTATTTATTGTGC
TCGTAATGTTTTTTATTGCGGGTGCATCTATTTTATGGTTTATAAAAGGTTCGCTTGTAT
TATTGCCAATGGCTGTTCTTATGGTGATAACTTCAACACATCGAATGCGGAGGGTGCTTT
CATTCTTGTACCCTGACCATGATCCGCTGGGAGCGGGATATCAGGTAAATGCGGCATCGG
AAGCACTCACCGGCGGAGGCTTATGGGGAATGGGAATAGGTAACGGAATTAGAAAGATTG
CCAGCGTTCCCGAAGTGTATTCCGATTTTATCTTTGTGGTGCTTGGAGAAGAAATGGGAT
TTATCGGAGTTTGTGCGTATCTTTTGCTTTTGCTTGCAACATCCATTACAGGTATTATTA
TTGCACTGAGGTCTTCCAGCAGGTTCGGGACATTTCTTGCGTTTGGAGCAACTGCTGCAA
TTGTTTTTCAATCTATTTTGAATTTAGCTGTCGTGGTGCGTCTTGTGCCTGCCACCGGCA
TGCCGCTTCCTTTTTTCTCTTTCGGCGGCTCATCGTTGATTATCACACTCTCTTTTTGCG
GGATAATAATAAATGTTTCAGGATTAAAAAAAGGTGGTGCCTATGTCTGATACTCCTTTA
TACGGTTTTGACAAAAGAGTTTCATATGTTGAAAATAATAAAAAAAAGGCAATAAAAAAA
GATACGTTTAAATCGTTACTTTTAAAAATTATTATTATTACACTATTGCTTTGTCTTTTA
GCGGAAGCTGTTTTTTATTTGTTTATTGTTCCTGCAGTTTCGGTTGCACAAGTAAATTTT
TCAGGAAACAGAGAATTGACTGCTATTCATTTGGAAAAAATTGCAGGCTTGAGCGGAAAA
GAAAAATGGAGTCAAATAAATACGTTGGAAATATCAAAACGCTTGGCAGCCTTTCCGCTT
ATTGAAGAGGCGCGTGTTTCAAAACGTTTCCCCGACAAGGTTTTTATTGAAGTAAAAGAA
AGGTCGCCGGTTGCGATTAGTTTTGCGCAAGTGAAAGGGCGAACAATCGTAATGGAAATC
GATAAAACAGGAACTATCTTTAGAATAGGAAGCAGTATGACGGCAGGAAAACTGCCGGTT
ATTGGCGGATTGGAATTTGAAAATCCGCGTGCGGGAATGAAAGTACATAGACAACTGATA
CCGCTATTTAATAAACTCAGTATTTTAAAAGAAAAAAATCCGGCTCTTTTGAGTGAAATA
TCCGAATTGGTAATTAAACAAAAGAAATACGGAGGCTATGATTTATTAATATATCCGATG
AGCGTTTCCATTAAAGTTTGTACCGATAATATTTTGAATGAAGATAAGTTACGGTATATG
ATGCTCTTGCTTGATGTTATGCGTAAAACGTATGATGAGAATCGGATACTTGAATTAGAT
ATTCGAGGTGATACAGCCGTTTGCAGAATGAGAGAGGAAGAACATGAGTGAGATATTTGT
AGGATTGGATATTGGGACGAGTACTATACGTGTAGTTGTTGCCGAACGTGTTGAAACCGG
TGTGCTTCAAGTTATCGGTGTCGGGGTAGGGGAATCAAATGGCTTACGTAAAGGCGCTGT
TGTAAATATTGAAAATACTGTTTCAGGAATTCATCAGGCAATAGAAGCTGCAGAGATGAT
GTCCGGTGTTGAAATTACTCACTGCGTGGTAGGCATAGGCGGCACACATATTGAAGGAAT
AAATTCGAAAGGCATTGTAGCGGTAACCGACAAAGGAAAGGGTAACAGAGAAATCGATGA
AAAAGATATTGAGCGTGTTGTAGATGCGGCCCGAGCGGTTGCTATTCCTATTGACAGAAG
GGTATTGCATGTTATCCCTAAAAGCTACAAAGTAGATGATCAGCCGGGAATAAAAGATCC
GCGCAATATGATCGGTGTAAGAATTGAAGGAGAGGTTCATATTGTTACCGGATCGGTTAC
CTGCATGAAAAATATTGTTGATTGCGTCAAGCGATCTAATATTCAAGTTGATGACTTGAT
GTATCATGGACTTGCGGCGGTAAAGTCTGTTTTAAATGAAGAAGAGCGAAACTTAGGTTC
TGTTTTAATTGATATCGGCGGAGGGACTACAGACTTTGTGGTTATGCATGAGGGGGCGCC
GGTGTTTGTCGGTTCAATTCCTGTCGGCGGAATACAGGTAAGCTCCGACCTCGCCCAGAT
AAAAAATCTTTCATTTGAAACAGCTGAAAACATAAAAATAAAAGACGGTTGTTGCTGGGT
ACCGTTAATTGAGGATGACGGAAAGATTTTAATTTCCGGACAGGCAAGCCGAGCTCCTAT
AGAAATTGAAAAACGGGAAATTGCCGAAATAATGGAAGCGCGTATGTCGGAGGTTTTTAC
CATTGTGTATGATAAAATAAAAAGAGGGAGCTCGGGCTTGCGCACCGCCGACAGTATTAT
TCTTTGCGGAGGTGGTTCCCTGTTGCCAGGAGTTGTGGAGCTTGCATCGGCAATTTTCGG
TACACCTGCGGTACATCTTGGGATGCCCGGAACCCTTGGCGGTTTAACCGGTGAGTATAG
GAGTCCCGAATTTGCAGTAGTGCTGGGGCTGCTTTTAGAGCAAGTTCAAAAAAGAGGAGC
AAGCGCAGCTCAAGGAAAAACTCAACCGAATCAAAACGGATTGTTTACAAAAGCAAAAGA
TTTATGGAAAAGTCTTTTTTAATGCTGTAACAATATATAAAACTATCATTTTTTGTGGGA
GGAAAATGTATGGATATTCAAGTTATACCAAATAACGCAGCCTTACCTGTTAGCCCGACA
GTTATTAAAGTGGTCGGGGCGGGCGGCGGAGGATCAAATGCGGTGAACCGAATGATGAGC
GATGGACTGCGTTCGGTTGATTTTATTGTCGCAAACACCGACGTACAAGCACTCAATTAT
TCCGAGGCACCGTTAAAACTTGCGATCGGATCAGAACTTACCGGCGGACTCGGTGCGGGG
GGAAACCCCGAAGTGGGAGAGAAGGCTGCTATTGAAGATTCCGAAGCAATTGCAAATGCG
GTAAAAGGCGCCGACATGGTTTTTATCACCGCGGGGATGGGCGGAGGAACGGGAACGGGA
TCTGCTCCTATTATTGCAAAAATTGCAAAAGAGCAAGGGGCTCTCACTGTTGCGGTGGTA
ACAAAGCCTTTTTCATTTGAAGGCAGAGCAAAGATGCAGCTTGCGGAGCAAGGAATTGAA
AAACTCCGCGCATATGCAGATACAGTAATTGTAATCCCAAACCAACATCTTTTAAAGCAG
GTTCAAAAAGACACTCCTATTCGTGCAGCATTTTCTCTTGCAGATAATGTATTAAAAAAA
TCGGTGCAGGGGATTTCCGATCTTATTACTATTCCCGGAGAAGTGAATGCGGACTTCTCC
GATGTAAAAAACACGATGGAAGGACAAGGTTATGCCGTTATCGGTGTTGGTGTAGGGAAG
GGAGAGAATAGGGCGGTTGATGCAGCAACAAACGCGATTAACAATCCTTTGCTTGAAGAC
ACTTGTATTGAAGGTGCTACAAGAGTACTGGTTGGAATTAGCGGATCGGAAAACTTAAGC
TTAATGGAAGTAGATGAAATTATGTCAATTGTAACCGAAAATGTTGATCCCGATGCAAAA
ATAAAGCACGGTACCGCAATTGATCCGAGAATGGATGACAGCATTAGTGTAACGGTTATT
GCAACCGGAGTCCCTATGGACGATTTTTCTAAAATGAAAAGCGGCAGTCTGTATACGCAA
GGAAGTGTGCAAAAAAAATATGATGCACGTAATGACGGAGAGTATGTTTCTTCTGAAGAA
TGGAATAAGACGGTAACGGCAAAGCAACCTTCGTTGCCCGGATTGGCAACTCGTAATAGT
CCGCACATGTCCGAGCCTGAAAAACCGCAGCCTGCGCCTCATTCATATCGAGTTCCGCTT
CCTTCAGAAAATACAAACCTGGATACTCCGACATTTCTAAGAAATAAATTAAAAGAAATG
AGCTGAGTGTTTTAATACAACCGGAGTTACATTAGGTATGCTACTTACATTATACCCTAA
TAGGAGGTAGTTCTGACACGGATACAGTTACGGGCATTTTACGGATATCTTATTTCCGCA
GAAGCTCACGCATCATTAACGGCAAAAACATATATAGGCACCCTAAAACTTTTTCAGGAT
TGGCTTGGTAACGCTAAGCTTATTGAAAATGCAAGTGAAGAAGATTGTATGCATTTTATT
ATCAGCCGAAGCGAAGCCGGCATTATGGGAAAAACTACTGCAAAAGATATTGCCGCATTG
AATTCTTTTTATCGGTTTTTAATATTGGAAAATGTACGACAGGATAATCCTGCAGAAAAC
ATTGAAGCACCGAGACGAGAAAAAAACTTGCCGCGTGTTCTTTCTCCCGAAGAAGTAGAT
CTGCTGCTTGATTCAATTCCTCTGAATTCTCCGAACGGCATACGAGACCGAGCATTGTTT
GAACTTATTTATTCGGCAGGATTGCGCGTAAGTGAGGTTGTCGGGCTTTCATTGGAAGAT
ATTTTTTTTGATGAACAGCTTCTAAAAGTTACCGGAAAAGGCAGCAAAGAACGAATTGTT
CCGTTTGGGAAACAGGCAAAACAGCAGTTGCAAAATTATATTGACGGGGCTCGTAAAGCA
TTTATAAAACCGCAATACACGGAAAACACGGAGACACGAGGGGCGGTGTTTTTAAATAAG
AACGGGAAGCGGCTGAGCAGAAAAGGTATTTGGAAACGCTTACAGGAAATTGAAGTAATT
TCTGGTATTAACACAAAAGTTCACACACTGCGTCATTCGTATGCAACGCATCTGCTTGCA
GGAGGTGCGGATTTACGCTCCGTGCAATGTTTATTGGGACATGCGGATATTTCAACGACT
CAAATTTATACCCATATAGAAACCGATGAGCTTGAAATGTATCATAAAGAATTTTTTACG
GAAAAAGAAAAAACAAATGAGGTATTACATGATTAAAAAAATTCGTTATATTTTTTTAGC
AGCACTCGTAATTATTTTTTGTAATTCGTGCGGGAATCGTGAAGTAATAAAACGTATGCA
GGAATTTGAAGAGGGTGTCCATAATCCTACAAGTGTTGAAGAACTGGAAACCGCAATTAA
AAAATATCAAAGACGAGTCAATGATATAATGATTGCACAAGAACGTATCGGAATTTGGTA
TAAGATGCTTGCTTCACGATACATGGATAGAAAAATGTATGCAAAGGCATTGGAAGTACT
TGAGCAGGCTGTAACCTATTATCCTGAAAACCAAACTCTTTTTTTCTCCATCGGCGTTTG
TGCGGCAAATATGGCAAAAAGCTCTTTAAACTTTTCCGCCGGCTCTATTAACACTCAAAA
GAATCATTATAATGACTTAGCGGTTTCTGCGTATAAGCGTGCGATAGAAATAGATCCGAA
ATACATCAATGCACTGTACGGGCTTTCAGTACTATATGTATTTGAGTTGGATCAAAATGA
AAAAGCCATTCCCTTATTAGAGCAAATTCTTGAAGTGGAAAAAAAGCCTTTTGATGTACT
GTTTGTTTTGGGCAGAGCATATTATGCGACAGGAAAAAACGATCAGGCAATACAATGTTA
TGATAAAATAATATCTTTGAGTGCAAGTGAAGAGCAAAGGATGGAGGCTGAAAAAAATAA
AAGACTTATTGAAGGAACCATGCAATAAAAATGTTGACAAAAGTGTTTACGGAAAAAGAA
AAAATAAACATTGCGCTTTCTCATTGTTATTTTTTAAAAGGAAAAGAACGCTTGTTTTTA
AATTCCGTACTTGACACTTTACAAGAGCTTGCAGTACTTTCTATTGATGACTTGGCACAA
CTAATTAAGCGGCCATTGCGTACCCAGAACTTTCAACTTTCAGATTTGCCGATGTTGGTT
GCAAAAGATATGAAGCTTATGCAAGCGTATAATATTTCGTTACTCTCAATTGAGGATGAA
GCATTTCCGGTATCGCTTAAGGAAATTTTTGATGCACCGCCGGTTATTTTTTATCGAGGA
ACTTTTCCGAAAGATGCGGCTCAGTCTGTGGGAATGGTGGGAACTCGCTCTCCTACCGGA
GCGGGGATTAAAACCGCTTTGGATTTTGCAAAAGAATTTGGCGAAGCGAGGGTTCCCGTT
ATCTCGGGGCTTGCACGCGGTATTGATGCTTTTTCGCATAAAGGAGCAATTGAAGGCGGC
GGGTGTACGGTTGCAGTGCTGGCGTGTGGTGTTGACCGAATTTATCCGCGCTCCAATGCG
CGGCTTGCGGCAAAAATTATTGAGACGGGCGGTTGTATTTTAAGCGAATATCCTCCGGGA
GAAGATGTTATGAAATACCGTTTTCCGCAACGAAATAGGATTATTTCAGGTATATCCCGT
GCAGTGGTTATTGTCGAAGCTCCTGAAAAATCCGGTGCGCTAATTACGGCAGACTTTGCA
CTTGAGCAAGGAAAGGATGTGTTCGTTTGCGCTTCCGTACTCGAAAGTGTACAAAATGCA
GGTGGAGAAAAATTATATAAAGACGGGGCATTTGCAGTAAATTCCGCGAAGGAAGTTTTG
AATGATTGGCAGTGTGCGACAAAAAAAAGATACATCAAGGATTATCAGCCATCGTTATTT
AATACGTATAAAAATAATGGTTGAGGCTATAAGGGGTTTTTAATGGCAAAAAAAATGACA
ACAAAAAAAGAGAAACAACCAAAATGGAATTTAGTGATTGTAGAATCTCCTGCAAAAGCA
AAAACAATTGAAAAATATCTATGGAAAAACTATGTGGTAAAAGCTTCAATGGGGCATTTA
ATAGATTTGCCAAAATCTCGGATTGCAATTGATGTTGAAAATAATTTTGAACCTGAATAT
ATAACCGTGCGCGGGCGCGCAAAAATATTAAAAGAATTACAAAAGGATGCAAAAAAAGCT
AAGCAGGTTTTACTTGCAAGTGATAATGACCGCGAAGGAGAAGCTATTGCCTATCATCTT
GCAAATTCTATCCACAACTTTTGTGATACTCCGGTGAGTAGGATTGTCTTTAACGAAATT
ACTCCGCAAGCAATTAAAGATGCCGTGCAAGAGCCGATGGATATTGACGAAGCAAAAGTA
GAAGCACAAAGGGCTCGGCGAGTGCTTGATCGTCTTGTAGGATATAATCTTTCGCCTTTA
TTATGGAAGAAAGTTAAAAACGGGTTATCTGCCGGACGTGTACAATCTGTTGCGTTGCGG
CTTATTTGCGATCGGGAAGTTGAAGTTGAAAATTTTCTTCCCGAAGAATATTGGAGCCTT
GAGGGCAGTTTTAAAAAAGGAAAAAGTTCTTTCAGTGCACAATTAGTGCTGTTTCAGGAT
AGTAAGCCTGAATTAAAAAATGAAAAACAGGTTCTCAATATTATCGAGACTCTAAAAAAT
TCAGAAGCTAAGATTACCGATATTAAAATAACTGAAAAAGCCATTCGTCCAAAACCGCCG
TTTACCACGTCGACCCTTCAGCAAGTTGCGGCAAACAGACTTGGCTTTACTTCTCGGAAA
ACAATGCAGCTGGCGCAGCAGTTGTATGAAGGTATTGCTGTCGGCTCAAGCAGAGTCGGT
TTAATTACCTACATGCGTACTGACTCGGTGCGTATTTCTCAAGTTGCATTGGATGAAGCG
CGAAAATGGCTTTCAGAAAATTCGCCGAATGAATTGCCTGAAAAACCTAATCATTATGCG
GTGGGACAAAAAGCACAAGATGCACACGAAGGCATTAGACCTACCTATATTCAATACACA
CCGGATTATTTAAAAGAGTATCTTAATAGAGATCAACATAAATTATATTCATTAATTTGG
GAGCGTTTTATTGCAAGTCAAATGACCAATGCAAAAACGCAAAGTACTTCGATTGAAATT
ACCGTCGGCGATGCGGTATTTCGGGCAACGGCAACTAAACTTGCCGAAAAAGGTTTTTAT
AAATTTTTAAAGCTGCTTATTTCTAAAGAAGAAAAAGGTTCATCCTTACCAACGGTAAAA
ATCGGGGATATCGTTATTGCTGAAAATTTTAAACCCGAGCAGCATTTTACTCAAGGTCCT
GCCCGATACACGGATGCAAGTATTGTTAAAATGCTTGAAGAAAAAGGCATTGGCAGACCT
TCAACCTATGCGCCGATTATTTCTGTTTTGTTAGACAGATACTATATAATCAGAAACAAC
AAGCAACTTGTTCCAACCGAGCTTGGAAGAATTATCAATGATATTCTTGTTGCGAATTTT
AATGACATTATTGATGTTAATTTTACCGCAGATATGGAAACTAAACTGGATGAGGTTGAA
GAGAAAAAAATAGAGTGGCAAAAACTCATGGAAAATTTTTACTCACCGTTCATTGAAAAA
GTTGATACAGTGATGGAAAATCTTGACAGTATGAAAGGTCGTCTCGATGAAAAAACTGAT
TTTGTATGTGAAAAATGTGGAAAAAAGATGGTAAAAAAATTGGGACGATTCGGATTTTTT
CTTGCATGCGAGGGCTTTCCCGAATGCAGGAACACAAAGTCAATTCCGCTTGCAAAATGT
CCGCGCGAAGGCTGCGGCGGCGATATCATAGCCCGAAAGGCAAAGAAACGAGGTCGAGAA
TTTTACGGATGTACAAACTATCCGAAATGCGATTTTATTTCTTACTTTAAACCGATCAAT
GCAACATGCCCGAAATGCGGATGGTTTTTAGTTGAAAAATATGACAAAAAAAACGGGAAT
TACAATGCTTGCATCAATCCCGATTGTGAGTATTTGCACAGCGTTGTAGAGGGCGTAGAA
GATACTGTAATAGAGCGTGATGAAAATGAATGAGACTTTTGAAAAATACCTTGACTATAT
TGCTGGAATAAAACACTTTTCCAAACAAACCGTTATCTCATATAGAAATGATTTACTTTT
GTTTGATTCATGGCTTACTGATTCTGAGCTTAAATTTACAGAACTCGGTGTTTCCGATAT
TCGGATTTTTGTTGCCGACTTGAGAGAAAAAAAATTCGCACCCGCAAGTATTAACCGAAT
GCTCGCAACGGTGCGCGGACTGTATCGTTATGCGGTCAGGCTCAATCTTTGTCAAACCAA
TCCTGCGCTTGCGGTGAAAAATTTAAAACTTCCGAAAAAATTACCGCGGTTTTTGTTTCC
TGAACAAGCAAAAGAGTTTTATAATCTGCCGGTAAATAAAGGTCTTTTATGGGAAGCGCG
CGATGCCGCTTTATTTTCGGTTTTATATTCTACCGGTTGCCGTGTTTCCGAAATTGCGGG
TTTAGACATGAAAAACATTGATTCAAAATTAAACTCTGCAATTGTGCTGGGAAAGGGAAG
TAAAGAACGAAAAGTATTCTTTGCGGATTTTGCAAAAGAGTATTTGCAAATTTATTTGGC
AGAGCGAAACGAATTACTTAAAAAACATGCAGGCGAAATTCAACGGGATAAAACAGGTAG
AAAACGCGATGCGCTTTTTATCAATCAACGCGGCATGCCTCTTTCGGTGCAGGGAATACA
GTATATTATCGATCGATATGCGGCTGTTTCACCGGATTTGAAAAAAATCTCGCCGCATGT
GTTCAGACATAGTTTTGCCTCAACACTGATAAGCAGAGGTGCGGATATTCGCGTTGTGCA
GGAAATGCTTGGACACGAAAATATTTCCACAACGCAAAAATATACGCATGTAACACCGGA
GCTTTTGCAAATGCTCTATCACAGGGCACATCCGCATGGATAATTTTAAGGATACGAGGA
AGGAGTTTGCTACAATGAAAACAAAAAATAAAGTCAGAAGTACAACAGTTATTGCCGTAC
GCAAAAACGGAAAAATTGCGATGGCGGGAGATGGACAGGTTACAATGGGTAACACGGTAA
TGAAAGGCAATGCGCGAAAGGTACGAAAAATTTACGATGGCAAAATCATTACCGGATTTG
CCGGAGCTACTGCGGATGCTTTTACCATGCTTGAAAAATTTGATGGAAAACTTAAAACAT
ATAACGGAGATCTTACCAGAGCTGCCGTTGAGCTTGCAAAAGAATGGCGTACCGATAAAA
TGCTTAAAAATTTGGAAGCGCTTTTACTGGTTGCTGACAAAGATACGATTTTACTTATTT
CAGGAAACGGTGATATTATTGAGCCTCAGGAAGATACAATTGCAATAGGATCCGGCGGAA
ACTATGCGTATGCGGCTGCTTTAGCTCTTTTAAGAAACACGGAACTGACGGCAAAAGAGA
TTGCGGAAAAAAGTTTGGAAATTGCAGGGCAAATATGTATTTATACAAATCACACTATCC
AGCTGGAGGAACTATAATGATTGAAGAATTGGAAGCCTTAACACCGAAGCAAATTGTTTC
AGAGCTTGATAAATATATTATCGGACAGAACAAAGCAAAACGGGCGGTGGCAATCGCATT
GCGGAACAGAACACGGCGGCTTAAACTGCCCGAAGAAATACGGGAAGAGATTGCGCCGAA
AAACATTCTTATGATCGGACCTACCGGCGTGGGAAAAACCGAAATTGCCCGCCGCCTTGC
AAAGCTTTCCAAAGCTCCCTTTTTAAAAGTGGAGGCGACAAAATATACCGAAGTAGGCTA
TGTAGGCCGAGACGTTGAATCTATGATCAGAGATTTAATGATGGTAGGCTATGCAATGGT
TAAAACCGAAATGCAGGAAAGCCTAAAAGAAAAAGCCGAAAAAAATGTTGAAGACCGATT
GCTTGATGTTTTGCTGCCGGGCTCACAAAAGCCAAAAGAAAAAAAGTCCGCAGAAAAGCC
TGCACCGATTATGATTCCGTCAATGGTAAAAGAAACAACTCCTAATGAAAGCGAAACAAA
CACCATGCCGGATACGCGTGAAAAATTTTGCCAAATGCTGCGCGATGGAAAATTGGAAGA
AAAAACCGTCGAAGTTACCGTGCAGCCGCAAGGAAGTGCGGGATTCGAAATTTTTGCAGG
CTCATCAAACATGGAAGATATTGAAATGACTATGAACAATATCACCAGTATGATCATGGG
CGGAAATCGGGCAAAGCGAAAAAAAGTAACGGTAAAAGAAGCGCGCGACATCTTACTTGC
GGAAGAACTTGACAAACTGGTTGACCACGATAAGATCACCGATGAGGCAAAACGCAGAGT
GCAGCAAATGGGAATTATTTTTATTGATGAAATCGACAAGGTTGCTTCCAAATCGGAGCG
CGGAAGTGCCGATGTTTCGCGTGAAGGCGTGCAGCGCGATATTTTACCGATTGTTGAAGG
CTCAAATGTGAATACCAAATTCGGCGTCATTGATACGCGGCATATTTTGTTTATTGCAGC
GGGGGCATTCAATATATCAAAGCCGAGCGATTTAATTCCGGAATTTCAGGGACGGTTCCC
CTTGCGTGTAGAATTGGAATCGCTGCATCAGGAAGATTTTAAACGGATTCTCTTGGAGCC
TAAAAATGCGCTGACAAAACAGTATAGCGAATTATTAAAAACCGAGAACGTAACAATTGA
GTTTACCGACGAGGCAATCGATCGAATGAGTTTTTTAGCTGCCGATGTAAATGCCCGTAT
GGAAAACATCGGAGCAAGAAGGCTTCATACTATTATGGAAATGCTCCTTGAAGATATATC
GTTTAATGCCAGCGATATGTCGGGACAAACTGTTACTATCGATGTTGCCTATGTTGATGA
AAGACTGAAAGATATTGTGCAGGATCAAGACCTTTCGCGCTATATTTTATAAAAAGAGCT
CGACACAACGGTTTGGTTTTGACGTCC
>NODE_2
ATTAAAAGCATGTAAAAGCAAAGAAGACATTGACTCCGTTTTTTCTCATGCGGGTATTGA
TGAGGCGAGCGAGCGCATAGAGAGCATCCGAAACTGAGCGTACAAGAGGAATACGAATTT
GAATGCGAAGTATTACTTCGTAACGGGCAATTACACTAATTATAGTAAGGAGAAATAAAT
AAATGATATTGACAATTAGACAAGATGAGCATTTTCGCATAATGAAAACACTGAGCGGTT
TTATAGAACTTGATACTGGAAGCGAGCGGATTGAAAGAGTGTTGGAAAAAGCGGTAGGAC
ATAAATATATCCGAAAGGTGCCGAAAAAAAGCGGTAAGGGGTTTTATTATATTTATGCTG
AAACGTTTAAAAAGCCTTTTACTTTCTTAAAAACAATGTTTAACATACATTCAAAAAAAA
TAGATGATGAGTTTGAAAAAGAAAGCATTGAGAAAAATTACGGGGTGGATAAACCGACAT
ACGCGGCGCATGTTTTGGAATACCTAACTAATAGAATTAAATGGGATGGGATTTTTGCTA
AAAAAGAGTCCAGAGAAAAATATAAGACAGCTGTTAAAAAGCCTGTAAGCGGCACAGCAG
AGCCAGCGGGCAAAACGCAAAGCAAGGGAGAAAGCCCTGAGAATAAAAAAGAAACTACCA
GCCAAACCGAAAAGAAGGCGCAACCGGTACTGAAAATAAACCGCAGCCTCATGTATAAGG
TGTGGAGCCTGTATAATAAGCAAGAAAAAACAGCGGACAGCAAAGATGACAGCGGAAATA
AAATAGGCGGAGAAACGGTAAAAGAAGACTTAAAAAAACTTACCGCAGTGCTTGAGACGG
GCAAGTCTTCAAGTGTGCGCCATAAGGACTTAGGCGAAATAATTGTTGACGTGGGAAATA
CCGGAAAGTCCGGCTATGGGCTAAAACATATTATTGAACAGCGTTACAGTAAAGATGGAA
AAAATGAAGATGAAATTACGGCACTGCTGCAATTAGTCATTGATGCAACAAAGAATGGAA
CAGTAACACGAACCAATGAAAGAACTATTGAAGTGTCAAAAAATGGTATTGTGGCGATTT
TGCGAAGAGAAAATGAGGAGCGTAATACAAAATGGATTTTAACAGGTTTTGCCGATTGGA
ATAAAGATAAAGAGGCAACAGATGCTATAAAGACGGTTATCGCCCAATATAGCTACACTC
CTGAATTCTCTTCCTTCCGAAAACAGGTGGGAGCTGTTACCGCCTCTCTACAGACAAGTA
TACCACAATCCGGCACAAATAGCAATCGCTCTGAAGCAATGAAAGGAAATCAAAATGCAA
AAAAAGATTTTGCGGCACAAGAAAAAGAACGGACTAAAAAGAATGAGGTGCGTAAAAAAG
CAGGGTTGCCGCAAACGGGGCTTTTTGAGCGAGAAAGTGCACTCAAAGACGCTACGTGGG
ACCCGAACAGCGAGCAATACCGCTATCGTGATACCGGCTATATTGCAGGCAGCCGCAAAG
AGCTTGCTCAAAATTATATTAAGGAAATGGCAAAGGCTGAACAGCAAATACTTGAACGCG
AAATCGACTGGGAAGGGTTAGAGGAAAACCCTCGAAGCGCAAAAGAGCTTATAAAAAAAT
CAAACGTGTTCGGCAAGGTTAATTTTAATACGCTGATAAAAAACGGCATGGCAAGAGGAG
CGGCTTTTTTAATCGACAGAGTCTATGCTTCTGTTGCAACAGAAGCTTTCGACAATCCCG
AAGGAAGGCATAATTATGTTATCGCAATAAACGGTTTACGTGGGCGGTTGGAAGATTGTA
AAACAGTACAAGATGTAATAGATACTATTAATGAAATAAACGATGAAAGACAGGGAGTGT
TTTTATCAGTTCGACAACAACAAAAATACTTAGATTTAAAAAAAGAATACGATGAAGTGC
ATAAAAAAAAGCATTATATTGAAATGAAAGAAACTGCTTTAATGGATAAGTTACGACGGG
AGAAATACGGAGCTAAAATAAGTTTTACTGAGCTTGAAAAAACTCCCGAAATACAGGCGT
TTCAAAAAGCAAATGGATGGGATTCAAATGTTGATGTATGGGATGGAAAAACTCGATCCG
GATATTTTGAAAAAGAAAGGGTGGCAGCATGGCAAAGGCTTCAAGCTTTTGAAAAAGAAG
CAAATGAAAAAGCCATTGCCTCAAATTCACTTTATGCGGCATGGAACTCGTTAGGAAATA
AATTTATCGCCACGATAAACTACAGCGGTTTTGGCGGGTCTGCAACTTTTGAAAAGCACA
TACAACAAGCAAAACACGGAAATTATGATAATTGGGAATGGAAAGAAACAGGAACACTAA
AAGGGAAACGTTCTGCAAAGGGAAAAGGACGGGCAATTTTTCAATTGATTGTTGCTTCAA
AATTCAGTAGAAAAGGCGGGCGAAATGTAAAAGCACATTCTACCGAAGAGCTTAAGAAAA
TGTTTAACTTGCGAGACATTCAGTCCGGGAATTGGGTATTGAAAGACCCGATGAGCGCAA
AGTTTCATGTTGATCATGCGTGCGAGGCTTTTGCAGATTTGGCGGATATTACCGGCATTC
CAGATAGTCTTATTTCACTAAACGGACGGCTCGCTCTTGCAATTGGAGCGAGAGGAGAGT
CAAAGGCTGAGGCACATTATGAACATGTGGAGCGTGTTATCAACCTCACAAAAATGAAAG
GAGGAGGAAACCTCGCACATGAATGGTTTCACGCTTTCGACAACCTCATTTCAGAGGCTA
TGGTAGGTGGAAAAATCGATGTTTTCTTAACAAACCCTATGAATCATTTAAGCAAAAAAC
AGCAAGACCTACTTACTGAGTATATGAGGATAAAAAACAATACTTCATATTCACAAAAGT
ATAAGGATTTCCTACTTGACACCCAAAGAGATAAACTGAAAAAAGCAGGAATTACTCCTC
CCGTAGAAAACAGTCAAGAAGAACACGTACTGCAAGTGCGGACAGCTTTTGACAATCTTG
TAAAAGCTATGACAGAAGGGAATACACCGATTAAACAAGAAGTTGAATATTCAAGTGCAG
ACTATAAGCTTGCAAAGTTCAATTTTGATAAAGCCACAAGCGGGCTCGCAGAGAAAATAC
GGTATGCAGGCAGCCTAGAAAAAGCAATTGAGTTTGCACACAAGTTCTGGGGAATACCAA
TTACAAAGAATGAGGTAAAACAGAAAAACGAATGGATTAGAATGATTTGCGCATACTACG
GAAACGCTGAAGGCGGACGGGCAACAATTGATAGCGGCAAAAAGGGGTCTGCTTTTCATG
AAGATGCAAAAGCTCTTGACAGCGGGAAAGCAAAACCGTATTGGTCAGCTCCACATGAAA
TGGCAGCACGGGCGTTTTCTGCATATATTGACGATATGCTAAAAGCAAGCGGAAGAAAAA
ATGATTATCTTGCATATGCTACCGAAAATGATGATTATGACAGTGGGGATGACGAAAATG
TAGCGAAGCCTTACCCCGAAGGCGAAGAGCGAAAAAAAATCAATGCCGCCTTTAAGCAGC
TTTTTGACGTTGTAAAACAAACGGGCGCAATCCGGAAAGCGATAGCGGTTGAACAAAAGA
ACACAGTTAAAAAAAACATAAAGGAAAAGATACGATATATTTTAACGGTAAAAGTTCCTG
TCAGCAAAATGAAAAAATCATATGAAGAAGGCGAACACCCTCGAGGCGAGAACGGAAGGT
TCACGGTTAAGGGGGATAAATCTAACAATGCCGCAGATAAACCTGTCATACATTCAGGAG
AATATGTTTTAACCAGTTCAGGGCGTAAAGATTTTGTGGAGATAACAGAAGATATTGCGA
AGCAGATTAGACGGCAAGCGGGAAAAATCCGTTTACGAATAGGTAAGCATATTACAGGCG
AAAAAGATAATTTCGGAGAAAAGCATATAGAGCGAACAGGTCGATTAAAAGATTTAGCCA
ATGTAGGATTTACAACGGCAAGAGATTTTGTCGAATATGTTTGCAATGATTTTGATGCTA
TTTATGAAAATGGGCGCTCTTTAATTCTTTACAAAAGAGGGGATAAAAATAGTGTTGCGT
ATGTGGAGCTGACGGCTTCAGATGATGGTGATTTTTATGATGTAAAAACGATATTTCCTG
CAAGACAAGACTTCTTAAAAAAGAAAATGCCGTTATGGGAAAAACCTATAAACGGCATTC
AAAAAGCAGAAAAGGAAAGGGCGCAGTCCAATCAGTTTAATGAAAAACCCCGCAGCGCGA
ATTTTACCGGCAGTTCTGCCTCTCTTAATATACCACAATCTGCGGAAAAATCAAGCATGC
AAAAAGCGATGGAAAAAGCCTTTATAAAAGTATTTGCAAAAAAGGTAGCGGAAAATATCT
ATAAATCGCTTACGTATTCAGGATACCCGTTACAGGGCAGAACAAAAATACACGGCATGG
ATATTTCAATCGAAAATAAAAAAGGCAGCGTGCGAAGCGGCGTTGATAAAGACGGGCACG
AATGGGCTATTAAGATGGCGTATGATTATGGTTACATTCGCGGCACTGTCGGCAAAGATA
AAGACCATGTAGACGCTTACATCGGGAACAATCCCGAAAGCGAACAAGTATTTATTGTGC
ACCAAAACGACCCGACAACCGGTACGTATGATGAAGACAAGGTTATGCTTGGGTTCAATT
CCGCAGCGGAAGCAAAAGCCGCCTACTTGCGCCAATACGATAGACCTGGTTTTTTCGGCA
GCATGGATGAAATGAGTATTGAGGAGTTTAAGGAAAAAGCATTTGATAAGAAAAACAAGG
GAAAGATGATTGCGTAATGTGGCGATGATTTGTCAAAGATAAGGTGTCATCAGCTAATGT
AGTATTCTCATTTTTTTGAGGCAATTTTTTTTGTGATATACTGCAAAAAAAGAGGTGAGA
AAATTGAAGGAAGCAATATTAAGAGTAGCGGAATGTGGGAGTGGCTATAAATTTCAAGGC
TCAAGATTTATTCACTTAAGCCCCGATTCCGGAGAAGAATTCAGAGATGAATTTTTAATA
CCGTTTCTTAAAAAAAATAAAACCGCGTGCCGGTTGTGTGTTGACTTTGCCGGCACTGTT
GTGTTTACTCCGGGATTTTTGGAAGAAAGTTTTGGCGGAGCAATTCGGCGCGGGTTTCAA
AAAGAGGTACAGAAAATTCAATTTAAAAATATTCCTCCTGAAATAAAAAAAGAACTTTTA
CGGTGGATAAGAAAAACAAGGGAAAGATGATTGCGTAGAGGCAAACTCATTACTTGACGT
ACAAGGAAAAATAGTATATATTGATAAAAGCTGCTTTTATTGGCAGCATTTTAATAAACC
TGTATAGTACGGCCTCCCACATATCCGGGATAGGTCGGAGTTACGGGTTTTTTTTTACCT
ATGGAGGAAAATTTCTATGAAAAAAACAGCTATTTTAGTTGATGGTGGCTTTTATCGAAA
GCAAGCCTTACATCATTTTGGAAAAAAATCGGCACATGAGCGTGTAGATGAGCTTATAAA
ATATTGCCGTATGCACCTTAAAGAGCGTTCTCAATTTGATATTATAAGTGATAGCGATGG
AAAACAAAAACGGATATATGAATGGAATAGTTTATATCGAATATTTTATTATGATTGCCC
TCCAATCAGTAAAGCATTATATCACCCAGTTTTAGAAAAGAGTATTGATTTTTCAAAGAC
TGAAACCTATACATGGATGAAGGAATTTATCGAAAACTTAATACATCAACGAAAAGTTGC
CTTACGAATGGGCGTATTAGCTGATAATACCGCCTATTATGGCTTAAAAAATGAAATAGC
AAAGAAACTTTTCTCCGGTCGTTTGCAAGTTACCGATATAACCGAAACCGATTTTGATTT
AGTTTTACGGCAAAAAGGCGTTGATATGAAGATAGGGATAGATATAGCCACACTTGCCTA
TAAAAAACTGGCTGATCAAATTGTTCTTATAACAGGTGATAGTGATTTTGTCCCTGCTGC
AAAACTTGCACGGCGGGAAGGTATCGATTTTATAGTTGATCCAATGGGGCATAAAATTTT
ACCTGATTTAATGGAACATATTGACGGCTTACGATCATATTATAGGCATAAACAGCTCAA
AGGCTCATTTGGACAGAAAGAACAAGATGTTACATTATTTCCTTATTAACTTAACTGACT
TTAAAAATATTCCGCCTGAAATAAAAAAAGAACTTTTACGGTGGATAAGAAAAACAAGGG
AAAGATGATTGCGTAGGAATTGACCAATCTTTTTTGCTTGTAGAAAATCGCTATTTATGC
TAGTATTGCCCAATGAGTTTAGAAACAGTAAGACTTGTTGGCAGTACAACACCTTTTCTC
AAAGACAAAGTAAACTTCCAGCATTTTAACCGTATTGAAGAAATAGAAAATAAGGCTTTT
TTAGAAGAACAAATAATAACCTATATAGGGAATAAAAGACGCTTGCTTGATAAGATAGCG
ATAGAAGTCGATACGATAGGACAAAAGCTCAACAAGAAAAAAATGGTTTGTGTTGACTTG
TTTTCAGGGTCTGGAATTGTTGCACGACTTTTAAAACAGTATTCTTCGGTGCTTTATGCA
AACGATTTAGAAGCGTATTGTAAAGTTATCAATGAATGCTACCTATCAAATGTCGGTGAT
TTTCCGCAAAAAGAGTATACTCGCTATTTTAATGAAATAAACAAAACCTTAAGCAATTTA
AAAACCGATGGAATTATATATACCAATTATGCGCCGAAAGATGATACACACATCAAGCAT
GGAGAGCGGTGTTTTTACACTGCAAAAAATGCACAAATTATTGACACAATTAGGACGGCT
ATTGATTCTGTTCCTATTCATTTACAAAAGTTTTTTTTAGCACCGCTCCTTTATTCCGCA
TCGGTACATGTGAATACCGGCGGTGTCTTTAAGGGGTTTTACAAAGACATGAAAACAGGC
GTGGGAAAGTTTGGCGGAACGGCAGAAAATGCACTAAAGAGAATAAAAAAAGAAATAACA
CTTTTAAAACCTATTTTAAGTAATTTTTCTTGCGAAGTACATATTTTACAAGATGACGCT
AATATTGTTGCTAAAAACATACATGGTGCAGATATTGTATACATTGACCCGCCATATAAT
CAGCACCCCTATGGCTCAAATTATTTTATGTTAAATGTTATTCTTAAAAATAAAATTGAT
GCACCGATAAGTAAGGTCTCAGGTATTCCGAATAATTGGAATCGGTCAAATTATAACAAA
AAACAAAAAGCATTGCAGAGTCTTGCAAACTTACTTGAATCGCTTGATTCAAAGTACGTA
ATCATTAGCTATAATGCTGAAGGCTTTATTTCTACTACTGAAATTGAAGCTCTAGTAAAA
AAATACGGTAAATTAAAAATTGTTGAACTTCCATATACCGTATACAGAGCTTGCCGCAAT
TTAAGCGGTAGAGATATATCCGTAAATGAATACTTGTTTATTTTAGAAAAAAGGTAAGGC
AATGGCTACTACTGATATTTCAAAGAGCCTGCGAAACAGGACGGAACAGCACAAAGCAAA
AAATACGAAGTCAAAAAATGACGATAAAAATATTTACAAGGCAATGAAAAAAGTTATTGA
GTATCTGAAAGAGCGATTTAAAAATGAAGCAAATTTTAGTGGATATGATATTATTTTTGA
GCGCACTATTGAAATACAGTATATGATTGATTTTATTAAAATGAAAAATGTTAGGCAAGA
ATTTGATATACAATTTATAGATCGTACTATTGTTCCTGATGGCGGGATTTTATTTTTAGT
AAAGGAAGATAGCTATAAAAAACCTATTCTTATTTCCGAAATTAAGCGGCAAGGTACAAA
CAATGAACGATTAAAAGAAGGTAAAGAAAAACAGGCAACGGGAAATGCGATTGAACGACT
TGGTAAAAATCTTACCGGAATTAAAGCGATGATGAATCATGAAAAAATCACACCCTTTAT
ATGTTTTGGTTGGGGTTGCGATTTTGATGAGCGTGAAAAAACTGTACTTTCGAAGGTGAG
TATGTTAAATGAGTTTTATCCTCTTAATCGAATTTATATCTTTAAACGAGATGGGTCTTC
CGATTATAACTACTTCTCTCCTGTTTCAATGTTCTTTAGAAATGACGAGTGGACTGTTGA
AGAAATGTTTTCAATAATGAAAGAAATTGCGGAAACTGCGCTTCGATATTACATTTATTG
AATTCCCCTCTTGATTATTTTTAAAAAAAATATATAATAGGTATAACAGATTAAACATAA
AAATCTGTAATTGATATTTTACATTTTTAGCTGCTTGCCGTTGTATGGCTCTTTTACGGG
CGCGGCGGAATAACGGGCAGGAGAAAGCGGCACTTTTAAAAGAAGGCTGTGAATTTATTT
ACAAGGTCTGAAAATGAGCAAGGACTCTCATTTTTTACGACTTACGGGCGAGGTACGCTC
TTGTAAGTGAGTTCACAGCCTTTTTTTTTGCTTTTTTTTTAAAAGCTAAGGGCAGTTTTT
GGAAGTTTTAAACTCCTTGCACTCTGTTTCGGCGAGGCGAGGGTTTAAGCTTCCGTTATC
AAAGCATGAGGAGGGGAACAAGAGAAAACGATGGACGAAAAAGAGAAGCGTATTTATCTA
CAGATGGAATTAAAAAAAGGCTCTTTTTCAAAAGATGAATCGGGGGATTTTATTTTTGAT
GTTGAGGCAAGTAATGAAAACTTAGACCTTGAACAGCAAAAAGTTTTACAACAAGCCCTT
CTTGATTCAAAAGACTACTTTTTAAAAAACGGGGTTATCAGTAAAGACCATTTACACCAG
TCAAGAATTTTTGAAGGCGGAAATGCAAAAATGGTTTTTGATGAAGACTACGTTATCGGA
GAGCCATTGAGCGTGTACACAGACGGCAGCTCTACTCGTGTTCGCGGCAAGCTCTACAAA
AACAATAAATACGCAAAGAAGTTTATCGAGCTATTGGAAAACGGCTCAACACGAGTTAAG
GCAAGTGTCGGCGGCATTTCTCCAATTGTAGAAAGAATCCAAGAAGGCGGGACGGATTTA
GGGCGCATTGTTTCGGTGTTATGGAATGACTTGGCTCTGACGATTGCTCCGGTTAATCCG
ACTGTCGCTCCTGCATATGTAGTTAAGTCTTTAAGCAGCTTAGAATTTGTGAAGGCACTG
TCAGCTGGCTACGGCACCGATTCGGAAGCCTTTACCGGCGGGAGGACTTTAATTCCCGAA
GATATCGAAGGAAACAAGAGAGGGAAAAACGAAGATGGAAAAAACATTTTAACTGCATTA
GTTGAAAAAGTGGTTGATGGGACTATTACGGATGAAAGGGAGGCAAGAGCCTATTTATCC
GGATTAGGCATTGAAGAGGATACAGCTGAAAAATATATCCAAGCTGTACTGCAAAATCAA
GAAAATAATTTGGAGGATTTTTTAATGAGTAAAGGAAATTACTGGGATGATGTTATGACC
AAAATGCAAAAAGCATTTGGTAAGTCAAAAGGGAAAGAGGATGACGAAAAAAAAGAAGAC
GAAAAGCCTGAATTAGATGATAAGGACCTTATCGATGATGATGAGGAACTTGAGGGTGTT
AGCGATGACGACGACGATGACAAAGATAGCGAAGAGTTTGTTACAAAAAGCCTTGATGCA
ACAGTAGCCTTAGGCGAAATAACAAAGAATATTGCAGAACTTAAAGAACAACTCGCTACG
CTTACTAAGTCTTTTCAGCATAGCCGCGAAAAACAAGAAGTCATGGGAGAAGGTTTAACC
GCTGCAATGAAGCGGGTTGAACAACTTTCAAATGAGCCCTTGCCGCGCAGTGCTGTTATT
TCAACACGCGGACAACAGCCGATGGCAAAAGGCGGTGCTGCTGCAATGGTGCGGCATGGG
CAATTTACACAAGCCGACAAGGAAGCCGCAATGGAGGTGCTTTCAAAAGCAATCGAAAAC
GGTGAGATAACTTTACACGAATTCGGAAAAATTGAAGCACAAATCAATAAGTCCCTGCAG
AATCCCGCATTCCAGCTTGACCAAAAGTATGTGCGGTTTTTGCAGGAAAAGTTAACAAAA
TAAGGATGAGGAGGAAAAAAGATTATGGGGTTTTTTACAACAGTAGAAACAGCTTCTGTG
AGTGAGGCAGAACTTTTAAAATCATTGCAAGCCGGTTACCAAACCGACTCTGCACAGATG
GTAGGCGGACGAACTTTAATACCTGAGGATATTGAAGGAACAATGGTTAATGCTATGCGC
GAGCAAAAGGAAGATTGTAAGTTTGTAAATAGTGTTAAGAAAAAATCAGTGAACTCGACT
ATTCATGAGTATAATCGCCGCACCGGTGTAGGTAATTATAAGTACCTGACAACGGAAGAA
GGCGGAGGCTCTGAAACAAGTGATCAAGAGCTTGAGCGAAAAACTGTAAAGATTAAATAT
CTGCAAGACCGCAGAGCTGTTACCGACCAAATGGCATTAGTTGACGGTTTTGAAGATGCG
TACACAAGTGAAAAGATAGCAGGTACTCTTAATGTTTTAAAAGCTGCTGAATACTTTTGT
TTTCATGGTGATGAAACTGTCGTGCCTACACAGTTTGACGGTGTTTTGCGTCAGATTGAA
AAGTCGAAAAATGCAAACATTTACGATGTCCGCGGCAAGAGCATTGCAACGGTGGGCGAA
AGAATAATTACCGATCCTGTAGGAATGATTTTTGAAGCGGGCGGAGATGCCAATAAACTT
TTCTTTCCGCCAATTTTGGCGCAAGATATTCAAGACCTTATAAGGGACCGCATCCGCTTT
GGTACTTCAGGAAGCGGTGCAATGAACCTTGTCGTTGACCAGTACCCGACGCCGTACGGT
TCCACTATATATTTTGGGCAGGAAGCCGGTGCAGATAAGTTTTTCCATGTAAAAGGCTTA
GTTACTGCTGACGGTTCGCCTCTGAAACGCCCGAAAGCTCCTACTGAAGTAACGGCAACA
AGTGCAGCCGATGGAAAATCAAAGTTTGCGGCAGCCGATGCCGGAAGTTATAAATACACC
GTTCACTCAGTCAATAAATACGGAATATCGGACGGCAAGGAAATAGCCGCTTCTGTTGCG
GTAAGTGCAGGAAATAAGGTTACTCTTAAAATAAAAGCAAGTGCCGAAAACACAGAATCA
GGCTATGTTATTTGCCGCTCTGCAAAAGACGGGGATGTAGTAATGGAGATGGTGAGAATA
GGAAAAGATGAAAGCGGAACAACCGAGTTCAATGACTTCAACATCGAATTGCCGGGTACT
GCTCAAATGGTTTTCTTAACTGAGAAAAAAATTCAGGAAGTAATTAACTGGGATCAGTTC
TGTCCATTGCGTTCACGTCCATTGTACGAAAGTAACAGAGCCGAGATACCTTTCCTCATT
CAGCTTTTTGCAGCTTTGGATGTTAAGGCTCCCGAGTGGTGCGCTATTGCAAAAAATATC
GCATACAGAGGCGGCTTATATTACTAGGTAAAAGCAAAAAGAGTTAGGAGTGCTTAAGTC
GTGAAATCTTAAGCACTTTGAAGCTCTTTTAAAAAAAACAGGGGTTTATTATGTCAAAAA
AAGAAACTGAAAATAAAAAACTTGAGGTAGCACAAAACAACCAAGAAACCGAAGGAGAAA
ATAAATTAACCGAAAACACTTCCGTTGAAAATCAAAATCCTTCAAACGAAAATACGAGTG
TTCAAAATGAGGATGCTCTGAAAACCGAAACGCAAAATAACAAAGATGCTGCGGGCGGAG
AAACTCAGAAAGAGAACACAGACGTAAAAGAGGAAAATAAAAAACCTCAAAAGTCAACCG
GCAGTAAAAGACGTATTAAAAATGAACAACTCAAAAAGAAAAAAATCATTGTCTTTGACG
GTTCTACAGTTTCGTTCGATGAAAAAGGAATAGCGGAGCTTGAAGAGAAATACGCTGAAT
ATCTTTTGACTATTCCTTCTTACTCTGAGGTATAAGCTAAGGAGTGTATAAATGCTTGAA
GTGGTTAGTGCTAAAAATTATTGCATTATCAAAATGCCAAACTCTACACAGGAATACAGG
CTTGAAAGGAAGGCGGGTATTGACGGCGAGTGGGAAACGCTGACCGCTTCAGGCTTTATA
AAAACAACAACGGAGCCTCCCGTTCCGGTTAAAGATGTTTACTTAGATAAAAATGTCAAG
GACGGCGTCTACGGGTATCGGGTGCAGGATGTAACAAACGCCGCAGCGGATTGGGAGTAT
TCAGTTTGGGTAAAGTGCGGCGCGGGAAAACCTGTCGGCTATACATTCGGCAATTATAAA
GCACCTGAAGGACAGTGGGGCGAAATTGTTACGCCGGATGATTTAAATTACACCTATCTT
TGGGGTGTTGATTTTAGGGCAAGTAACGGAATGCCTTATACTGATGAACAGGTGCGCTTT
CATATCAATTCTTCGCTGCGTGAAATGGAGCGAAGGCTCAATATTACAATTGAAAAAAAA
CGCATCGCTTGTGAGCCGCAACGGCGGGGATTAAAAAAAGGCGTTGACTATGACGAAGAA
GAATCGTTTTATAGTTTTCATCAATCCCGCATTCAGCGGCAGGGATTTATTCCTACGCGG
AAAAGACCTGTTATAAAAGTTTCAAAGCTTGATTTATTGAGCCGCACCGAAAAGGTGCGA
AGTCTTATGGATTGTTACACGCTTGATAAAACAAAGGGCTTAATCAAATTTTTTAATCGT
CCTTTTAGAATGAGCGACACACGAAAAGCAATACACACTTCTATTTCTCCTTATGGAGCT
GCGACATGGGAGAGCAATCTTTTTTACAGTATTGATTATGTTGCAGGTTATGAAAGCTCT
GACGATGTGCCGGCGGATTTGCTGGCAGTAATCGCAAAGCTCTGCGCTGTTGAGTTATTG
AATATCATTGGAGACGGACTTATCTCGGGCTTTTCATCTTCAAGCCTTTCGATGGATGGA
GTAAGTGAAAGCTTTAGCTCCACTCAATCTGCAACCAGTGCGTACTATGGCGCACGCATT
AAGGTGTATGAAGATGAATTAAAAAATTATATCGAAGAAAACAAAATGAAGTTCGGGCAT
GTGGTGATGGGAGCGTTATGAGAACAGTTTTACTATTGAGAAAATCAGCTGAAAGTGAAA
AGCTTATTTTTAACGCAATAAAGAAAAAAATACTTGAGCACTTAACGAGTTTAGAGGAAA
AAGAAAAAGCAACAATTGAAAAAGCTTTTTCAAAAATGCTTATGCTTGCCAAAGGTGGCA
AGGGTTTGCCTGTCGGCACGGTACGAGATTGGAAGGGAAAAAAGTTTATTAAAACTGCAC
CCGGAAAATGGAAGCCGAAATATGAAAGCCATTCACGCGGTGCAAAATTAGCGATTAGTG
CGTTAAAGAAAAAGATTGCCGCTTGCGATACCGCAAAAGATATGATGAATGTTATGCTTG
AAAACAGGGACAGGTTTAGCGACAAGAACGGAAACCCCTTACCCTTTGTTCAAGAGTTAA
GCAAGTTTATTGATGAAACGCAGGAAAACCATGTACGATTTACAGACAATGGAGCTGAAA
AGAAATGGTATGAAAAGCCTCCTGCAACAGAAAAAGAGCTACTCGATTTTGCAAAAAGGG
CAATAGAGGAAAACGCAAACGAAAGGCTTTTTGTAGGATATGTAAGCAGTGAAGCACAAA
AAAGAATAAAAGAAGCAACAGGTTTAGATGTAAAAAGCATTATTCTTGATAGCGATTCTG
TTCGACATGTGATGAACAAAGAAGCTCATAATTTGGAACTTGAGGATTTGAAATATATGC
AAGAAGTTATAAATGATCCATCGAGTATAAAATTATCAGAGCAAAAATATTACCATAATG
CTGTAATTGAGTTTCGAAAAGATATTAGCGGAGAAATAACATTTGTTGAAGAGTTTAGAG
CTAAAAGGGGGCAGCTTGAATTAGTTACATGTTATCGAAAAAAAAGAAAATCTGCCGCCA
ACGCCTCAATGCTACGTAAAAGTACGTCCCCTGAGACTAACGTCCTAAGCCGTAATGACG
GTCAGATTAATACAAGTATACCACAATCAGACGAAAAGTCAAGTATCAGAAAGGCAGGAT
AATTTATATGCTGTATTTTTTAAATAGACCGCTCATTTTAGAGCACGTAATTGTAAAAGC
TTTTGATGATTATTTTAAGGCATTGCGCACACAGGAGTATTACCGGAACTGGAGTATTCA
CGTTACGAATGAACACCCCTTTTCTTTGATGATACCTGATTTTACTTATAACGCAAGTAT
ATTCCCTTGTGTTGTGGTGTCAACCGAAAGCGATGAAAAACCTTCGGAGTTGATGAACCT
TGTAGAAAGCAGTTTTTTTATTCTTGAAAAAACGGATATCCCGTTACTTGAAGAAGAAGG
CTATGCACTTTGCGATGAGTTAAAAAAAGATTTAGAAAATGAGTTTGCAAAAAAAGAAAA
GCTCTGCGGAGTATCACGGGTAATACGGCGGCGAGAGCGGATAAGTATAGAAATATGGAG
CGAGAATATTCAGCTGAAAAATGAATTGTATGAAATGTGCCGCTTGTTTCTTGCAGGCGG
CATAAAGGATGCGCTTGCCGAATATCGCAAGAAAAATAATTTAGTCATTTTTGACAACAC
CATACAGGGGGATCGAAGCGGGAATTTTAATTATGACTTCGGGGTAAAACTTGCAGGCAG
CCGCTTAAGTTTTAACGCTGATTATTTTATTGAGCAATCAATAATCGATACAAAAATCGA
TGGAAATAAAAACATTATTTGGGAGGTGATTGATAATGTCAAAGGAAGTAAGTGAAAAAC
AAATAGGTATTACTACATTTTTTCAAAACCGCAAGGGTGAGTATGATGATGAGGTAATTT
TTGTTTTGCAGAAAATGTATGCGGATGTGGCATTCACAGAAGCGCAGTGGGTTTTAAAAG
TGAAAGAGTTTTTAGAACAAAAAATTGTGTAAGGATTTGGGAGGAATAACAATGGGAGTA
AGACCAAGAATTTTCGAAAGCGCGGGACGGAGAACAAGTCATCTTCAGCCGGGAGTGTTT
TCTCGATCAGCGTCAATTAAAGGGAAAGGCGGCGGGGTTTCCGCAAGTAATCTTGTAGTT
TTAGGTTATGCAATTGCGGGAAAGCCGAATACATTATATGAGTTCGGCTCTCTTGAAGAG
GCACAAGCGGTATTAAAGGGAGGCGAATTGCTGGACGGAATAGCGAACGCCTTTAGTCCG
GCAAAGGGCTATACACCGCAGAGCGTTTTTGCAATGCGTGTCGGAAATGCGGAGCAAGCA
ACCCGAACACTTAAATCGGGCGGAACGGATGTATTAAAACTTTTTTCTAAAGAATACGGA
GTTGGAGCAAACAGCTTACAATTAAAGCTTACCAATGATTCAGATGCGCACACAGTAACT
CTTGTGTTGACAAACGGCACAAAGACTGAAACTATCGGACCGATTAAAAATGAGCTATTA
AAAATAAAATATACCGGCACGGGGGCAGCCTGCGAAGTTTCGGTACACACCGATGCGTTA
AAAATTGAAGTGCCCGATAAAACGGTAGACGGCATAGAAATTCTTTTTGAGGAATATCCG
ACTATTGAAGCTGTGGCAAATAGGCTTATTGCAAAGGGCTGTTATGTTGCGTCAATAAAT
ACAAATGCGGAGCCTACCACTTCATCGAGGGAATTAGATTTTATTGCAAAAGAAACAGCA
AATAAAGATGAAGACTTTTTTATGTTCGGCAATCTTTATGCAATGATTAAAAAACTTACC
GAAAGCGATTTTATCGACAAGGTAGAATTACTTTCGCATGATAATAATCTTCCTGAAACC
GATTCAGATTTTGTCAATTTTGCGGGAGGTGTCGGCGCAAGTGAAATAGCTTTTGAGTGG
GTTGCAGCATTGCAAGCTTTAAAAGCGGAACAAATCAATATCATTACAACACCTTGCCAA
GATGAGATGATACACAATCTCATTGTGGGACATTGTGAACTGATGAGCAGTGTTGATAAC
CGCAAGGAGCGAACTTGTATTTTAGGCGGCGGCGTAAACGAGACAAATGAAAAATCAATT
GAAAAAGCGAAGATGTTTAATAGCCGTTTATGTTCTTACACAGGTGATTCAATTAAAGCA
GTCAACCCGATGACGGGGCGCATTGAAACCTTCCCCGCTTCATATTTTGCCTGTAAGCTT
GCAGGCTTGGAAAGTTGTCTTGCAATTAACGAGCCGCTTACAAATAAGGTTGTTGATGTT
GTTGAGTTTACTAAAAAACATTCGCCTACCGATTTTAAAAAACTTATTCAAGCAGGCGTA
TTGGCAGGCGGTAAAAATGATGACGGAGCACTTGTTACAATTAGAGCTATGACAACCTAT
CAGGGAGACACCTTACAAGATGTTGAGCGCAGTATGGTGCGGGAATCAATATACATGAGC
ATGGATTTACGCCAACGGCTTGGAGCTGCAATCGGCACACCGGGAATATCCGGAAGTTTA
GAAGATGATTTAGCAACTCTTTTGCAGGCGGCTAATGATTGGTTTAGCGCAGGCTTAATT
TTAAAAAGTGATGACGGGGCGCTTATTTGGGGCATATCAACTCGAGAAGAGGGGGATACA
ACATTTATCACGTTTAGTAGATATTTGGTAGCTCCAAGAAACTTTATTTTTATTACGGAA
AACAATCATGTGTATTCCGGATCGGCTGTTACGGTCGCTATATAATTTTTTTAGGAGGAT
AGGAAATGCCATTACCGAGAGTAAGTGAAAAAATATTAACCGAAGGATACCGCTGTTATG
TTAGAGCCGGGAAAAATGCGAGTACCGCAAAAGTTATAGGCTTTGTAGAAAGCTTTCGTG
CTTCTTTATCGTACATGACACAAGAGGCACGAGTACTGGGAGAATTAGTTCCTGTGTCGA
TTGATGCTCAAGGAGTTTCATGCTCAATAAGCATGTCAGGGTTTTTACCATCGAAGGATG
TAATAAAAAACGGCATATCGATAAGTAAAACAAATGATGTAAAGATATCGCTTTACACCT
TTTTCCCCAGTCCGAAATCAATCCGCGATGATAAGGTTGTTACGAAAATTCCATACATGG
ACTTCAAGGATGAAGACAATGGAAATATAGTAGCAACGTTTGAAGGTATTATCGTTGATT
CAGGGACTATAAGCGGACAAGGTTCAAGTTATGTAAAAGGCGATGTAAGCATGAAAGCTC
TTGATTGGAGCGTGCAAGAACACAACAATTCATTTTTAAAATAAGGAAAAGGAGCAATAA
AAAGAAATGGAAATAAAAGTAGTTGAAAATGCGGTGCCTGTAACGGGCACGGATATTGAA
AATAAATCTTTAAGCGATTCAAAGCGCGAAGATTTATTTATACAGCTTTTGCTTGGGCAG
GATGCAACAGGCGAAATAGAAACTTCGCGCGGAAGTTTTACGGTAAAGTTTCCGAAAGAA
AAAGACCGCCTGCAAATTGGGCGTCTTATGGGTATAAACAGATGCGGTATTCCTGCCACA
AGTTTTGATATTGATACGGAAACCAGGAATCTTGTTTGTTCAACGTTGAACGTGGTTATC
GTTAAAGGACCTGAATGGCTTGAGGCGGTAAAGAAAAAGCAAAACGGTTTTAGATTTGAG
GAGGTGCCTTGCGATGAGTTTTTAATCGAACTCTACCAAAAGGCATGTGAGTTTCGTGAT
CAGGTGCAAGAACGCCTTAAGGCGGGGACAGAAGAGCTTACAGGAGTATCTACCGGAGAA
AGTGCTGCTCCTATTGTGGACAATGGTATTTTTGACGGGCTTGAAGGAAGTACCGACTGA
TGAATGGACGTTAAAAATACTGTATGAGTTTTCGCTTGAGTATGATAGAGATGAATTTAG
AATGCTTAGGCAAATGGAAAAAATGGAAGAGCAAAAAGTTGCGGCTCCTAAAAAAGCCGT
AATGAAAAATCTTGGGTATTCTGAAATGGATTTGTTAAAAGAATAGGAGGAATATAGTGG
CAATGACAATGCCCGCGCTTGGCAAGGCGCTTGAAGATTTAACAAAAGCTTATAATGATT
TAAAAAAAGAGCTTAAAGATAACGGCGGTATGCATAATGCGTTATTTCTTGCTGTAGAAA
AATCATTAAAAGCTGTACAAGCTGCAGTAAGTGTAGATGATTTTATAACAGGACAAAAAG
AAAAGGTTCTTACCGACAGTACTCCTGTAAGTTTACAAGGATTTGTGCAAACGGTAAAAG
ATGAAGACGGTTTTATTCTTGTTGCAAAGGGGCTTGATGTTTTTAAAACCGGAACGAGGT
ATGGTATCTCCTCTGATTTTAGAGCAGCGACTTCTGTTATACCCGATTATGCGCAAATTG
TTTGCATGAGCAATAAACGCGGCGTATTATCTGAATCTGATAAGATTCAAGCTATGGCAA
ACGGGAGCATAAGCCTTGAGTTTTTATATGAGCCTGATGCTCCCGATGAAGAAATATCTT
TAAATTTTGTCGTAGGAAATAATGAGGGCGAGTATAAGGGCGAAGTTGAGTGGAGCAATA
TAAAAATTGAGACTATCAGTTTTGAGTTTTCACAAAACCAAAAAGAGATGGCACAAAAAG
CTTTAGATGCGCACGTTGAAAAAACGGAACACTACCATAATGTAATTCGGAATAAGAACG
GCTCAATTGCGGTGCCCAATCCTCAAGGCGATAATGAAGCTGCAAACATGAAGTTTGTAA
AAGAGGAAATAAAGGCGCATCTTGCGGAGCTTGTCGACAATGCGCCTGAAGAGCTCGATA
CACTCAAAGAATTGGCGGACGCTTTAAAAGCAAATGAAGATGGAATGGCGGCAATAAACG
CAGCCTTAACAAATAGGTATACAAAGACAGAGGCTGACGAAGCTTTTATAAAGAAGGCTG
CGTTTGCGTTAAACGGTACGACACTGGAAATCACCTTATAAACAGAAGGAAATTGATATG
GCGTACGGTTTAGGCAAAAATTCACCTGTTACTCTTGCACTTGGGAAAGAAAGTTATGAG
GCGATGATTGAAAGGCACGGGCAGTATGTACGCTGGAGAGTTGCTAAAAAATGCCCCTGT
GTTTCTACGGGAAACCAACCGGATATTCATTGTAAAAAATGCGGGGGCTCTGGCGAGCTG
TATTCGTATCAAAAAAAGTATACGGATAACGTGAGGCTTTCTGTTTTTGACGGGCTTATC
GAATTACCGGAAGACATAGCGGATTGTGTTATAAAAAGTATTTACAACTATGCAGGCGTT
TTGTTCGAGTTTAAAAAAGAAGATCGTTTTATTCAGCTTCAAGACAAGGAGCATACGCTT
ACGCAAGGAGAGACGGTAGATATAATTTTTGAGCAAGAATTAGTTTGCATTTTAAAAGAA
ACAAAGGCAGAGCGTATATGTAAAGGCTTTTATCGTGTCCCTGATTTAAGCATGCCAAAA
TCGACTATCGAGGGAGTATATTACAGCCCATGTTGCGACATTCTAAAAATAGAAAACGTA
AAAAGCGAAGATGGTGCCGATGTTGAAATTCTAAACTATTATAAAGATTGCATTGAAGTT
CTTAGCGAAGAAGATTATCCGTATTTGATTGCAAAAAATATTGAATACATAAAACCTGTA
AAGTTTATTGTCTTATCGCAAAACTTAAACAAAGAAAATCTAGCCTTAATTCAAAAACAC
AATGGGGATGCGGTTTGCACCTTCCCGTATAAGTTTGATGTTTCCGAAGGAGATATTATT
ACAATTATTTCAGGAACAATGACTAACAAGGTTATTGTAAAACGAGGGAGAGAAACTGCA
GATGATATCATCCCTGAATTTTTTGTTGACTCAATTGATTTAATTGAAACTAAAACAAGT
GTTTTTAAAGAAGGAGAAGATTTTATTTTGATTGGGACAAACCGTATTCATTGGCTTGGA
GCTGCAAAGCCTGAAGCGAATGAGAGCATGTCAATAACGTATCGGTATAATCCGACATAT
CGGGTTTGTCAAAATATTCCTTCCTTGCGAACAAGTGAGGATCAGCGCATACCGCGCAAA
GTGGTGCTCAAACTATTTGCAAGTTATCAAAATGCTCGGAGGGTACACACGAATGGTTAA
GATTAAAATAACAGCGGATAATCCCGCATTGCAAGAACTCGCAGCTGCGGTAAAAAAAAT
AGGACGATCCGATATTCTTCCTGCAACCGATGCAACGTTTCAAGGTTGTGCAAAAATGGT
AGCGGACTCTTGGAGAGCCTACGGTCAGGGGCAAAAAGATATTCCGGGAGTGCCGCCAAT
GAAAAAGCCTTCAAGCAATTATTCAGGCGGTGTAAAGGTAAAAAAAAGCGCACCGCTTGA
ATACACAATATCGAATGAATCTAAGGCAGCCCCCTTACTTGAATACGGCACCGATGGTTA
TGATATGAAAACAACGCATCCATACGGGAAAAAAAGCAGGGTAAGTAAACAAAAAAATCC
TAAAACAAAAATGATAGAACTCATTCCGTATTTGATTGTGCCCTTTAGTTGGGGAACGCC
GGGAACCGTAACGTTTCAAAACACAATGACAGAAGACATTTATGCAATTGCAGAGCGCAT
GAAAAAAAGTGTTGTAATGGAAGAAACGCATTTTGAGGAAAACTGGGCAGGAGAAGCTAT
TGAGCGGCATGAATATACGTGGGCAGATAGATTAAACGAAAATGACTTAGGCAATGCAGA
CGGTATGGTAAGAATGTCTGACACTCCGACAGGTAAGTCAACCTATTGGACGTTTAGAAT
TATTTCCGCTAAGTCTCCGAAGAACAGCTGGATAAATAAGGGCATTCCCGCCCGCAATGT
AACGGAAGGTTTAAAGGCTTTGCATGAAAAAGAAATAGCCGATGCAATCCAAAACGCTCT
TGCAACCGATTTAGGGTAGCAATAGAGGAATAGACTCGTATGGGAATGAAAGAAGTTGCG
ATTAAGCTTAATTTAGAAACAGGTAGTTTCTCATCATCTGCACAAACGATATCCGATGCT
TTTGATAAAATGCTTGGCAAGATGAAAGAAGCACAAGAAGTCGGCAATTTTGATTTAGCA
GCACAGTATGCAAAATCGGCTCAACAAATGCAGCAAATGTATAACGGCATGGCAAACGGG
AATCAAGCCGGAGGCGGAGGAATTGCAGGGTTTAATAATACAGTAGGGGGCATTTCTAAT
ACTGCACAATCGGTTATCGGACAAATTGGTGCGGGCGATGCTGCGGGCGGTGGATTAACA
CTTTTAGGGAAAGGAGCCGGTTTACTTGGTAAATTAGGAACAGGCGGAGCAATTGCAGGA
GCAGGACTTCTTGCGGCAGTTGGCGCCGGTTGGGGGGTAAAAAAACTTTCAGACCTTTAT
ACATCGCATGATGATGCGGCAGAAGCATTAAATGCAAGCCTTAATAACACCATGCGCACT
CGCTTTGATTTAAGTACTAAGGAAGGACGTGGAGAGTGGCGGCAATTTGCAAAAGATTAT
CCCGAACGAAAAAATGATTTTGAGATAAGTAAAGACGGTAAAACCATGATTGAAACATTG
GAAAGCCGTTATAAGGTGAACACAAAAAATATAGAAGATGCGTTTACAAAAGCAAGTGCT
GCCGCAAACAGTTTCAGCTACTCAATGGAAGACGGGTTGAGTATGGTTAAACACCTTACG
CAATACGGACTTTCTTCGGGCAGTTATGATGTTGCCCGTAATGTTTTCGGCTGGTCAAGA
ATGATGGGAATCCAAAAAGAGGAGGCAGCAGATTTTAAAGGTACTTTTTCCCGTTACGGA
AATAAGGACGCGGACAGTTTAGCGCAAGCATATCGAGCGAGCTCTTTTATGGGAATGAAG
GAAGGCCAGTACAGTGAAACACTTGGTTTATTACAAAATATTTTTACTGATGGTATATCA
AAAGGGTTTACAAAGTCGATTGCTGAAATAGGCAGCACAATGACTTTTTTAAAAAATGCA
AGCGGCAATAATCCGTTATGGATGGGAGAACAAGGCGCAAGTCGATATCAGCAATTAAAT
GAAAGCGGGCGCAGTGCAACATCTCTTTCTTCGGTTTCGGATATCTTAACGTACCGAGCT
ATTGCAAGTTTATCGGATGCAGAAAAGGCACGCATATTAAAAGAGCACGGATTAGAATCG
CAAGGCGGATATCTTGATAATATGCAAATTGCGGAACTTGGATTTTTACCGGAAATATAC
AAGAAAAAAATGGGTCTTTTTGAACAAATGTCGGGAAAAGGTAATAAAGCAGGGATGATC
GAAATGATTAGAAAAGATACCGGCTTTGACTATATACAGGCGGCGCAGTTTTATGAGTTG
ATGAACAACGGGGAAATAAATAAAGACGCATATGAATCAATAACAAATGCAAGTATACGC
CCTGAATATACCTCACGTGTCGGAGCATCTACCGGTTCTGCCGAATTGTGGAGGACTTGG
ACAGCTGAATTGGGAAAAGGTCCGGCGGAACTGACAAAATTTCTCTCGGTATTTTTATCC
GGCACTCGCCAAGAAGAGTTTAATACGGGTAAGCTACCGGGCATGGGCGAAGGAAGTGTA
AATAATGTTTCACTAATAAAAGAATTACAACAAAGAAAACAAGATTTAGCATTTGAACTC
CAGACTCTGTATAATACCTTTTTCCCCGACCAAGAAAAAATTAAGGAAAATACGGAAGAG
TTAAAAAAGATAAACGCGCAACTTGAGTTATTATTGAACGGGGAAATAAAGGTTGAAAGT
CGATGATGATCACCATTCACAAAAGCCCGCAGCCAAAAATAGAAATCTTTGATTATAATG
CGCCAACAGTGCCTGCTTTTACATTATCGGCACAAACCCATGAGTATACGCAACTTTTAA
GCTATTCGTTTACCGAAAGCACAATGGATTTAAAGGGGCGTTTTCAGTTTAGCATTGCAG
GCGGAGACAATAATCTTTTTAATGAAATACAGCCGCTTCAAATTGTAAAGATTTACGAGG
GGGCAAATACTCCTGTGTTTATTGGTGTAATTGCAAATAAAGATTTAAGTTGCACAATGA
GTCAAGGTGGCGTGCAACGACAAATCAATTTTTCCGGGATGAGTATTACGGGGTTAATTG
CAAACTTTCAGCTCATTCTTGATATTAAGTTTTTATCATTAACACAAATAATGAGTGCGG
AAACGATAAACAAGGATATGGTGTTACGCATAAATGAACTGCAAACTAAGGAACCTTTAA
AAATAAAAAAGTTTTTAGAGCTTACATGGGATACATATTTAGGCTATGTAGGTGTTAGAT
ATTTAAAACCTACCGCAGATAAAGCTCCGGTAAAAGGAAAGGCGGGAGAATCAAATAAAA
TAGTCTATGACATAATTAAAAACTTTATGGGGAATGATTTTTTTGAAGTAGGAGAAGCAG
AAAGTATTCCTGTGCCGATTGCTAATACCTTTTTTAATCAAGGAATAAATACGGTACAAC
AAATATGGCAAACGATTTTAGCGCCTCCTGTGTATGAAATGTTTTCTCGGGTGAATGAAA
AAGGAAAAACAAAAATAGTTGTTCGTGAACTTCCATTTAGTTTTAGGGAAAACGGAATAG
TGCATAACCGTTGGGGCAAACTACCAATAAGAAAAATAAAATCACCGCACCTCGTCGATT
ATTCATTGCGTTTAAGTATTGATGAAGTGTACACAACTTTTTTTGCCTATATCGAGGGTT
CTTCTCTTTCGGCTGATCAGTACATTGTAATTGAGCAAACTGACGGCGACAAAATAGAAA
AAAAGATTTTACAAGTTGATGAAAAAAAACTTAAAACATACGGCATGAAAATGTTACAGG
TTGCTTTCAGAGGCTATAAAAAACAAACGGAAAAAACGGAAACAATTACCAATGCAATGC
ACAAACTTTCTTTGCGCCTTCGCTCTTGGTTCGGGCGACTTGACGAAATGTACACAGGAA
GCATTCGCATTATCAACGATTTTTCTGAAAAACAAATACGCTGCGGAGAGCGAGTAAGCT
TTTTAGGCGGGGAGTTTTATGTTAGAAGTTGCGACCATTCATGGTCCTACGGAGGGACTC
CCACAATCAGCCTACAAGTAATACGAGGCGGAAAGTATAACAAGGGAGGAGAGTTTGTAA
AAGTAATGCCTGAAATGGGAACAAGCAATATCGAACTTAAATTTGACGGGGAAGAAACGA
ATAGTTTAGTAGATATAAGTTGGGCGAGGTAAAAAGCTATGAGAATTGTAATACGAGAGC
GAAGCGGACAGGTTACCGGGCAAGTGCCGCTACAAAATACAGTGCCGAGAATAGGCATGT
GGGGAACAGTAACCGATGTTGACTCTACAAGAAATGCGGTGAATGTTCGACTTACCGGCG
GTGTGTTATTGGAAGATGTGCCTGTTGCAAGTTTGGACGAGTGGATATGCGAGTTTAAAG
ATGAGGGGTATTTATCGGGAAGCAGAAACTTACCGCCTGAAAATGCACGGGTTTTTGTGC
TGATGCCTACAGGCACCTTTGAAGGCGCTTTTGTTTTATGCTCAAGCCTTTCGATGTTTG
AAAAAGAACACCAAAAAAAATTTATGAGCACAAAGGAACAACGCACTGAAAAAAATGTTG
AGCGGCTTCGGGTACGACCGGGAAAATGGATTGAAAAATACAATTATAAAACGGGACAGC
TTGAACTTACCTCTTCGAATGAAAAGGTAAAGATCGCAATTGCTGATGATAACAATAAAA
AGGAAGTGAGTGTAAATGCTTTCGGTGCAAACATTACAATTGACAAAGACGGCAATATTG
CCGTGAAGGCGGCAGCGGATAAAAAAATAAGTCTTAACGGCGAAAACTTAAGCGGTATAG
TAAAAGCCGATGAACTAAAAACGCAGCTTGATAAGATGACGGCACGAATTGATAAAATTA
TTGATGCGCTTACAAAATCTTCTGTCACGCCGCAAGATGGAGGTTTAACGTATAAGGCAA
ATATTATGGCGATTTTAGGTTTTGATCCGCCAAAACTTCCCGGCGAAAAACCAAAAGAGG
GCGACCCTGAACCGGTAACTCCTAAGCCACAGGCACCTCTTGGAAAAGAAGATTTTTCAA
ATATAAAAAATGACAAGGTAGTGCACGGAGGTTAAGCAGTGAGACAAGGATATTTACGAG
AGGGATTATGGCAGAATGTATACCTCATTGAATTTTATGTTGATAATAATACTTCCCCGT
CCGAGTCTTTTGCCTTCGGGGTACCGCCTGAAAGTGAAGAGTTTGTTTTAACGCAACGGA
AAACCGAAACTAAAACTTTCGGTGGACTTGTCATTGATGACTATGGACATGATGCGCTTA
AAATAACGCTTTCAGGCAGTACGGTAAATAATGAGCTTAGGCGAATGTACCATACAACCG
GAGCGAGTGAGTATGTTACCGGCGAAGAAGAAATATTTAGGCTCAAAACATTGCTTGAAA
AATACAAAGGTACTATAAACACGCTTGGAAAAAAAATCATTTTATATGATTTATCAAAAC
ATACAAATAGGAGCAGACGAAAAAAAACGATTGACAGTTTTTGCTGGCAAGTGTATCCGG
GCGAATTTAAAATAAAGCGAACAAAAGAAAAGCCTAATGTATATACGTATTCAATTGAGT
TTACCGCCATTCCGGCCAAAGATACCTTTGTGTTTTATAATACAATCTTCGGAGTTGATT
TTAATAAGGCCTTTGATGCAATTGAACAGTATTTACAAAAGTTAGAAAACATCTTGGGGT
TTGTTAAGCACGCTTTAGAAAAAATCAACGAGGCGAGGCGTTTTGCCGCCGCCTGTAAAG
AAGTTGCCATGTATGCGATAAGCGGTACTATTAACGCCTTTAGGATACTGCTTGACGACA
CTTTTCAACTTGGCCATTCAGCTATTGCCTTATACCGAGAAACAGTCGGAGCAGAAGGAA
TACCTGCACTTATTTTTGAAACGGGTGATTTTGTTGCGGCAATGCTTATTGATTTTATGA
CCAACATAAACGTATTGGCAAACAACATACATGCAATGAGTAAAAAAGAATTTTATATTC
CTGCTGGCGTTTTTGAAGATTGGGAAGTTACTATAGAAGAACTTGACGCCTTAAGTCAGC
TGCAGTGTAGCGGCATTTACAATGAACTATGTGCTTTATCTGTCTCTGCTCAAATGGAAC
GACCGAAAGAATACACATTACCGGTTGCACGTGGCGCTGCAATAACCACGTATGGAATGC
AAATAGGTTTAATTACCGATGTCATGAGTTTTGAAAGCATCGCCAAAAATCATTACGGAG
ACAGTAGCAAAGCGTATATTATTGCTTCTGCAAACAGCGCTGGCAGTATTGATGATTTAA
GCGCACGCGGACAAAAGAATGTGCTAATCCCAGTGCTGGAGCGAAGCGCTTCTAATTATC
AAAATAGGATAATCGGTTTAAGCGGACAGCGCGATAATTACGGGGTCGATATTGCGTTAG
ACGAAAACGGGAATATTTTACTCAACGATCTGCAAACAGATTTTAAATTTGTTACCGGCA
GAAGAAACATATCGCAAGCGGTACTTATGCGCTTGCGTGAAAATATTAATAAACGAGTGA
TGCTGCAGCTTTATGGAATTAAAACAACAATTCCCGACAGTGAAAGTGCAGGCTCGGCTT
ATATTTTATCAAGCATAATTCAAACACTCAAACAAGAATCGCGTATTAAAGAATTGTTGA
GCGTTTCTTTTAAAGGAGATGGGGACGCTTTGCGAATTGATATAGAATACACCGATATTG
GCGGACAGCGGCGCTCTTTAAGCGAGCTTATATAACGGAAGATGAACAGGAGATAAAAAA
GAATGGATTTTGATTATAAAATAAAAACCTTTGATGAGATTTACACCGAAATGCAGCTAA
AGGTATTCGGTAAAATACTTACCGCAACGGACGCTAACTCAGGCAGTGTGCTTTGCTCTT
TATTAGAGGCAACTGCACGGCTAATTGCTGAAGCGTATTTGCATTGCCAAATAGGGTATG
CAAAATACTTACAAGATTTAGTGGAAGGGGCTTTTGGCGTAAAAAGGCTTTTAGGAACTA
AGGCAAAGTGGAAGGTTGTTTTTTTTACCGAAAAAGGAAAACCTGCCGCCAGTCATCTTT
ATATAGCGGTAGGAACCGAAATTGCCTGCGGTGATACTGTTTTTGTTACCACAGAATCGG
GAATGATAGATAAGGGGACGGAACAGTCAAAGCCTATTTTTGCTGAAGCAAAAGAAATAG
GAGAAAAAGGAAATGTGCCGTCTGAAAGCGTTGACACTATTTTAAGCGGCTTACATTCAA
GTATTGCGGGAGTAAAAAATATACGGCCGTTTGAAAACGGTACTTCCGCCGAAACTGATC
CGGAGCTGCGAAAGCGATTTGTAAATTATTTACGAGGCTTACAACGGACAAACTTTTACG
GGGTAAAAGAAGCGGCTCTTAGCACAAAAGCATATCACGTGAACGTGGTATTATGTGCGC
CGCCAAAAGATATTCCCACCCGAGATTTTGACGGAAACCCTGTAACAGAGCATAATGTAA
ATTGTGCGGTGTATGTTTGCGACAAAGAAGGGGAATGTTCAGGGGCATTACTTGATGAGG
TGCGCAAAACATTACGCGGAGACGGCACGTATAACAATCCCGGATACACACCTGCGGGTG
TTCATCTTGCTGTCGCTCCCATTGTTGCAGACAGACGGTTTCAAGGGGAAGGCAATAAAT
TAAATCTTGAAATATTTTCTGTTCTTCCTGATAAAGAAGAGGCAAAGGAACGAGTACGAA
AAAAGGTTATAGAGTTTTTTCAAGGCTTTGAAGTAGGTCAATCTCTTATTATCACTGATT
TAATTCTTGCCGTCAGACAGTTTGATTGGGTTACCGATGTAATCATTAAAGATATGAACC
TTCCGCAAGGCAGCGCAAACCCTTCCGCAACTGAGTCGCATAAACTCTTGGTTGTAAAAG
AAGAAGATGTGCTTATCACAATAAAACAACAGGGGTAGTAAATGACAATACAAGATTTTT
TTTCAACTGTTAAAACAAATCCGTTTGAAATTGTAAAAGCAAGCGATATGGACGTAGGGT
TCCAATCGATTGTCGATAATGCAAGCTTTCTTGTACGCTTAGCGGTACAGGCAGAACATG
ATTTTATCATAGGCGGACAGGTTACACCGATAAAAGATAGCTTAAGCGTACGGGTTTCCC
CCTTTATTGCGTTTAACAAAAAAACACAACGGCTTTTGTGTAAGGGCACGGAAACGATTG
TAGAACTTAAAGCCGCCCACGCAACGAAAAATAGAAGAGACGTACTTTTTATTACCGAAA
AAGGTTGGGTTGATTTTAAAAAAGAAAACAGAGCCAGTTGGTTTGTTGCAAGAGGAAATG
CGGGACAGACAGGGCAAGAAAACTCAGGGTTTGCAAAGGTAGAACCGCTTAATAAGCGGC
AAGCGTTTAAGGTTGCACTTGCCGTTATAAGCGGAGAAAACAATTCAGGGACTGCAAAGT
ACTGCGATGAAGAATGTGTAAAACTAGGTGAAATATCGGTAAAAGCATCTCAGACAAAGT
TCGGCAAAGAAGATATTTTTGCGGTAAGTGCCTTAGCTGAGAATGAAGAAAATGCAGGCT
GGACAAATGAAACAATGAGAACCTTCTCACTTGCACCGATGAGCAAAGCGGCAATGCGCT
TTTTTAAAATCCATAAACCGGACGGAACACTAAAAGATGGTGTTGTCGGAAAATCAAACC
TTGCGCTTTCAGGCGGCGACATATTAACCGGTGATGATATTGTGATTGGAAAAAAGATTG
CAGTAAAAGCGGGCAGCATAAATCCCGCAACAGGAGCATTTGAGTATACTATTCCATTTG
TCGGTACCGAGCGCCTAGAGTTTACTATTTTCGAGTCTGCAAAAATAAAAGAAGTTTTTG
ATGTTGTTTTTAATGCCTTTGCGTATGTGTGGAAAACATTTATCGCAAATGATGCCGCCG
TGTATCGATATGCGCAAGGATATACCGATTTGGGGATTGCTGATTTAAATAAAGTTTTTT
TTGAGGCTTTGCAAAAAGAAATACAGGAACGCATTGCCGCAATTGATAAGGAAGCAAAGG
AGCGTAAAGAAGCCGATGCGGCAATTAAAACATTTGCAGAAAAGGCAATCGCACAGGAAG
CACAAGAGCGCAAAGAAGCTGATGAGAAGGAAACAAAAGAGCGCAAATAGGCGGATGCAG
AAATTAAGACGTTTGCAGAAAAGGCAATCGCACAGGAAGCGAAGGAGCGTAAAGAAGCAG
ATGAAGCACTTAAGACGTTTGCAGAAGAAGCAATAACCCAAGAAGCACAAGAGCGCAAAG
AAGCAGATGAAATAGAAGCTACAGCGCGCATTGAAGGCGATAAACAAATTAAAGAGTTGG
CAGAAGAAGCTATCAGCTTATCGGTTCCGGAAGGTTCAACACTCGGTATATATGATGATG
AGGAGCACAAAACATTTTTAAAACTTGACGGTAAAAGTTTTGAGCCCGCCGAATATCCGC
GCTTTTACGAATACTGGAAAGAGCATTTAGCTTTTTTAGGTGAAGACAATGAAAAAAAGC
CTTTTTTGCCTTATATAGAAACAGCAGACTATAGCCGCTTAGGCGAGGTTGTCAGCTTTA
TCGGAACGGATTACCACCATGAATTTTTGTTGTGCGATGGGGGACCTTTTAGCCCTGATG
TATACGCCGAGTTTTACGAGCAGTACTGGAAAAAACATTTAAGCCACTTAGGCAAAGATA
GTATCGGGTGGCCATTGCGCCCTAAACTGGAAGGCAGCATTGCAGGCAGCAATGTATACA
TTAAAGCCTTGCCGCATGTTGAACATGAGTTTATTACGCCTGTTATTAAAACAGGAAAAT
AAGAGGTACAAGGAGGAAGGTGAATAATGATAACGATAAACGGAACGGAAATAACAGAAC
TAAAATATAATGGTGTAGAGATAGAAAAGGCTCTCTGTAACGGCGTGGTTGTATTCGAAA
AAACAAGAGAAAACATTATAAGAATGAAAACGTCTGCGGATAGTATTAGTCTGCGTGTTA
CAACAAAAGACGGCAGCTCGTGTGAAGTATGGAACGGTGGTAAGAAAATTGCAGAGCTGC
AAAGCG
>NODE_3
AGTTTTTGCCATGGACGGCAAAAACTAAACCGTGGATTTTTTTTAATAAAAGGAAAAAA
GCCTATCCAAGGGGCCGCTGCCCTTGTATATCCGCAAGCCCTGAGGAACTGCCGGTTTCT
ATTGAATTCTTGCCCTTTTTGCGATATAGTGGGCAGTCGGAGGGTGGGTATGCATTCAGG
TCAGGAGCTTCTTGCAAAAAACAGTCACGTCATTAATGAGCTGCACGCATGGGCACAGGA
ATTATCAAAAAAATATTGCTCAAAAACCGTTAATCTTTATATTGTGCACGGGAATATCCG
TGATTTTCTGCCGCACCGCGATATTGCCGGCGGTTTTGCCTTTGTGCGCATTCGGGATTA
TATTTCCGAAGTTATTTTCGGTAATAAGGACATTATCATTTTTTATGATAAATCAAGCGG
GATTAATTTTTGTCTGAATAGCATGCTGCAAGAATATCTTGCAATTATGCATAAAAAGTA
TCCCGATGTGCCGATTGAAAATCTGCTTTCAAAAGACCCGGTGGAAGCGTTTTCTTACCT
TGAGCAGTATTTTAGAATGAATATGCGGCAGGGAAAGCGGATTGTGCTTATCGTTGATTA
TGCCGAGTCTTTAACTCCCGCAGAGGATATTGCATATCTTAACGAAACCGACCGTTATTG
TCTGGTAACTTTAAACCGTTGGTCGCATGACCCTGTTTTCACCAACGAAGATATTTCTAT
TGTGTTGCTGACGGAAAATATCGCCGACCTTAATACACGAATAACCGCCTCCCCTTCCAC
GGTAAAAATACATATTCCGCTCCCCGATGAAACAATCCGAGTTGATTTTTTAAATGATTT
AAAAAACAGGGAGGATTTGTTGATTCTTGAGCGAGGCCTGAATACCGAAAAACTCGGAAA
ACTTACCGCGGGGCTTAATCTGGTTAATTTAAATCAACTTGCGGCGGAAACCTACCAGAT
GAGCGATGATGACGGAAAAATCAGGGGCTCAACTCAGTCGGATCCGGTAACGCTTGAATT
TTTAAAACAAAAGAAACAAGAGATTATCGAAACCGAGGCTGCGGGAATGTTGCAATTTGT
CAATACGGATCATAATCTTTCGTATATTGCCGGTAATAGTTTTGTCAAAAAACGGTTTGT
CAATGCCGCAAAGGCAATACGGCAAGGAAGAGCCGATGTGTTGCCGATGGGGTATTTAAT
AACCGGCCCGATCGGAACGGGCAAAACGTTTATGGTTTCCGCATTTGCGGGTGAAATAGG
CATACCGATGGTGCGGCTGTGCAATTTTCATTCAATGCAGCAGCGCACCGCGGAGGCAAA
CCTTGAAAAAGTTCTGAACATCCTCAAAGCGATGGCGCCCGTTGCGGTGATGGTTGACGA
GGCGGATGCGGTGTTTAATGCAAAACGAGATTCAACCGGCGGAGAGTCGAGAATTTTTGC
ACAAATCAGTAGCTTTATGGGAAACACCGATTATCGCGGAAAAATTATTTGGTTTTTAAT
CACCTCGCGTCCCGACCTGCTTCCGATTGACTTAAAACGGCAGGGAAGAGCGGAAGAGCA
TTTGGCGGTTTTTTATCCCGAAACAGCCGAGGAAAAGATTGAGTTGCTTGAAACCTTGCA
GCGAAAACTTAAAATACGGCTCAAAGATGTAAATCCCGCCGGCATTATTAAAAAACTGAA
ATTTCCCGTCTCCGGAGCGGATTTGGAAGCAATATTGGTGCGCTCAAAATTGAATGCGGC
AATGGAAAACCGCATGATGATCGTCAATGCGGATATTGAGCAAACCATTGAGGATTTTAT
TCCGCCTTCGTACCCGTATGAGATTGAATTACAAAATCTTGTGGCGGTGCTTGAATGTAC
CAGCAAAGAGATGATCCCGAAAAAATACCAAAACTTTGACCGCTCAAAACTTGCCGCCGA
AATTCTTGAACTAAAACAACTGCTCGGTGAAAAATAAGCTCCTATATTATAACAGGTATA
GCAGCAGCGGTTTTCAAAAAAAACTTTTGATAGCTTTCAGTAAATCCTCAAGCGGCATTC
CGGAGCGCTCGCTCATAATGCGGATACTTGCCTTCGGGAGCATAATTCGGGCTAACGGCG
TTTTCAGCATTTTGAATTTGGGATTAATTGTTTCCAATGCGTCCCGCAATTCGGGAGCCG
CAGCCAAAAGGTCTTTGAGCATCGTGTCGGGAGTAATGTCGTCGGCGGTAAAGGTTTTAG
CCGCGCCCTCGCTCGGCTGAGAGCATTCTTCCGTAACTGGTTCTGCGGGGGCAGTGCTTT
CGTTTTTTTTATTTTCCCAGGTTAAAAGGGTTTGGGAGCCCTGCAAACTTCTGATATGCG
TACAATCCTGCATCATTTCAAGCACGCCTCTAAATTTTCCGTCAGAATCGCGCACTGCCG
TATACTGAATATAGATAAAAAGATCGGGTTTATTAATCCAAAACTCAGCCGTGTCCTGCT
CCCCCGACCTGAACTTTTCGATTATTTCTTCTACTATGTGCACACTCGCCCGCGGATGAC
AGTTTGCCACATTACGCCCGATAACGTTTTTACTGCGCGGAAACACGCGGTGCTTGGTAT
CGGAGTAAAAACATACCAGCTCATTTTCATCAACATAGGAAAGGTCTACCGGCAAATGTT
GATAAATCAGGTTGATCTGCTCCAATGTCAGCTTGCCCATCGCCACATCCAACACGCCAC
CGCTGTGTGCAATGCCGTGTTTTTGCAACACCTTCGCAAGGTCTTCCGCCAAAGAATGCT
CCGCTGCGGGCTCGGCTGCGGCAGGTGCGGGCTCCTTTTCGTCAACCTGAATCCATGCAA
AGCCGATTTCTTTGTCGCCCGCCTTCATTTCCTCAAACTCTTTTTCGCTAATCATTGCAA
GCGAGGTTGGGTATAACACAGACTCTTCCTTGAGTAAAAGGTCGCGAATATCATCAACGA
TGGTTTGTTGCATTGCGATAAATTCATCGTCCTTATCTTCCGCCAAAAGCTTCGCCGCAT
TTCGGATTTCATCGCGGATAAAATTATCCAGCGTCCACATGGTGGTTGTCGGACGGTCAA
AACCTTTTTGCTCAAGAATTGAGTACAATTGATTTTGTTTTCTTGAAAGGTGAATTTTAA
ACTGCTCCAATCGTTCATACAGCTCCAGCCACTGGTTTTTAATCAGCGGATACTGCACCA
AGTCTTCAATCTCTTTTAAGATTTTTTGCAGCGCATCATTTTCCCGATAATAGCACATAA
TCGGATGGTTTTTATCCAAATCGGGACGGCTTGTGTCCATTACTTCTTCAAAAAGCTCAA
GCATTTTTTGAATATTTTCTTTTCTGCACTCGTCATATTCAATTTCTTTTAATTCCTGCT
CGGCAAGGGCAATCTCATACGGCTTTACCGTTCCAACCTTTTCCCGTATCTGCTTTCGTG
CCTCTTCCAAATCGATGGCTCCGGCATTATATGCATCTTTTATCTGCAAAATCAGCTGCA
ATTTTGTATCATCAACATCGGATAAATGCTTTCTCATTTCCAACATAATGCGCTCCTTGT
ATTCGTTGCTAAAATAATAAAAGAGTATAATTTTTTAAAAGCGTTTATTTTTAAAATTAG
ACTCGGTTTACATAACAAATATAAAACGAAACCCTTTTACTGTCAAGCATTTTACGTCCG
TTGAAAAAACATGCCGCTTTTTTAAAACAGAGGGGAAAAGGTCTTTTACAGAACGCTTGG
ATAAATCAAGAAAAAGGCTTGCACTTTTTCATGATTTACTTTATTATCGGGTGTATTGCG
ATAAAATCGAAAGAGAATTCAAAACAGCATGTTTCGGCAGCGTTTTGGTGTTTTTCGTAC
ATGATTTTTTCTTAAAATTTATCCGACAAAGGATAAATGGCTTTTTGCACTCTTTTGTTT
TTTTCGTATGAAAAAGAACAGAATTTTTAAAACCTCTTTTTTTGCTTTAAATTCGGATGA
AGCTTTCTAAATAATTTTATATTTTATTCAGATTTCTTGCTTCCTTAATTTATCAAAAAA
TTAAGTGAGAGAAGTTTTCTATAGTTTTATACATTTATAGAAGGTTCTTCTATAAATTGT
ATAAAAACTTGTTAAAATTTAATGAGCACTTTATGCAAATACTGGTTATTGTATGTTTTT
TATTATTCGCCCTACTCCTTTTTAAGAATAAAGACAATTTTTTTAAGGCGTCAAAACCGG
AATCAACCGAAGAGGAGCGTTTAAAAAACCTTGTAGAGATGGAAGATGAGTATTATCGAA
AAACCGCTGCGGGTGAGCAAACGCTTCCTTTTGTAAAACTTTTTTATCAGCAGGATTGTA
TGATTGTCAAATCGATCTTACAAAGCGAAGGCATTCCGTATCATGTTAAGCAGGAGCATC
TTTCTTCCGTTTTGATCGGTCAAGGTGTCGCGGGACAAAACGATACCTATTTTTATATCC
TCCGAAAGGATTATGAGGATGCCTTAAAAATTATAAACGATTTTATCGCTCAAAAAGAAA
AGAGCTTCCACAAGCCAAAGACAATCTCTCGTGTTATTCATTTTTCGACATACAACCCGA
AACGGGATGATACGGTTGCGATTATTATTTTTCAAAAAGAATAAAAATAGTTACACCCTT
ATGGACAAATATATTTGGATATCTTGCAGAAACTTGATCAGCTTTTGGAAAGAACCTAGT
ATTGCGTTTTTTGCTGCCTCGATCCGTTTTAAAGCATTTGATACAAGTCGCAAAAAATCA
TAAAAAAGAGCCCGACTCGGCGCAACGGTGGGCAATTTACCACAGGGATACTGAATCCGC
AAGCCATCATTGCTGCTCGCTTTTTTCAGCATAACAGTAAGGTAATGAGCATATCCCTTA
CAAAAGAATATCGCAAAGAGCGCCTAAAGAAAATTTTTAAAAAGGAGAATTTATTATGAA
AAGGAACAAAAAAGCTATTTTTTTAGCAGCTTTCGCATTCGCGGGGAGTTGTATTTTTAC
AAATTGTGCCGGCGAGCCTAAAAATCAGACATCTGCAAACGACAAACAAGTGATTGCAGA
ACTTAAGGAATCTGAAAAAATGCTCAATGCAATACTACCAAGGATGATTGACTCGGTTAC
CAATTGGGATGAAGTAAAATTTAAAGAGCCCGATGTCTATGAATATTATTATACTATTTT
AAATATTGAAGAAAAAAAATTAGGTTCAAAAAAAGAATTTTTGCAAACAGTGCTCAAAAA
CTCCATTATAGAAAATTACAAAGACAATGCGGCGGTAGATATTTTCAGAATTAATAACAT
GACGCTCAAGCATATCTACCGTGATAAAAACAAAACAGAAATTTTTACAATCACTCTCTT
GCCGGGAGAGTATTAAGAAGTTTCTTGCATGGATAAAATTTATTATTGCTAAATCTATTC
AAACGTACAATCATGTTAACGAAAATTAAAAAACGATTTTTATGCAATTTTTTATGTAAT
AAGGTACATAATAATTATAAAAATACAATTAGCTAAACGAGGCTTATTTTTATGAATAAA
ACCGTATACTTAGGACTTACCGGAGATATAATACATCCGGGAATTATTAATATTATAAGC
GAGGGAGCAAAACACGGCGACTTGATTATCTGTTTATTGACCGATAGCGCTATTGCTTTC
CACAAAAGGCTTCCCTACCTCACCTACGAACAGCGCAAGCAAGTTGTTGAGCATATTAAA
GGGGTAAGCAAGGTTATACCACAAGAAGACTGGTCATATGTTCCGAATTTAAAAAAACTG
AAGCCTGATTTTATTATTCACGGAGACGACTGGCTGCATGGCTCATTATCCAAAATTAGA
GACGAAGTTGTGGAAGCCCTGAAAGAATGGGGCGGAAAAATTATCGAAGTGCCGTATACG
CAAGGAATTAACTCTTCCGCTTTTGTAGAAAGTATACATACCATCGGTACAACTCCAGAC
ATTAGAATGAAAACCTTGCGCCGCCTTATAGAAGCAAAGCCTATTGTGCGGATTATGGAA
GCGCATTCGGGACTCTCCGGACTCATTATTGAAAACCTTGAAGTTGAAAAAGAAGACGGA
ACTCACCGGTTTGACGGTATGTGGTCGTCAAGCCTTACGGATTCCACCAGCAAGGGAAAG
CCCGATATTGAAGCGGTTGATCTGACAACTCGACTTCAAACATTAACGGACATTCTTGAG
TGCACAACAAAACCGATTATTTACGACGGAGATACAGGCGGAAAACCTGAGCATTTTATT
TTTACAGTCAGAACGCTTGAACGAAACGGTATTTCGGCAGTTATCATCGAAGATAAGGTT
GGATTAAAAAAGAACAGTCTCTTCGGTACGGAAGCAAAACAAGAGCTCGCTCCGGTTGAT
GATTTTTGTTACAAAATAAGTGCCGGTAAAAAGGCTCAAGTTACAAAAGAATTTATGATT
ATTGCCCGCCTTGAATCTCTGATTGCGGGAAGGACTGTTGACGAAGCACTGGAACGTGCG
TTTGCATATGTAAAAGCCGGCGCCGATGGCGTGATGATTCACAGTAAAGAAAAAGACGGA
CAGGATATAAAAGATTTTTGTCTGCGTTTTAGAAAAGAGTATGAAAAAGTGCCCATTGTG
CTTGTTCCCACAACCTATAATCAATTTACAGAAAGGGAGCTGGCATCTTGGGGAGCAAAT
ATCATCATATATGCAAATCACATGCTGAGGGCTTCATATCCGGCAATGCACAAGGTTGCA
AAAACCATCTTGGAAACCGAACGCTCTTTAGAAGTGAATGATCTCTGCCTTTCGATCAAA
AATATTTTAGAATTAATACCGGGAACAAAATAAAATGATACGTCCTGATTTTTTTTATGA
TTTACTGATCAAAAACGGAACTGATTTTTTTACCGGCGTTCCCGATTCTCTTTTAAAAAA
TTTTTGTGCGTATCTTACCGATACGGTACAAAAAGATAATCACATTATCGCTGCAAATGA
GGGCGGAGCCATAGGGCTTGCAGCGGGACATTATTTTGCAACGTAAAACATTCCTTTGGT
TTACATGCAGAATTCCGGACTTGGAAACACGGTTAATCCGATTCTTTCCCTTGCGGATAA
AGAAGTGTATTCCGTACCTATTCTGCTTCTTATCGGTTGGCGTGGCGAGCCGAACGTACA
TGATGAGCCGCAGCACATTAAACAGGGAAAAATAACTTGTGAGCTCCTTGAAACAATGGA
AATCCCCTACTCTATATTAGCGCTTGAAGAAACACAGGCAGCCGCTCAAATTCAGCAAGC
ATATACTATAATGGAAGAAACCAATGCACCGTATGCATTTGTTGTTCGTAAAGGGACATT
TGACTCGTATACGCTTAAAACAAACGAAAACGTTCCTGCGCAAATGAGCCGCGAAGAAGC
AATAGAAGAAATTGTTTTGCATGCTCCTGAAAATGCGGTTTTTATATCGACTACCGGCAT
GGCATCCCGCGAGCTTTATGAGCTGCGTGACAAACACCAAAGCGGACATCATAAAGATTT
TTTAACTGTCGGCTCAATGGGACATGCCTCGCAAATTGCGCTTGGAATTGCCTTAGAAAA
ACCGAATGTTCCTGTATTTTGCCTTGACGGTGACGGAGCTGCCCTTATGCACATGGGAGG
AATGGCAATAATCGGCACTAGAAAACCTCAAAACATACTGCATATTGTGTTTAACAATGG
AGCACATGATTCGGTTGGCGGACAGCCGACCGTTGCGCGCAATATCAGTCTCTGCGATAT
TGCCCGCTCCTGCGGATATGAATATGCGGTTTGCGTAAAAACAAAAGAAGAATTAGACTC
GGTTTTAAAAGACAGTAAAACGTACTCATGTCTAACTTTTATAGAAATATTGGTAACAAA
AGGAGCTCGCTCTGACTTAGGTCGCCCGAAATCATCTCCGCTTGAGAATAAGCAAGCGTT
TATGGCATATTTAAAAGGAGTAAAAAAATGATACGAGAGGCTGTTATTTTAGCGGGTGGG
CTTGGTTCCCGTTTAAAAAATAAAACAAAAACAATGCCGAAAGGGTTTATTGAAATAGAC
GGCGTTGCGATTGTAGAGCAATCGGTAAAAAAATTATTAGCCCACGGAATTGAAAAAATC
ATCATCGGAACCGGTCATTGCAACGAGTATTATGAACGATTGGCAAAAAAATATCCTGCA
ATTATAACGATAAAAAATGAAAATTACGCAAATACCGGCAGCATGGGAACCTTGGAAATA
TGCGCACCGCTCGTTCAAGAAGATTTTTTACTCTTAGAATCCGATCTCATTTATGATTCT
ATCGGTTTATTTACGCTTATAAACGAGCAACGTAAAAATCTTATTTTAGCAAGCGGCGCA
ACAAACTCAGGCGACGAAGTATATTTACAAGCGGATTCCGACGGTAATTTAACGGGACTT
TCAAAAAACAAAAATGAATTAAAAACCGTCTGTGGAGAATTGGTCGGTATTAGCCGCTTA
ACTAAATCGGTGTTAGATGCGATGTGCGCCCATGCAGCTGCTCATCATGCGGATACTCCA
AAAATGGAATATGAGCACGCACTTTTGGCTATTGCCGGAACACAAGCTATCGCAATAAAA
AAGATAGAATATTTTACATGGCGGGAAATCGACAATGAAGAACATTTGCAAATGGCGATA
CAAAATATTTACCCGCGCATTGCGGAAAACGAAAGTTTGCGCAGGGTTCGCCGCGAAGTT
TTGCTCAATCCCGGGCCGGCCACTACCACTGACAGTGTAAAATATGCACAAGTTGTGGCG
GATATTTGCCCGCGGGAAAAAGAATTCGGAAACATGATGCAATGGATTTGCGATGAGCTA
AAACTTTTTGCACTTGGAAAAAATACCGATCCCGATGAGTATGAGACTATTTTGTTTGCC
TGCTCCGGAACCGGTGCCGATGAAGTGATGGTTTCATCCTGCGTTCCCGATGACGGACAT
TTATTGGTTATCGATAATGGCTCCTATGGTGCGCGTATTGCAAAAATAGCCGAAGTATAC
AAGATACCGATGACCGTATTCAAAAGCTCAACCTATGAGCCCATTGATCTCGACAAACTT
GAGGCTGAGTTTGCCTCAAAAAAATACACGCATCTTGCCTGTGTTTATCACGAAACAACA
ACAGGCTTGTTGAATCCTTTGCACATCATTTGTCCGATGGCAAAAAAATATGGAATGACC
ACAATCGTCGATGCGGTAAGTGCTTATTGTGGTATTCCGATGGATTTAAAAACACTTTGT
ATAGATTTTATGGCTTCAACCAGCAATAAAAACATCCAAGGGATGGCAGGCGTCGGCTTT
ATCATTGCAAACAAAACGGAGCTTGAAAAAACCAAAAACTATCCGATGCGTAACTATTAT
CTCAATTTATATGACCAATACCTGCATTTTGCAAAAACAAAGCAAACCCGCTTTACTCCA
CCCGTCCAAACACTGTACGCATTGCGCCAAGCTATTATCGAAACCAAACAGGAAACAGTG
CAAAAACGATATGAACGCTATACCGCATGTTGGGAGATTTTAGTAAAAGCGATAAAAAAA
CTCGGACTCAAAATGCTTGTAAAAGAAGAACATCAAAGCCATTTGATAACCGCAATTTTA
GAACCAGAAACCGAAAAATACAGCTTTCAGGTTCTGCATGATTTTGCCGCATCACACGCT
TTCACCATTTATCCGGGTAAACTCGGCAATCTGAACACATTTAGAATCGCCAACATTGGC
GACATACAACCCGAAGAAATGCAGCGCTTCACCCTTAAACTGGAAGAATATCTGCAGGAA
ATTGGAGTTTGAGTTTTTGATATAAGTTTTAACCGCCATGCGTTTAACCGAACATGAAAA
AACAGCAATCCTTGACTGCATTCTCAAGCATTTTTCAGAACCTGAACAAATTATCCTCTT
CGGTTCGCGCACCGATGATACCAAAAAAGGCGGAGACACTGATCTGCTTGTCCAAACGCA
AGGCAGTGCTAAAAAACTATTCAATGAAAAAATTGCCTGAAAATATTGGTAGTGATTCAG
ATGTGCCCTGTTGCATCTGAAAATAAAAATAAAGAGAAAAATAATTTGAGCGATCTTAAA
AAATTAATAAAATCAAGTGGTATTTATTTTGTAGGAAGTGTACTTAGTAAAACAATTTTG
TTTTTCATGCTTCCTATTTTTACAAGATATTTAAATCCAACAGAGTATGGAGAATATAAC
TTAAGTCAAGCGTATATAGTTTTTTTTACTTTGTTTTTCTTTTTTGATATTTGGGTAGGA
ATAATGCGATTTATCCTAGACAAAAAAAATAAAGTTGTAGAAAACTACAAGGAAAAAATA
ATATTTTCTGGATTTATTATATTTACAATTTCCAGTATCTTGTACATTATTTTTTTTTAT
ATATTTATGCAAATTTATGGCGTAAAATTTAAATTTCTGCTCATGTTAACCGGACTGTGC
ACAAATTTGCAAACAACATATGGCTATATGTGCAGAGCATACGAAAAAAATTTTATATTT
GCACTGAGTGGGATAATAAATACTTTAATTTACGCTATAGTTGCTTCTTCCCTTCTTATA
TTTTTTAAATTTAGTTATGAAGCTCTTTTCATTGGAATAACTATAGTAAATCTCTCATCC
ATAGCACTTATGGAGTCTTCATTAAAAGTTATACAAAAATTAAAAGTTGCCTTTATGGAA
TTCTATTTTTTTAAAAAATTACTGTTTTATTCATTACCATTCTGCTTGCATTGTTTGGCC
TATTGGTTTGCTGATACCTATGGACGATTAGTGGTAGCAACAAAGCTTTCTCTTAGTGCC
AATGGCTACTATGCTATAGCACTTAATTTCGGATCCATTATAGGATTTTTAATAATATGC
CTTAATATGGGATGGCAAGAAATTAGTTTTGCAAAAACTTTAAATAAAGATCAGAGTACT
GAATTTTATTCAAAAGCTTGTAATGAATATTTAAAATTTTTACTGTTAGTAACTATTGTT
ATATTGCCATTAATTAATTTGATTTTTCCTATATTAGTAGGAGCTAAATTTCACCGATCC
CTTGTGTATATACCGATGACCCTTTTTGGATCCATAGTATTTGGGTTTAGTCAGTTTTTA
ACCAATATCATAAATGCGATAAATAAAAACAAATTCCTTTTTATCTGTACCGCAGCGGGA
GCGATAATAAATGTAACGATACTTACTCTTTTTATAGGAAAATTTGGAATTTTGACAGCA
GTTTCTTCTACAATTATTAGTTATACTTTTGTGTGTATTGTTATGATAGCCTTGATAAAT
AAAACTTTTAAAATAAGCATAAACTTAAAAAAACTAACTTACTTTGTAACATTTTTTTGT
GTTCAAGGATATATAATGACAAAATTTGGGTATATTATAAATATTGTAGCATTTTGCGTA
AGTATGACTATATTCATTTTTTGTTATCATAAAGAACTAAAAATGATAACTGATAAAATT
TTTCAAAAATTTATATAAAATAAGGATAATTTCATGCCAAAAATTCTCATAATTTTTGGT
ACACGACCAGAAGATATAAAAATGGTACCATTAGTAAAAGAATTTCAAAAGCAAGTTTTG
AGAAGATGTATTGCAAGTATTAAGCAATCTTAAAATTATTTAGTTAATCAAAAATTAAAT
GGAGAATATAATTATATGATTAGCGGGAAAAGACTTATTTATTTAGATATTTTGCGAATT
ATGGCGACTTTTGCAGTTATATTTTTACATTCAGCAGCCCCATATGTCCATGATAAAATC
TTAACTACTAACTGGCATTTCGCAAATTTATACGACTCTATGGTTAGATGGTGCTTACCT
GTTTTTCTTATGATCACCGGGGCTATTTTTTTAGATGTGCCATTAAAAACTGCATCTTTT
CCTGAAAAAAATCAGACAGACTATAAAGCTGCATATAAAAGAATTTTTTCAAAAAATATT
TTACGCATAGGGATAGCATTATTTTTTTGGTGTGCCATTTATAACGCTTCTGCAATTTTA
ACAAAATTAATTATCAACAGAAATATTCACTTAAGTTTCAGAGTTTTTATTAAAATTTTT
TATGACATTATTTTTGGTCCTGCATGGTACCATTTATGGTTTTTATATCTTATAATCGGA
CTTTATATTTTAATGCCTCTTTTACAGGTTTTTGTGCATGCAATTAGTAAGGAAGGTCTT
GAAATTTGTATACTGTTATTTCTCTGCGGAGTTACTTTAAATTTAACAAACCTTATTTTG
AATGCGTTTAAATTAAAAGAGTTTTTCTTTCCGATACCTGAAATTAGCGGATATGTTGGA
TATCTTTTGGCAGGATGTTATTTTGCAACCTATGATTTATCAAAAAAAATAAAAACATTG
ATATACATGCTTGGCAGTACATCATTAGTTATTACTTTTGTTGGCACTTTTGTTTTATCG
AGCTGTTTTGGGGAATCAAATGAATGTTTATATGAATACCTATCAATAAATTGCACCCTT
ATGAGTTTTATGGTGTTTTTATTTATAAAAGAAAAATTCAAAGACAAAACTTTTTCTTTG
AAAAAAGAACAATTTATTATTAAACTCAGTAATTTAACTTTTGGCATATATTTGGTCCAT
GATCTGTTTTTACAAATTTTTAGATTATTAAATATAAAGCTTGCTTTAGTTTTGCTGGAT
GTACCTATTAAAACTATTTTTACATTTGTTATTTCTACGCTACTGGTTTATGTAATTTCT
AAAATCAGATTTTTGAATGGAAAAATAATATGAAGGACTCTTATTTACCAGCAAGTTTAA
GTAGATTTATAATGATAAACAAAGCGAAAGATATATAAATTGGAGGATAAAGAAATGATC
CCAAAAATAATTCACTACTGTTGGTTTGGTGGCCATCCGTTACCCCCGCTTGGAGAAAAA
TGTATTGCAAGCTGGAAAAAATTTTGTCCTGATTATGAAATAAAAGAGTGGAACGAAACA
AATTATGATGTACATAAAATACCATATATTTCACAAGCATACGATGCAAAAAAATATGCC
TTTGTAAGTGATTATGCTCGTTTTGATATTTTATACGAATACGGAGGAATTTATTTTGAT
ACGGATGTTGAGGTAATAAGACCGATAGATGAACTTGTGCACAAAGGAGCTTTTGCAGGA
ATTGAATTACCTGGTAGGATTAATGCCGGACTTGGACTTGCTGCTAAGCATCATGACCCT
ATATATGCAGAAATTTTAGAGTCTTATAGATGTTCAAATTTTATAAAACCTAATGGCGAG
TTTGATTTAACTACTGTTGTAACAAGAGTTACAGATATTTTAAAAAAATATGGTTTCAGT
GATGAAAATCAAATACAAACTGTCGCAGGTATTACTATTTATCCAATTGATTTTTTTTGT
CCTAAAAACTATGGGACTGAAGAAATAATTATTACAAAAAATACTTATTCAATACACCAT
TATAGCGCAAGTTGGTGCTCTGATAATTTAAAGAGGCTGGCTGATGAAAAGAGGTGGATT
TTAGAAAACATTAAAAATCCTTATTTGGCGTGGCTTATCAGAAAAGCATGTATTGCAAAA
GCAAGATTCTTAGATTACATTCAAAAAAATAGAATTTCTGTATATTAAATACGCCTCTTT
TGTAAGTTGCTGCTGGGACATGATAAAACTTATTTCAAAATTCACAGAATAGGATTATTC
ATATATGCCCATTTATGTTTTCATTATATTATTTTTTATTGCGACATTTTTAGGATGTGA
AAAAAAATATTTCTCGGAACTGTCATATTTTATGATTTTGGCAGTTCTATGCATTCTACC
TTTACTTGTCGGAATAAATTCTGACAGGGCTGATTTTAACAATTATTTGCTTTTTTTTCA
AGAATCTCCAACTTCAATTTTTTCAACTGAATTTTATAATTATGTAGAACAGCAACATGC
AGAAATTGGATATAGTTATTTCCAAGCCATTGTAAAGTTTTTTGTAAATTCTGCAACATT
CTTTTTTATAGTATTTTGCTTTCTAAGTCTTTTTACTCGGTATAAATATTACCGTTATTT
AATGTCACTATCTGATTTAGCGATAGCCATGTTTGCGTTTTTCTCACATGAATTCCTTAG
AAAAGACTGTGTTCAGATTCGCAATGGAATGGCGTCCGCCATTGTTCTGTTTGCATTAAT
TTTTTTATTTCAAAATAAAAAAATTAAATTTCTATTTTTTGTGTTACTTGCTTCAACGTT
CCATGTAACTGCATTAGCTGCACTCCCATTAATTTTTATACAATTAAATTTTTCCAAACG
AAATGTGCATTTTTTATTATTTATTTTTCTTGTTTCATTGTGTTTAAGTATTTTTTTTCC
TTTAAAAAAATTATTGATAGTGTCTGCAAGTTTCCTTCCATCGCGCCTTAGTGTTTATAT
AGATTGGGCTGATTATTTAGTAGCTATGCCTTTTATTCATCCGATTCTTTTAAAACAAGT
TTTTATAACTGTATTTATTTTTTTTAGATATAAAAAATTATTTACAAACAGAATAATATA
CTTCTTATTCAAAGTATACTTAATCAGTACTTGTTATTATTTAATTTTTCATGATTTTGA
AATCATTGCTGCACGATTAGGAAGTCTTTTTTATGGTGTAGAAGCACCGCTTTTAATTTT
CATAATCAATAACTCAAATAAAAACACTATAATAAAAAAATGCTTATTATGCCTATTTTA
TCTTATGTTTCTTTTTCTAAATATGTTGACCTTTGATTTCTTAGGTTTTCATGTACAAAT
TTACTGATAAATTTTCATATTTTATAAGAGGAAAATCATATGCAAGAACTTTCGTTAAGA
GAAATTCAAAAAGAATCTCTAAAAGTTTTAAAGCTTGTAGACTATATATGCAGACAAGAA
AATCTTACGTATTGTTTATTTTATGGGACATTAATTGGTGCAATACGACATAATGGTTTT
ATTCCATGGGATGATGATATTGATATAGTCATGCCTCGAAACGATTATGATAAATTAAAA
AGATATTTCATTGATAACAAAGACAATCTCAAACCTTTTGTTTTTTTTGACCCTGAAACA
AATGAACAGTACCCGTATATGCTTGCAAGAATCTGTAATACAGATTTTAAAATTGATACT
TATAACGAATATAATTCGGGAATGGGAATTTTTATTGATATATATCCTCTTGATGTGGTA
AGTCGTAATATCCTTAAGCGTTTTATTATTTCATTTAAAGCACGATTTTTAACAACATTA
TATGTTCTTAAATCAAAAAAGCATTTGGTAAAAAAAAGGAATTTTTTTTATACAGTATCT
CAATATTTTCTTTATTTTTTTAGTTTTTTCTATTCTAAAAAATCTATTTATAAAAAGCAG
ATGCAACTTGTGAATATCAGCAAAAATGATCATTCGGATATAGTTTCTTGTATCGTATGG
TCAGGAGGAGTTTTTAAATATTTTTATAATAAATCTGATATTGAAACCCTTATTGATTGG
AATTTTGAAGATGGTTCTTTTAAAATTCCAAAAAATTATGATAAAATATTAAGAAGCGAC
TATGGAAATTACATGCAATTACCTCCTGAAAAAGATCGCATACCCCATCATTTCTATAAA
GTTTATCGCAAGGAGGACTTATAATGAAAAGACTGCTTTTTTATTTTAAAAAATATGGGG
GCTTTAAATACCTTGCCAATCTTATTGCTGAGCGTTTATTGTTATATTCTATCTGTCTAT
TTATTATTTTACCAAAAAATAGGATCGGTTTAAAAACATTAGAGGAATGTATAAGTAATA
GGCGCTTGTTATTTTACAAACGTAAATTTAAAAAAATAGATGAAACTCATTATTTATCAA
AAAACATAGAACAGATAAATCAAACAATACCAAAAACTATCTGGTTTCTCTGGTTACAGG
GATTAGAAAGCTCTCCTGCAATCGTGAGAAAATGTTATAATACATTAATAAAAGCACTTC
CAGATTATAATATAATTTTTCTAACAGCAGAAAATATGCTTGATCATATTCAGCTTCCTG
ATTATATCATAAAAAAATGGAGACAAGGTCTAATTACAAATACTCATTTTTCAGATATCT
TGAGGCTGGAGCTGTTAATTCGGCATGGAGGTATCTGGATTGATTCTACAGTGCTCTTAA
CACAAAATCGAATTCCGGATGAAATAGAAAAAGCCGATTTATTTTATTTTCAAGTTTTAC
AACCCGGATATTCTACTATTAATGTCTCAAGTTGGTTCATATCCGCAAAACCACAGAATC
CGATTTTATCTCTTACTAGAGATTTTATTTATTTTTATTGGCAGAAACATAATAAACTTC
ATAATTATTTTCTATTACACTACTGCCTAGTCATCGCTTGTGAGCGGCTTTCTAATGAAT
ACAAAAAAATTCCTAAGTACTCAAGTGCCCCGCCTCTTGTTTTACAAAGTGAACTTTTTG
AAATTTTTAATGCAAACCGATTTGCTGAAATTGTTAAGATGAGTTTTGTTCAAAAACTTA
CTTATAAATTTACTAAAGAGCAAGAAAGTATACAGAATACTTTTTATCAAGAGATATTGC
ACACAGAAATATAAAACCTTAGCTAGTAAATTATAAAAGAATTAATTTTACAAATAAATG
TTCCAAAATTTTAGATAAAACCAAAGTTGTCGTGTGTTATTTTTATGTCTACAAATACTG
AGCTGACATCATCAATTGAATTTTCTATACTCAATAAAAAAAACTCCTTTAACTTCATTC
GTCTTGTTTGTTGTTTTATAGTGATCTATGAGCACAGCATTGTCTTAAGCGGTATTAGTT
TTTTTAATTTGAATTTACGAGGACTAGCTGTCAATATTTTTTTTATTATGAGCGGCTTTT
GGGTAACTAAAAGTTATATTGATTCCATTTCAGTAAAATCATTTTTTATTAAACGTTGTA
GAAAAATCTTCCCTTTATATTATGCTACAATCTTCATAATAGCTCTTATTTTTGTTTTTT
TTACTTCTTTGCGTCCCTTAGAATACTTTACTTCCTTCCATTTTTATAAATACCTTTTTG
CAAATGGTATATTTTTAAATTTTATTTGCCCAAATCTACCAGGTGTGTTTAACGGTCTTC
CTGTTAACGGCTCTTTATGGACATTAAAGGTGGAGATCGGATTTTATCTGATCTTACCTA
TCATACTATACGTTTACACTAAAATTAGCTCTACGTTAAAAAAACAGGTCTTTTTAATAT
TAGTTTATCTTTCTTCGTTTGCCTATATATTTATTGTCAAAAAGACCCCTAACATACCCG
CACAGTTTGTGCACCAACTTCCTGCTTATATGGCATATTTTGTTTCCGGTATATCCTATA
TTTTAAACTGGGATTTTTTATGCAAAAAAGAATTCAAACTTATTACATATTCTCTTCTTG
TTATTATACTATATTTTTTTACATCCTCAACTTTTGTTGAAATTTTTCTACCGTTTGCAT
TGACTATATTTGTTGTATTTTTCGCTAGGCATTTAAAAGTTTTTAATAGTGTCGGCGCTA
AAATTGATTATTCTTATAGTATGTATTTATTTCACTATCCTATTATTATGACCTTGAATG
AGATCGATTACTTTAAACAAAATCCAGTAATTGCAGTTATTGCTGTTTTTTCAATAACAT
TTAGTCTTTCGTTTATGATACAATCAGTAAAAAATCTTATTTTATTAAATTTAAGAGGCA
TAAAAAAATGATCACAGCATCAATAGTTTTATATAACACCGATCTCAAAGAATTAGAGAT
CGCTATAAAGTCATTCTCTCCATCAACAAGCAGATTGCTTTATTTAATCGACAATTCGGA
AAAGCCCTTGGATATTGAACTGCTAATGGTAGATTTGCAGTTTATCACTTATATCTTTAA
CGGAAAAAATATAGGTTATGGGGCAGGGCATAACATTGGAATCCGAAAAGCCATTGAAAA
GAATTCAGAATATCATCTTGTTATGAATTCTGATTTACGTTTTAATTCATCAATTATTGA
TAAAATAGCAAATTTTATGCATGCAGATGACCAAATTGGCATGATCATGCCCAAAATTCT
TGATTCAAATGGAGATATTTGCTACCTTTGTAAGCTAATTCCTACGCCATTTGATTTGTT
CTTTAAAAGATTCTTACCTTTTAAGCAAATCAAAGAAAAATACTTATATAAATTTCAATT
AATGTTTACTAATTACGATAAAATTATGAATGTTCCATATTTATCTGGCTGTTTTATGTT
CTTAAACGTAAAAGCTCTAGAAGAAGTAGGTTTATTTGATGAACGTTTTTTTATGTATCC
TGAGGATATAGATCTAACACGTCGAATACATAGTAAGTATAAAACATTATATTATCCAAA
AGTTTCTATCGTTCACTTTTATGAGGGGGCATCATATAAAAGTTTTAAGATGTTATGGAT
ACATATAACTAATATGATAAAATATTTTAATAAATGTGGTTGGTTCTTTGATAAAGAAAG
AAAAGCCATAAATAAAAAAGTGCTGGATAACCTAGATTTTAAAAATAAGTTTTAAATTTT
AGCAGGAGTATCAAATGAAAATAGCAATAATAGGCGGTTCAGGTTTTATTGGAACCCGTT
TGACAAAGAGGCTGTTAGCTTCGGGAAATACAGTTAAAATTCTTGATAAACAAGAAAGCA
AAGCATATCCGGAACAGTGGGTTTATGCCGATGTTCGAGATACAGATTCTTTGCGAAAAG
AGTTTGATAATACCTTTGACTGTGTAATTAATTTAGCTGCAGAGCATCGGGATGATGTTA
CTCCAAAATCATTATATGATGATGTTAATGTTACCGGGGCTGAAAATGTTTGTTTGATAT
GTTCTGAACTCGGCATAAAAAAAATTATTTTTACCAGTTCTGTTGCGGTATACGGTTTTG
CGCCGCTGAACACTAATGAGACCGGCGAAATAAATTATTTTAACGATTATGGAAGAACAA
AATGGCTTGCTGAGGAAAAATACCGAGCTTGGCTGGCAACGGATACGCATAATTCACTTA
CAATTATTCGTCCGACAGTCGTCTTTGGGGAGCAAAACAGAGGAAATGTGTATAATTTAC
TAAGGCAAATTAGCTCATGTTTTTTTCCGTTTATCGGAAACGGTAAAAATAAAAAATCAA
TGGCCTATGTTGAAAATATTACTGCGTTTATTGAATTCTGTTTACATAACGAAGCAGGGG
AACATTTGTTTAATTATATTGATAAACCTGATTTTGATATGAATACCTTGACTCTTGAGG
TTTATACAATTCTTGGCAAAAAGAACAAGAAAATTTTTCATTGGCCATATTGGCTCGGTT
TTTTTGGAGGACTTTGCTTTGATTTAATCGCAAAAATCACCGGGAAAAAATTACCAATCA
GTTCAATTCGAGTTAAAAAATTTTGTGCAAATACGTTATTTGATTCTATAAACATACCGG
CAACAAACTTTAAACCGCCTGTTTCTCTGCAGCAAGGACTTTATAATACAATAAAATACG
AATTTCTTGATAAAGTAGATGATCACGTATTTTACACCGAATAAGGAACTTCCATGAAAT
CAATAATCTTAGCCGGCGGAGCCGGTACTCGTTTGTTTCCGCTTACAAAAGCGGTGTCTA
AGCAGATTTTGCCGATGTATGACAAACCAATGATTTATTATCCGTTGTCGGTTTTGATGT
TGGCAGGAATTCGCGAAGTTTTAATTATATCAACTCCTCGCGATATTGTTCTCTTTAAAG
AACTTTTCGGTTCAGGCGATTGGATCGGGATGCAATTTGACTATGCGATACAGGAAAGCC
CTCGCGGACTTGCAGATGCTTTTATTGTTGGTGAGAAATTTATTTCTGGTGATCCGTGTG
CGCTGGTTTTGGGCGATAATATTTTTTATGGAAGAGGCTTTAGCGGTACCTTAGCAAATG
CGGTTTCAGCTATCAATAATGAAAAAGGAGCGGTTATCTTCGGTTATTATGTTAAAGATC
CCACTGCCTATGGTGTTGTCGAGTTTAATGCAAACGGGCAAGCCATAAGTATTGAAGAAA
AACCGAAAGCACCAAAGTCGAATTATGCGGTACCTGGGCTATACTTTTATGATAATAATG
TTGTGGAAATTGCAAAAAATGTGAAGCCGTCCGCACGCGGTGAAATTGAAATTACTTCGG
TAAATAATACCTATTTGGAATTAGGTAAACTAAAAGTTGAAAAATTAGGGCGATGCATGG
CTTGGCTTGATACCGGAACGTATGATGGATTACTTGAAGCATCAAACTTTATTGCAACAA
TTCAAAAACGGCAGGGAATGTATGTTTCTTGTATTGAAGAAATAGCCTATACGCAAAAAT
GGATTTCCCGCGAGCAGCTTTTGCATTTAGCCTCAGGATATAACAATGAATACGGTGGAT
ATCTTACATACATTGCGGAGAATTATTAATGCCTTTTACAATAAACAGTTGTCCGATTGA
CGGACTTTATAAAATTCAACCAAAAATCTTTAGTGATAATCGCGGCTACTTTTTTGAAAG
CTGGTCAAAAAAAGAATTTGCGGCTGCGGGAATTACGTATGATTTTGTGCAGGATAATCA
ATCCAAATCTTTGAAAGGCGTATTGCGCGGTCTTCATTTCCAAAACGAACATCCGCAAGG
GAAATTAGTGCGGGTTTTAAGCGGAGAAGTTTTTGACGTTGCGGTGGATATTAGAAAAAA
TTCTTCCAGTTTTGGAAAATGGTTCGGAGTAATTCTTTCTGCAGAAAAACAAAATCAATT
TTTTATTTCGCCGGGATTTGCGCATGGTTTTTTAGTTTTAAGCGATGAAGCGATTTTTGC
TTATAAATGTACGGACTTTTACCATCCCGAAGATGAGGGCGGTATTATGTGGAATGATCC
CGCAATCGGAATTGAGTGGCCGAAACTTGATGTTCCTTATATTCTCTCTGAAAAAGATAC
AAAGTATCCGACCTTTGTGAGGAGTTTCGAATGATTTGGCTCATCGGCTCAAAAGGTATG
TTAGCCTCAGAAGTTGCAGTACTGCTTGACAAGCAAAATTTGCCGTGGATAGGTTCCGAT
CGGGAAACGGATATTACTGATAAAAAGTCTTTAGAAAACTTTTATAAGAATAACTTCTCC
GATACGGAATGCGCGTGGATCATTAATTGTGCTGCCTATACTGCAGTAGATAAGGCTGAA
GATGAATTTAAGCAAGCAGAGTGTATCAACGCGGAAGCCTTAATACATATTTGTGAAATC
GCAAAAAAGCATAATGCAAAGCTCATTCATATTTCTACTGATTATGTATTTGACGGCGCT
TCCGCTATTCCGTATACAGAGAATGATGAACCTAATCCTCAAAGCGTTTATGGAAAGACA
AAACTACAAGGTGAACAAAATATTAAAAAAATTTTACACGAGTATTATATTATCCGTACC
GCGTGGCTCTACGGTAAAAACGGGCAGAATTTTGTGTCTACCATGCTGCGCTTGATGAAT
GAGCGTAACAAACTCACTGTTGTAAATGATCAACGGGGAAGCCCAACCTATGCCGTTGAT
TTAGCTCAAGTTATTGTCTCAATAATACAAAAACAAATACCTACGGGAGTTTATCATTAT
TCAAATGAAGGGAATATCTCATGGTATGATTTTGCCTGCGAAATTTATACACAGGGAAAA
CACCTCAATGTAATTCACAATGACTGTGATATAGTACCGTGCACAAGTTCCGAGTTTCCT
CAAAAAGCAAAACGTCCTTCATACTCTTTGTTGGATAAAACAAAGATAAAAACAGCATTA
CAGATTATGGTTCCCGATTGGAAGGAAAGTTTAAAAAATTATTTAAAGGAGTTACGCTGA
TGCGAAGTTTGAAAAATATTCTTGTTACTGGTGGAGCAGGTTTTATCGGCTCTAACTTTA
TTCACTCACTCTTAAATGATAAAAAAAATTTTACCGGTCGTATTATCAATCTTGATGCAC
TCACCTATGCGGGGAATGCCTTGAATCTTGACGATGTTGAAAAAACTTTTGGAACCAAAC
GATATTCTTTTGTGCACGGAAATATTTGTGATAAAGAAATTGTTGATACAATATTTAACG
AGTATAATATCGACACCGTCGTTAACTTTGCTGCAGAAAGTCATGTCGACCGTTCAATTT
TAGGTCCTGAAGTGTTTCTAAAAACAAATGTACTCGGCACGTTTACACTACTTGAAATCG
CAAAAAAATACTGGCAAACCAAAGACGGTTCTATGCGAGAGGATGTGCTTTTTCATCATA
TCAGTACGGATGAAGTTTACGGTTCACTCGGAGCGGAAGGACTTTTTAAAGAAACGACCC
CCTATGATCCGCGATCGCCCTATTCGGCAAGCAAAGCTTCCAGCGATCATATCGTAAAAG
CTTATTTCCATACATACGGCTTACCGGTTACCATCTCAAATTGTTCAAACAATTACGGCC
CCTTCCAGTTTCCCGAAAAATTAATTCCGCTTATGATTTTAAACATGCTTGAAGGGAAAG
ATCTTCCGGTATACGGCGACGGTAAGCAAATCCGCGATTGGATTCACGTAAAAGATCATA
ACGAAGCGGTTTTTCTAATTCTTGAAAACGGCAGATTAGGCGAAACGTATAATATCGGCG
GCGAGAATGAATGGGAAAATATTAAGATTTTGCATAAACTTATTGAAATTGTCTGTTCAA
AAGCGGGACTTGATATTGAAAAAGTAAAATCAACCATAACGCATGTAACCGACAGGCTCG
GGCATGATCGCCGATACGCAATAGATTGCACAAAAATAAAACAAGAACTCGGCTGGCATC
GAAATTTTGATTTTGAATCGGGGCTGACCGATACTGTTAACTGGTATTTAAATAATAAAG
AATGGATTAACAATGTTCGTTCAGGAGAATACCGTAACTGGATTGAAAAAAATTATACAA
AAAGATAACTTATTTTCTTATCGAACATTTTTTTATACCGAATAAAACCCCAACCATAAC
TAAACAGTTTATAGATAATGTTGATCCGTTTGTAGCGTGGCACCCTCCAATCAACGTAAG
CTACCCTGCAGCGAATCAATAATACGCTCACGGATTCGAGCATTCCTGTGGTAAACTGCT
CGCCCTTACTAAATTTCAAACGATGTTTTACCTGATACTCCAGCGTAAACAGGTAAAACT
CGTAGGCGAACCAAAGGTAGCAATTCCAAGCGTTCGCCCTTGCGCCGTGTCGGGCTCTTT
GTATAAACGATTTATTGTTTGAATGCAAAAGATTCTGATGCAAATAGTCCGCAATTGATT
GTATCGATAAGAAAAGTTTTTTCATTCTCCCCTTCCCTTTTTCCCTTTCTCAATTTTCCG
AACTTTTGTTAGAAAAGAGTTTTCCTGTGCACGCCTTTCACTCATTACCGTAACAATGCT
TTTGTATATCTAATACCGCAATGCCGCTTCTGCCTACTGCATAGAAATTTTGTTCTTCCC
ATGCTGTGATTATTTTATCATTCCAGCAGGTAAAATAGGTGTATACAAAGTTTTCAGGTA
AGGGTGGCAGTTCTATTTTTTTGACTTCTTCCGTTCCTTCAGACAAAAAATAAAAGCTTC
CGTTATTCACCAAAAGTCCTGCAATGATGCAGTGAAAAGGTTGCGCAAAAACGGAAGCAA
CTGCTTCCCGTTCCGAAGAGTCTTCCGTATCACTACCCCGCTCTTTTTTTTCGTACACAC
GTTCGGAAGGCCAGCTCGGCGTAAAGGCCATTACCCGCAGATTTTGCTCGCTTGCTTTAT
TGATAAGATGCAAAATGCGAGACTCTTCCTCATCGGCAGCAATAGCGGAATGACGGATCG
GCATTAACGCCGAACGAAACGCTTCTGCGGAAACTGTTGAGAATTTACCGTTTGCCAAGT
CATTGAAGCTTTTAAAAACAAGATAGGTAAATTGCACCTGTGTTTTTGTTTCCGTTTTAA
ACGAGGCATACCAAGAGTCTTTCCGTTTTTGTAAACTTACACATTGAGCGTTTTTGGAAA
GTCCGATAGAAGAAGGAAAAAAAGCAGGCGTTAACTCCGCGCTCTCGCTCACTTTGCACA
GAAAAGGAGATTCTCCTACATCATTTTGTAAAAGCGGAGAAAATACCGTGTTTTTATAGA
TTCTGATAAAAGCATCCTGCTCGCTCGTATAAAATCCAGAAACAGTATGATGTAAAAAAT
AGTTTTGTATCGGCATTTGAAAAGATTCGCCGGCAAGCAATTCACGGCTGTCAATGATGC
CTGCATGATTGATAAGTATTTTCGCAGAAGGATACATTAACCCGATACCTGAAACGCGTA
AGGATTCTGTCCATGGAAAAAAAGGTTGATCTTCTAAGCTGTAAACAGTATTAATAATTT
TTACACAGGGAACGCCTTCTTTGTTAAAGGAAAAGGCATACCAAAAATCCATCGGAATCT
CAACTATTTGCGGCGGAGGTTCGGGGATTTGAGCAGGAATTTCATCAGCCTTTTTTTTAC
AGCTTATAATAGCCGGAAAAAAAAGGCTGATGAAAACATAGATGAATATAAAACGAAGTT
TATTAGGCAAGCGCAATTACTTCAATTTCTACTAAGGCATCCTTAGGAATTCGGGCGACC
TGAACTGCGGAACGCGCGGGGAAATTTTCCGTACCGAAAATTTCAGCATAAACCTTATTC
ATTTCCGCAAAGTTATTGATATCACTTAAAAAAAACTGTTGTTTTTACCACCTTAGAAAG
GCTGCTTCCCGCCTGTTCAAGAACAGCTTTTACATTGGTTAAGGACTGACGGGTTTGCTC
TGCAATCCCGCCTTTTGCGAAATCCCCTGTTGCGGGGTCAATCGGCAGTTGTCCTGAAAC
AAAAATAAACCCGTTTGCGGAAATCCCTTGCGAATACGGACCGATTGCCGCAGGCGCATT
TTTCGTTGAAATAACATTCTTCATCTTAAAACCTCCAAAAAATTATTCTACTTTTTTTAT
ATTTTTTATCTAAAACATGAACCGCCACTTATTCATCAATCTCAGGAATTTTCTGCTTTA
GCTCTGCAATAAAAGCATCTCCGTAAATGCCGTCTTTCAAACACACAAATATAGAATTTA
TCCTTCCGGCAATAATACCGAGAATTGATTCCATATTCATATTTTCTAAAGCGATGGAAA
CAACATCGGTGTATCCCGGATATGTTTTTATCACAACCATATTACCGGAATAATCAATTG
AAACATAGCCGCGCAAAAAGTCCTGTGCACCGGTTTCCTCGGATTCGGTTTTTTCATCTT
CGCTTGGAAGCATATATACATAACCGTCTTTTCCGTCGGAAATTTTACTGACCTTAAGCA
TTTTTAAATCACGAGATAAAGTTGCTTGAGTAACTGAAAAACCTTCACGGTCAAGGTAGC
CGAGAAGCATTTCTTGAGATTCAATAGGATAAGATTTTATTAATTTTCTAATTGTCTTTA
AACGTGCAAGTCGTTGTTTCACATTGGCACCCGCTTATATATTGCATAAATATGTAAAAA
TGTCAATAAAAAATGAATAAAAAAATATGTATAGCCTGTTTTATGCATGTTTTTTTATAA
TTATAATAATCAAACAAAATCTTCGATAGTAACGTAAATTCCTTGATTTTAAGACTTTAT
TTTTCCTTGTTGAATAAATTTTTAAAAAAACTGCGTATTGTTTCCCATATTCGAACAAAA
ACATTCGGATTTTTCAATTTTTCCAATTGAGCAAAAGCGTCCGATAAATCTTCATCGTTA
AAATCCTGCCGCTGTACATTTTCTTCAATTTCTATTTCTAATGCATGAATTTTATTTTCA
ATATCGATAATCGTTGCTTCGATAGTTTGCCAACCAAGCAACTTTGCAGCACGCAATCTA
CGCTCACCGGCTATCAAAACAAACTCTCCGGTAAGAATAATAGGATTCAGCAGGCCATAT
TGCTTCATACTCTCGGCTAATTTTTCTATATTATCAACTTCCCTGCGTACACGTTTTTTC
ACTTTAATATCATTAATTGCAACCTGCATTATGTACCTCCATATTCATTGCGAATTATTT
CCTGCGTTACCAACAAAAATTGATTTCGATATTATTTTTTCATGCTTTCAGTAAAACAAA
AGACCCTCCCGGAGGTTTCATCAATCCTTGACACAGTGATATTTCATACCGATACAAATC
ATCAAAAATTTTATAAAAAAAAGTCCGACACGGCGCAACGGTGAGTAAACTTGCCATAGG
CTTAATGCAGCTCTCTAAACGCTAAGCGGTTTTTTACAGATAGCCTATACCTAATACACA
TGTTGATACGCGTATATTTTCCATCTCTTTTTACGATATACAAAATATTTTCTCAATTCT
TTATCTCAATGTTAAATTAAATTTCTCTTTTAATAAAAGTCGCAGTTGCTCAACGCGCTC
TGATTTTTCTTTTTGTTTTAAAAGTTTCAATTGTTCTTTTGCCTGCTGCGGTCTATTCAT
TTCCATGTAAAGGTTAATCAAGTCTGCGAGAAAGTCAGTGTTATCGGGATAGTCTTGCAT
TGACCGGCGCAGGGTGAGTTCGGCACGCGCATAATCTCCCTTTTCCGCTGCGGTAAGGGC
TACCAACCGATAAATACGCGGCGAAGGGGCTATGTCAAGCGCTTTAATTAAATTATCATC
AGCTTCATTGAGGAGGTGTAATTTTAAATCGTTCTCAGCTTTGTCGGTTAAAAGCTCTGA
ATTGTCGGGGAGCGCTTTCAGTGCCTGCCGATACCAAAGATCGGCATCCTCATATCGCCC
GTCGGCATATAAGGCATTTGCTAAAATATGGAATGCCCCTCCCCTATCTACGGTTGCTGC
GGGATCCGCAGTTCCGGATTCAAAATCGAATAATGGCATACAGGAATCAAGTTCACCGGA
AAGGCGTTTTACCTCCACATAATTTGCAAGCACAATGGGCTGCGAAGGTAAGAGTTCGCG
CGCATAGAGTATTTCTGCAGCCGCCTTTTTTATATCACCTTCTGTAAGCGCTTTTTGCGC
TAAAAGATTTCGAATCCAGCCGTTTTCCGGTTCAAGTTCAAGTGCTTTTTCAAGCTGTTT
TTCGCACGGCTTTCCTTGCAAAAAAAGAGCCTCCGCCAGTCTGAACTGATATAGTCCGCA
ATCGGGATCCAATGATGCGGCTTTCTGAAAAGCCTTGAGGGCGGCATCTTTTTCCGTTGG
AGAAAGTAAGGTCGCATACAAATACCAAACCGTTGCGTCATTGGTTTTTGCCTTACAGAG
GTCTTCAAATTTAACCAGCGCCAATTCTTTATTGTCAATCGCGTAATAAAATTTACCGGC
AAGAGTAAGCGTTCGTTCATCTTCAGGAGCAATGCTATTCAGCTTCAGTAAAATATCATC
AAGGTCATCATAGGCTTGATTCCGTAAAAAAATATTTCCCGCCTCAACATAGCGTGAGAT
TGCCTGCTCTTTTTCTCCAAGTGCCAATAGCTCATTTGCCTCATGCAAAACAAAAAGTCC
TTGTTCAGGGTTAAGCGTATGCGCATGATGATACGCATCCGCCGCTTCACGGTATTTTTC
TTGCGCATGCAAAAGATGCCCCTTTAAATTTGAAAGAAACGATGAGTTTTGAATCATTTT
TTCGTTGACGCGATCAAAAAATTTTGCAAGCGCTTTAAACTGACTGGTGTGATAATACAG
TCCGCCCAATTCCGCAAGAGCTTGTTCGTTATCGGGCTCAGTTGCTAAAACTTCTTCAAA
ATGTTGAATTGCTTCCGGAAATAACCGCTGCGCAAAGTAAATTCTCCCAAGCGTCAGGTT
TTCCTCGTTATTAAGAGCTCTTTGTTTTTGTATTTCTTTGAATTGAAAAATTGCGGGAAG
GTTTTTTCCCATCGCATAAAAAGATTGTGCTAAATTAAGCCGAGCCTCTGCCGGGATTGA
CTCAGGCGCATTTGCGGCTGTATGTGCCGCTTCAACCGAAAGAGGTTTTGAATCAATACC
GATTTTTCGCAGTGCAAATTCCGCCTTTGCGTGTTGCCACCAGTTTTGCCCGGCAAAGCA
GATTTTTCCTGCCGCTTGCACCGTGTCATCTTCGCATGATGCAATCCAACTATCGTTAAT
CAAAACGGTTATGTTAAGATCATTTACAATAATTTTTACGGTATAGAGTGAACCGGGAGC
GTCCGGTATTTTTGTCCACCCTACTAAGGGTAAGGGAGTACTGTTTACCACCGCATCAAT
GCGCATCCATCCGTGGTTAGAAATAAGCAGTGAATAAAAAGCGGCTTCACTGATGTACCG
AAATAAGAAACCCGCCGCGCAAGATCCGGCAGAGCTTGTGTTTACTTCGATTGCCTGCGA
ATCGGAATCAGGCTGCACTGCTGAAAAATCAACTTCTGCGGTAAGCACAAAGTCCTTATA
ACGAAAAAACTTATTCACTGTCCATGCATACACGTTTTTTCGTTCAAGCCGCAGCAAAAC
CCCTTCTTGGCTAACTGTCGCAGTATAGCCCTCATGCTCCTCAGATTCAAACCGCGCTTC
CTGTGGATTACTAAAATCCGTATGCCAAACCTCGTGGACAATATCCTCTAAATCTATTTG
CTTCTTTTCTTTCTTTTTAAAAATACGGTTCTTAAAATAGCTAAAATATAATTGCAACTT
TCCCATTTCGTTTATCGTACTGCAAAAAACAAAAAATGTCCATAAAAACTGAATATGCCG
CAGAGCGTACACGTGAAAACAATAACCAGAACCGCAACGTAACTACAAAACATTGTACTA
ATTCCGCCGCGGTTTGTAAGTATTCAACTTCGACAAGCAAAAAAAGTCAGCTAAGAGAAA
ATTTTCAAACCGCAGCGTCCATACATATATGATTTTTATTCTTCATGCGTACACCTGGGG
GATGTTGTTGAGCCTCTTGCAAAAAGCCTTTGTTTTAGGTACTCTCCCCTTACCAATTAA
ACAAATTATTTTGGAGCTTGCATGAAAAAAACCAAATTCCTGTTATTTTTATTGATTTTG
ATCCCAGCGATCGGCTTTGCCCATCCGCATATGTTTATTACGTCTCAAGTTAATTTTGTT
TGGGATGCGGGTAAATTAACAGGTGCCTATGTAACATGGAAGTTTGACAGATTTTTCAGT
GCAGATATTATTCAAGGCTACGATACAAATAAAGACGGCGTTTTTAACAAAACAGAAACA
GAAGATGTCTATAATAATGCTTTTATTTATACCTCAAACTATTATTATTTTATTTTTATC
AGGCAAGGGGCAACACGCAGCAGCCCGAAATCGGTAAGCCAATTCAGTGTTTGGCAAAAA
GACGGCATCCTGTTTTATCGCTTCTATGTTGACTTATCCGCTTATCCGGCGGAAAAATTA
TATTTTGCCGTGTACGATTATAGTTTCTTTTGTGATTTCCGCTATGATACACAAAAACCG
GTAAGTTTTACCTGTGACACCACTGTGCAGCCGCAATACTCCATCGCTGAAAACAAAAAT
TATCCGGTATACTATGATCCCTTTGATACTATTTCGGACAATAAAATATATGACAAATGG
AAACCGGGCTTGCAAATTTATTATCCCTATGAAATTGAGCTGCGGTATAATTATGCCGCC
GCATCATCAAAATAATATCCTTACTATCCTGGTACAGCGTTTTTTAATATATCTTAAAAA
AACCATAAAAAAGTTTTATACAAAAGAGCCCGACACAACGGTTTCATTTTGCCGTCCGTG
TCAA
>NODE_4
GAACAAAGTATAAAAAAGTATACATGGTGAGAAAAAGTATAAAAAGAAACGTATTGACTT
TATTAAAAAGTTGCTTATAATTTTTATAGGAGTTGAAAAAATTGGAAGTAAAAGTTTTGA
GTGTAAAAAATCCGTTTGCATATTTAATCATGCATGGCGGAAAAGATATTGAAAATAGAA
CATGGAAAACAGACTATCGAGGAAGGCTCTATATTCACGTTAGCGGCGAAACCTTACCGT
TTTTTACCATCGATGAAAATCCTCCTCAATTTCTTAAAATAAACAATGAAAAGCAGATTT
TTCAAAAATACAAAAACTATGCTGAAAAACTTGAAGATTACTATTGTGATTTAGCAGACC
AGTATGTATATGCAGGCGTTCCGACAGGTAGCAAGTCGGAGGCTGAATGGTTGAATAAAA
TAATTGACCGCCCCGACTTATGGCTTTTAAAATCTCAAACAATAATCGGCTATGTCGATT
TAGTTGATATTGTACAAGATAGCAATAGTCCATGGGCTATAGAAGGGCAGTATCATTGGA
TTTTGAAAAATCCTACACTTTTGGCAGAGCCTATTCAGCAAGTAAAAGGTCGTTTAAACA
TTTGGAATTATAACATTTCAGAATAAAAATAATAAAAATAACAAGCATCTCTAAACAAAA
ACCATCTTTCATTTTTATCCTTTCTATTTGATTTACGCATTCTCGTTATTATATGATTAT
AAATCATAGTATTAACAGGAGGTGTTTATACATGCTTTTTTTTGGTAAATCTTTCAAGTG
TTTTGACAGTTCCGGCGGCATTGGCATAGGCTCGGCGGGCAGCGCAAAAACAAAAGCCTT
GCGAAGAGCAATGCGCAAAGCTGGGACAGGGTTAGTCTTTTCTACAGGTCGGAGCGGCCG
TAAACGCTTTTGGTAATTTATGAAAAACCTGTACTCATCGATACAGTACATGGCGGACAA
TATACAATCCGCCATTGTGCTTTATTCTCTCGGCAAAGACTCAACCGTAATGCTTGACCT
TTTTCAAAAGTACATGAAGGGGAGATACACGCCCGTATTCCTATACTATTGCGAAAACCT
TGAAAGCAAAAACAAAGTCATTCGGTATTATGAAAAGCGGTACAAAATTAAAATCGAACA
ATATCCGCATTTTGAAACAAGTTTTTTATTATCTCGAGAGGGCAAAAAAATAAAACGCCT
TACAATGGCTGATACATTCAAGGCTTTAAGGGCGAAGTTTAATATTGAGTACATAGCTTT
AGGCTGGGAGGCTTGCGAGAGTATGGCGAGGGCATGCATGCTAAAAACGTTTGACAACGG
CATCGATTGGAAATACAAAAAATTGTGTCCGCTGCATATATGGGGTAAAAAGGATATAGA
CCGTTACATAAAAAAAGAAAGGTTGATTTTAGCCCCTGAAACATACAGCGGGTATAGAAA
CATCGACATTTACAAGGGCAACGCCTTAGAGTGGCTAAAAAACAATTTTCCGCAAGACTA
TAAAAAATGGGTAGCAAAATACCCGATGGCGGAGGCGGACTTTTTAAGATGGCAAACATA
TGGAAAATAAAAACAAATTAGAACGATTTACAATTCAAACAATAAAGCGCAGTCAGATAC
AGGAGGCAGACTATAACCCCAGAACAATAAACAGTGAGGCTAAAAAGAAACTAAAGCGGG
GTTTAAAAACATACGGGATGGTGCAGCCGATTGTTGTAAACTCTCAAACAATGAACGTCG
TTGGCGGGCATCAGCGGCTTGCAATAATGGACGAGGAGTATAAATACCCGAAAACAGACT
ACACCTTACAAGTGGCGATGATTAACGTATCGCTTGAAGAAGAAGTAAAAATAAACGTTT
TCTTGAATAACCCTGCAGCGCAAGGCGAATGGGACGCCGAGATGCTGCAAGAAATAAAGC
TTTCGTTTCCGGATATTGACTTTCAAAAAGACTTAGCTTTTGACATGTTAGACATGCAGC
ACCTTTTCGCGGGAACGGAGTTATTTGAAAGCGCATCGTCTCTTTTCGAGCCGACGCAAG
AGCAAAGCGATATAGTAGACATGGCGGAGCTTGCGAAAAAGACGGATAGGCTTAAAGAGG
CAAGACAGAAAGAAAGAGACTTAAGAAAAGCAGAAAACAGAAGCGATACAGACTATCAGG
CGAAAAACGATGACTATGTAGTTTCTTTTGTTTTTGAGAATAACGCAGCAAAGCAAGATT
TTTGCAGGCGTGCAAATATACCTATAAGCGAACGGTTTGTAAAATCAGCACTGCTTTATG
ATATCGCAGACGGTAAAATTAAAATGCGAGGAGATCGGTAAATGCAAGTTTGGCAGCGGC
GAGCGGGTGAAAGCTCACGGCAATATCACTATTTTAAAAACTTCTTAGAGCTTGGAACAT
TGCGAACACTGCAAAAAGTACAAGAAAAGTACAACAAAAGTATAGCATATTTCCAGAAAT
TGTCTTCTAAACACGAATGGACAATGCTGGCAGACGCATACGACCGCTATATCGATGAGA
TTGTACGGAAAGAAAATATTGAAGCAATCAAAAAAGCCAACAAAGAAAACGTGCAGCTTG
CACAAATGATAAAGTATGCCGCAGGGAAAAAGGTACAGGTTATAATCGACAAGATAAAAG
ATGCAGGAGGAGACATTGAGGCATTAGAGAAAATAACGGACGGCATATCGTGGAACGTAT
TACCTACACTGTTTAATATTGCAACAGAAATAGAGCGCAAGGCTTACGGCATAAATGACG
ACATGTTGAAACTGTCAATAACCGACAGCGGCAATAACGATGTGGAAGTTAGTATTGCTA
TAAAGAAAAAGCAAATCTTAGAAAAACTCCAAGTGGAAGAAGAAAGCAACAGTCCCGCAG
AAACGCAAGAGGCGATAGGCGATGTGGGCATGCAGGGAGAATAGAACGCTTACCGCAAGC
ATATTGCGGAAAAACAAAGAGCTAAAAGACCTCTTTATAAACAGCCTTACGGTGGAAGAG
CTGGACGCCCTCAATTACGATTGGAGCTTTTGGGCGAGAGATGAACAGCTGCCGCCCGAT
GAATGGATAAACGGCAATAAATACATTTGGAACTTGCGATGCGGGCGCGGCTGGGGAAAA
ACAAGAACCGCAGGTCAGACGTTTATAGAAGCGGTAAAGGCAGGGTACAAGCGGCTGTCA
TTATGCGGCGCAACGGCTGAAGAGGTGCGGGATATAATGATAAACGGCGAAAGCGGTATA
GCGCAGTATTGCCCGCCTGAACTTGGGATGGACTATAAGCCGTCGCAAAAAAAGATATTT
TTTAAAAACGGCGCAGTTGTAAGTATTTTTTATGGCTCCGAGCCTGAAAAGTCGAGAGGT
GCGCAGTCGGATTTTATTTGGTGTGATGAAATACACAAGTGGCAATATCCGGAAGAAACA
TTTGACAACCTTATATTAGGCTTGCGACTGGGAAACAACCCGCTCTGTATTGTAACAAGT
ACACCGAAGCCGACGGCATTCGCCAAGAAGCTTGAAAAAATGACGGACGAGAAAGGCAAT
CCGTGCGTAACTACGACTGTGGGAAGTACCTATAGTAACGTTGATAACCTATCTAAGAAG
TTTTTCAGTACAATTATTTCGAAGTACAAGGGCACACGGCTTGCGCTACAAGAGCTATTC
GCTCAAATACTCGACGACAACCCGAACGCACTCTTTAAAAAAGAATGGATTGAATATAAC
CGAGTTGATGAGTTACCGCTGTCTGTTAATCGATATCGAGTTATCACAAGCGTAGACCCC
GCAACATCACACAACCCCGATACATCAAACCATACGGGAATTATAACAATCCTTGAAGGG
GCTGCTCCTGAAAAGCTTATTATGAACGGTGAGGTAAAATGCAGGAGAGAAAATCACTAT
TACGTTTTACGGGATAGCTCGGTAATTGGAACGCCTAATACTTGGGGCTCAATGGCCGTA
AGTAATGCGGACTTGTTTAACGCAGTAAATATCGTTATAGAAGATAATCAAGGCGGCGAC
TTAACAGAACTTGCCCTTATAAATGCGGGTTGCAAAACGGCTATTAGCAGAGTAAGGGCG
GTAAAAGATAAGCAGACAAGGGCCACAACAGCTTCTATGCTTTGCGAGCAGGGGCGTATT
CACTTTTACCGAGACCCGAAAACATATAACGTATTACACGGGATAGATAACTTAGATGTG
CTAGAGCAGGAGCTCACGGATTGGGTACCGGGAAGCGACAGCCCTGATAGAATGGATGCT
TTTGTACACGGCATAAATTGGCTACAGCCTAACATGAAGGACACGGGGACGGAGGTTATC
GCAAGTAATATAATAGCCTCTGCTTTTGCTACTTCCGGATATTAGCTTTATTTTAAGGAG
ATATAGAGAAAGATGAAATTGTTAGATTTTTTTAAGCGTCCATTTTTTGGTATTTTTGTT
GACAGCAGCGTAAAAGGAAAGGGGGTTTTTGACAATGTAAAAACGGACTATGTATTGTAA
AGAGCCTTGTATACATCCGCTCCTGTTGGTGATGACTATCTACAGTATGCGTTAGGGAAT
TACTGCACAAAAACATACATTGATACGTTTAGTTCATTTGTTGGCTTGCCTGACATTACA
TCGGCAAGCGATGATTTTACCGCAAGCATTCAAGCGTTTTTACTAAAAGAAAAGCCGACC
CTTATAAGGATTTACCGGCAAACGATGATTGACGGGACGCATTACGTCTGGGCGAGAATT
GAAAACGACATTAAGGGCATGCCGAAATTAAAACTAAAACAAATACCGTTTGAAAACGTG
GTAGAAAAAGATTGCATTAAAACAATAGACGGTGTTTATAAAAAGTTTGTAATTGAGACC
GTTGAGAAATGGATAAAAGGAGATGATGAAAAAACGGCGACCGTAAGAATTGAGCTTGAG
CCCGGAAAAGAGACAATCACGATAGACGGTGATTTGCCGCCGCAGTACTCAAAAAAGCAA
GACGTCATTCTTACAAGTTTTAATTTTGTGCCGGTGTTTTGCCTTTACAATAACAAACTT
ACTTTCATGAAAGACGGAATACCGGAGATTGCTCCTGTTGTGCCGTTTATCCGCCGTTAC
GATGCGACATTGCGAATAATCGGGAAACATATAGACAATATTTTAGACCCGAAGATGAAG
ATTAAAGTAGAAAACGCAGATAATTTTTTAAAACGCTCCTTTGGTTTATCCGCTGCTGAA
TATGCTAAGGCCGTTTCAGGGGAGCTAACAGTAGACATTACACAATTCAAGGCGGCTATG
CTTGCAAACAAGGATGACGATTTAGAATTTATTACGCAGCAAGACAACACACAATCGGCG
ATTGAATTATTAAAGCTTTTACACTGGATAATCGTTGAACTTACCATGCCTGAATATCTC
TATGGAACAGCGATGAACTCAACAAACGCAAGCGTAAAAGAGCAATCACCTGTTTGGACA
AAAAAGGTTGAAGATAGGCAAAGCGACTATAACGAGTTTTATTATTGGCTTGCAGACATA
TTCTATTTAGCGCAAACGGCAATAAACGGACGGGATATATACGCTCAAGACGGCGGGGCT
GGAAAAGTCCTTGTTAGGTGGGCAGAGCTTACGGCAAAAGACGATGTAGCGGTTATGAAT
GCGCTTAGTACTTTTGTTGGCGCAATGGACAAGGCTATGACGCTTGGCTTAATTTCTCCT
CAAACAGCATTTAACACAATGAAAACCTTTATATCAATTCCGAATGATTACGAGGATGAA
AAGAAGGCGGCGGCGGAGTGGATAAAATTAAAATTACGAATTGAAAGCATTCAGGACAGA
ATACGTAGCGGCGATGTGGACGCCGAAGACGCTATAAACGAGTTATTCAGCAGGGAGGCT
GCATAAAAATGATAATACAAATAAAACACGGCAATGAAATAAAAAGATTAGACACCGACA
CACTATCCGAACAGGAAATTGAATTTTATATCCGGTATTGCCAAAGGTCAATGCAGGAAA
TAAACAATAGGCTTTTACAGCTTAAGGCGGAGCAATCCTCTACATACTCAGAAGAAAGGG
GGGCTCTTATTATGAAGTGTCAGGAAAGTTTTTTTATATATGAGAAAACAACAAAAAAAC
TTATGCGGTGCTTAGAGGAAATGCCCTGCTCCACAGTCGGGATAAATCCAAAAGACTTTA
TGAGGGCAGCGAGAAACGTTTTATATCCTGAAGTATTAAATAAAGTTATTACCGAAGCAA
GAGCTATACAAGAGCGCAAGGCGGTAGAATGAAATTTAATCTTGACGGATTACCTGAAGA
ACTGCGGCAGTATATCCGAGACGCAATAGAAATGCGAGCTGATGCCTTGCGTATGATTGA
TAAAGAAATTAAACACGCTATGCAAGAGGCGATAAACGCCATTAAGAAAAATATCGGGCG
AGGAGTGTTTACCGGCGTAGGGAAAAACTTAGCAGAAATTATAGAGGAACAAAAGATAAT
TTTTGCAGCAGAACTTGAACGGATAATACAGGAAGGATTAACAAAAGCTGGCTATGCGGG
GCTTTCTATAGGTGCAAACATTCTTAATCACTATCAAAAAAAAGGGCTGATTAAAATAAC
ACGAGTCCATAAAGATGTTTTACGGCAGGCGGAACTTATAGCCGAAAGCACTTTTAAGAA
GCGGCGAAAATTCAAAGAAAGAGAGTTTGTTTTGTCCGATAGAATATGGGACTTGTCGGG
CAACAACATGGAAAAAATAAAAGAGATACTCGAAGCCGGAATAAACACCGATTGCGTGGA
TGTTGCAAAAGCTCTTTCTAAATACGTAAAAGAAGGTTCGGAAACATTAGCGAAAGAATA
CCCAAACATGATGGAGAGAATGGGCGGGCGGGTGCCTAAAAACTTAAACTATGAGGCGTT
ACGCCTTGCCCGAAACGAAGCGGCGGAAACATATTGGCAAGCGACGGTAGAGGGTTTTAA
GGATAACCCCGCCGTAACGGCATGCAAATGGCTTATATCAAACAACAGGATACCTGGCTT
TCACGACATCTGCGACGATTACGCATACGCCGATAATTACGGACTGGGGGCGGGGATATA
CCCTGTAGCAGAAGCACCGTATAAACCGCATGTAAATTGCCTATGTTGCCTTGCGCCCGT
AATAGATAAGGCAATACAGCGTGGTGTAGGGAATACGCCGCCTGAAAACTGGGATGAGAT
AAAAGAGCGGCTAAAAACGACTAAAAGTTTTATCAACATGGATGAGCTAACGGAAGCACA
AAGAGAAAACATCCGAGAGCAGCGGCGAGAATATTACAGGAAGAAAAAAGAAGAGCGAGA
GCTGGAAAAATCACAGAAAAAAGGGTATAATACAGGAGGTAGCAAAGATGAAAAAGGAAA
CAGCGTAAAAACTAAAGACACTGACGGAATACGAACAAGAAGTATTCAAAGAAATGCAGA
CACACAAGGAAAGGTTCCATTTAACGGACGAATTTCTCATGGAGGAGCTGCTGAAAAATC
GGGGGGACATCGAATCAATGAGGACGGCAACGCATTACGCCTTCAAGCCGTATCATATAG
CAAGGGCAATCCTCGAGATTATCTAGTAGCAGATGATGATATAAAAATTGATAATCGTGT
TTTTGGGAAAAAATTAGGACAACATGCTAAGGAATTTGGTTTTAGTGCAAATCGAGAAAC
CGACAGAGGTAGCTTTAAAGATATTATTTTAAATATTAGGAAAAACAGCGATGAGGTATA
TTTAGGGACATGGAGAAACGTTCCTAAGGTGTTATTTTATATCAAGGGGGATGATGTCGT
TGTTACCTATACTGAAAATAATTTTATTACAATACTGAAAGATGGAGTAAATAATGCAAG
GGTTAAAAACGCAAGAAAGCAATAAATTTAATAAGTACTGGGATTTAATACAGGCAGAAG
CAAAAAAGAAAAATTCTGTATTTTTTGCCGAATGTGGCGAAGGCAGAGATTTTGAAACCG
AAGAAATGGAAGGAGAAGACTTTAGCGGGTGGCTTGTCCCGCAGAATAAAGTAAATGAAT
TTCAAATAATATGGGATGCCGATACCATTGAAATATGGGATCATGAAGAATATAACGAAT
ATCATAGGTTTATAAATTGGAAAATAAATAATGGGATTGTTAGTATTGATTTTCACAAAA
TCGATAGCCTTACATTCCAAAAAGTGATGGATTAAAGTCATAAGCCTTTTTTATAAAATC
TATAAGCCGCTTTTCCTCTTCCTTAGGGATATTTATAAATCGTATTTTCCGTACTTCTTT
ATAACCTTTTCTAATAGCTCCGCCGAAACACTCCTCTAAAAAGCTAGGCGTATATACAAC
AGTTCCGCTAAAATCAACGCAGAGTTCAGGATTATTTTTATTTTTCTCAAGAAACGGGAT
TAAATACGTTTCCCTGAACGCTTCTCCGGAACAGGGGGACAGTGTAACAAACCGCCCGCC
TTGATATCTATAGTCGCTGTCGCATTCTATTATTTTTAACGTTTCCAATTCTTTCCTCCG
TCTTTTTAATAAGCTAATTCGATATTATAGTTATCTGCAAAAGAAAAATCAATTTTTTTT
AATATGAATTTGTGTTACGCCCCCCTCATGTTGTATCGTTACGCCCATAAACGGGAGTGT
TTTAACGATGAGCAAGAAAAAACGAAAAAATAAACGTCTCAAACAAAAACGCAAGACAAA
AAACAGGCGGGTTATCTCAATTCTACCAATAGGAGAAATGAGTAAGCTATTAGCAGAACC
GGCCGTATGCGAAGGCGAAATGTTATCGGAAGCGGCGGCTAATCTTCTTAGGACAAGTAT
TCCGCTTAACCCGCTAGCAACAGAGGAGCGAATACAAGAGCTTAAGCATGAACTTGAGCC
GATGGATTGTATTTTTGCCGTTAAGTATCGGACAAGCCGCAGCGGGAAGGAATACGCCGA
CAGCGCATACGAGGAAATCGTCAACACTATTCTTACCGCCGATGTTTTTGTGCCGGCGTG
CTACGGGCACCAATCGCAGGCAGCCGTAGTATACGAAGGGCGTCCGCTTATGGGTAGCGT
TATAGGGGCATTACTTGATAAAGCGACAGGTACTGTTTACTACCGCATAATACCTGACAA
GGGGGAGAAGGCAGCCGATATGCGCAGGTGGCTTAAAAACAAGCAAATCAACGCAATATC
AATCTGGGGGTATCCGACGTATGAGAGCAGCGACAGTAATACTGTAGTAGGTTATCGGCT
TTTGTCCGTTGATTTTGTGCCGCCCGGTACGCAGGGGCAGGAAAACGTAGGGCTTGCAAT
CGGGCAGATGGCAGACATGAGCTATTCAGAATTACGGCAGAAAATAAGCGCAGAGCTTGA
AAAAAAGTATACAGACTATGTATATGTCGAGGATGTATACAATGAGTACATAATAGCCGA
ACATGAAAATCAATTTTACAAAATCCCGTATCAAGAAAATCAAGGGAATATTCTTTTAGG
CACGGCAAAAAAAGTGCGCCGTGTTACTACATATGAACCTGTGGAGGTAGAAATGGAAAA
CATAACGAACGATGCGCTTTTGGCGGAATTGAAAAAGCGCACAAACGAGGGGCGGCTTTC
AGCAGAGAAGGCGGCGGGGGAAATGGGCTTAAAGCTTGAGGACGCTGAAAAGGTAAGAAC
TCTTGAGGCGGCAAAAACAGAGTTTGAAGCATTGCAAAAAGCAGCAGGAGAGATGGGTTT
AAAACTTGATTAGGTTTTAAACACTGCAAAAGCTGCAAAAGAAAAAGAGCAAACAGAAGC
TAAGCTAAAAGCGCACGGCGAAATGGTTGAGTCTTTGAAGGTTGAAAAAGGGCTTGTTAA
AGATGGTAAGCCTACAGGCGAGATGGCGGCGATGGTTGATAAGTTTGCTCATATTACTAT
CGGCATGACGAGAGAGCAAGTCGCAGGCGAGATGGACAGGGTTATAAACGACGCTGACAT
TCAAAAGCTTGTGCAAGGCAAGTCCGCACAACCAGCAATCGGGGAAATGGGCGGGCAAGC
GGCAACAAGCGGCGATGATGAGATTATCAGGTTTTAAGATTAGGGGGTAAACATGGTAGG
TGAATATAAATTACGGTCAACGGTTAAAGCCGTAAAAATCACAGATGTAGAAGTGCCGGC
AGGACAAAAGCTTGAAGAGCACGGCATCGTATTTATCGGGGCAAAGGTTGGAGTTGTCGT
TGATAAAATTGACGATGAGACAATCACAGTCAACATTGACACACAGCGGGAGTTTACGAC
AGACACTTTTGACGAGGCAAACTTGCCGAAAGTTGGGGAGAAACTTTTCCTTGACGCCAC
AGGCAAACTAACAAAAACATCAGGCGATAAGTGGGTTGGGTATTTTTGGAGCAAACTCAA
CAATCAAATCGCTTTTTCATTACGCAGTTAAAAACATGAGGAGGTTTTACGAGTTATGGA
AATTATAACAAAACAATCAATCCGCGATAAAAACAAGGCGGATAAACAGCAAATAAAAGC
GCATTACTCTGTTCCTGGAAAACCTGAAGGGGAAATGACTTTTATGTACACAGGCGAAGG
GGCAAAAAAGTTCTTTACACAGGCGATGTTTGACGGACTAAGAGCGGCAGAAGGCGAGAT
GATGGCAGACGAAAGCATACGGGCTTTTATCCGTCAAACCGTTCTTGACATTACATCTGC
CGCAGCGGAAAACCCCGCTCTTTTTACGGAAATATACGACGTTATCACTAACCCCGCATT
TTCTGAAATGGTAGAGGTTAGGGATTTAATCGGGTTACAGGCGGCTTTCGGTATTGTAAG
CGACGGCGAAAGCGTGCCGCTTGCAGGCTTTAAAGTCGGTAAAATGGAGGCGGTCAGACT
TCTAACGTATGCGCTCGGTTATTCTATTTCAAAAGACTGGGTAGCGTATAACAAGTTATG
GAAGATAGGGCAGGCAAACAAGGCAATAGGCGTTGCTTATACCGCTGTTCTTGACCATAT
GCACCTAACGCCAATTATCGAGGGAACATACGGAACAGAAGCTGTTACCGCAAAGGTAGC
AGGCAGCACAGACCTTGAAACTGTATGGCTTACCTTGCGCAAGGGATTAAAAGACGCATT
AAAGCGAAAAGCAAAAAGCGGCTACAGACTTCGCCCTTCTATTGCTCTTTGTAATACGGC
GACGGCGATGGATGTAGAGGCGGCTATAAGCGGCTTGCTGCAAAAGGGGTCGCAGCTTGG
CACACTCGGGCAAATACAGAAAGTACTTGCCTATGACGGTTGGGACGGAGAAGTAAACGG
CAGAGTTTACAATTTCCCCGCACCGAAAGACGGCGAAGTATTTTTGATTGAGCCTCGAAA
GAGTTTTAAGGCTCTTGTAAAAACGGATTTAACAAAGCTCGAACAGAAGGGCGACATTAT
GAGACTTTCCGAAGTTGACGTTGCCGCGTTCTTCCGTAGGGCTGTTGTTGCCGATATTTC
CGGCTCCGTACAGAAGGTAAATATTGCATAAGATGAGGGCGGGGAAACCCGCCGCTTATC
ATGTGATATAAGGGGTGAAACAATGAATAAAGAAATAAACAAAGTAACAATGACATTCAG
CAGAACAGCTAACGGCTGGTATGTTGAATACACAGCGGAAGGGGAGCGGCATGGCTACTC
TGTTCCGTGCAATGGTGAATGGGAAAGTCTTAACCCTGTTTTACATGGGGTTGCAGCTCC
TTTTGTTGCAAAAGAGAAAGACGGCAAGGAAAAAACAGCGGTTCAGGCTAAAAACAAAAA
AGAAACCGTAACCCCTGAAGCAGGCTAAGGGAGAAATAAAAGAGTATGACAATCACAGCT
GAATTAGTGCAAAGAATACGGGTACTTCTCAATGAAAAAATACCGAATGGCGGGACGGCG
GCGGATACTAATTTTGCCGATACAGACATCGCCGCCGTTTTGCAAATTGCGGAAAGCGAA
AACCATGCTCTTTTTATTTTATGGACACAGAAATCGAGCCTTGTGCAGAAAGACGCTAAT
TTTATTAAGCGCATTCAAGCGGGAGGCGAAAGCGTAGAGCGATACACGGCTGGCGATTAC
GCAAACCTCTTCTTGAAAATTGCACAAGGCTACAAAGATTTATGGGAAGCGGAAAAGAAA
AACATTTCGCCTTCTTTTTTAATGTTTAACAAAAAGGATAATGCGTTATGGTAAGCGAGT
TTGACATTTCGGCATTGCGAAAAGACACAGAAGCGATTATTGACATAAACCCTTATGACG
TTGAAATAACACGGCATGAAGAAACAGAAGACGGATACGGGAATATAAAAAAAATAGATA
CAGTATTACCAAAACAAAGAATGCGCATTGCGGAACTTTCACACAATGAAACGGAACGCC
TCATGCAGGAGGGCGTATTTAAAAATCACGGTGTAAACATTACCGCCTTACATGATGCGG
ATATTAAAAAAGGCGATAAGTTTACGTTTTTGGGGAATAGGTACAAGGTTGTATTTATGC
GGGCAATTACAATCGGCGGATACGAAAAAGAAAACGGATACAAGCTGTCGGGACACGCAG
AAGAACTCGAGGAGGAAAGCTAATGGAAGGGCATAGGGCTAATATTGAAAAAATGGCGGT
GCATATTTTAGAAGCTGCCGAACGAGTAGCGCAAGAGACAGCCGCAGAAATGGAATTATA
CGCAAAAAGCAATTTTAAATGGACGCCAAGAACGCATCATGCGAATGAGTGCTTGCGAGG
CAAATGGTCGAGAGGACAGCAAGGCGGCACAATCACACACGAAGAAGTAAGTGCGGAGAT
ATGGCAGGATTTATACGGATTAAAGGGGGAAGAGTACGGCTATTGGCTTGAGAATGCAAA
ACGCTTTCACGGCAAATACGCTATTTTGCAAGAAACCGCAAATGTTCATGCCGGCATGTT
TTTTAACGGCATGATGGATGCTATTAAATCGGCAATGGAAAGAGAAGGGCAAGGGGATTA
AGAAATGCGAAAGGCTTTATATGCTGCATTAAAAGAAATAGCGGAAGTGTACAACACGGG
GCGGACGCAAAAAATAAAGGGAAAGCCTTTTTTAATTTTAAGTTTTGACGCAGAAATAAA
AACAAGAATGGGCAATTGGACAACATTCAGCGTTTTCGTTTTTTGCGAAGCGGGGGATTT
ATCAAGCCTTGATGAAACATGCGAAAAAGTAATAAAGGCTCTTGATAAAAAAGTATTACA
TCGAGTCGAGGATGCGACATCTTTTGTTGTCAATTACACAGGATGCGGAACTGAATACGT
AGAGGATGAGTTTTCCGCAGTGGTGAAACAGTTACATTTTAGAATTCCGTCGTTTGGGCG
GGATTTTATGTAGTATAGATTTTAACTTTGGAGGTTTATAGGTTATGGAAGAGAGAAAAC
CGGAATATGGCTACTCGGTAGGGATTACAGGGTTTGCCTTACTCAATCGAGATGGTAGTT
ATCCGACGCCTAACGATTGGGAGCATAAGGACAAAAGCGGAAACAAAATAAAGCACAAAG
GCGGCATTGTCGGGGGTGCTGAAAAAATCAACATTGACGGATGGAGCGATGAAGATTTAA
AAGTTGGGGTTGTTTACGGTGTTAGAAGGTGAGAGTTTACGCTCACCTGTACCGCTGCAA
ACAAAGAGGCTGTTACTATTGATGAAATGGTAGCGGATTTGAATACGGCATTTGAAACGC
TTAAGGCTGAAGGAATAAAACTTAAAGCAGCGAAAACAACAAAAGGCATCGATTACGATG
ATGGGTACTTGCGTATTACAGACGCCGCAACAGGCGAGGACGCATTACCATTCTATGCGC
CTATCGGTTTTTCGGGACGTCTTGCAAAGACACTCGGGATAAACGGTTGGGTTTTCACGA
GAGAAGCAAAAAGCGTTAAAACTGATTTTGAAAAAGAAAGCGGGAAGAGTGTAGACGCAA
CAAGCGGACACGGTATTCGCTGCTCTGTAAAAGAGCCGGACAAAATCAAAGGTTCTAATC
TCACGATTAGCGCAGCAGCGATGGACAACCAAACGCTTGCGATGATTACGGGGAATACAT
ACAACGAGGAAACAGATGAGTTCTTTTATGACAACACAGTAGACCCGCCTAACTTCGCAT
GTATGTATTTTGTAATGCAGTTTTTAAGCGGTGTAAACACAAAAACAAACTTCGCAAAAA
TGAAAGTATTCTGTTTGCCTTCTTGTCAGGTTGCTCCTTCCGGAGAAGAGGCGGGAGAAG
ATAACTTCGGAACAAAAGAGATTACAGGTTCGGGCGGCGAAAACAAACGCAGCGCATTAC
CGCTTTTATTTCACAAAGGTATTAGTGCAAACGACTATAGGAAGTTTGTTGACGCAGAAT
AATGATTTTAAAACGGGCGGCTTACTTGCCGCCTTGTCTTTTAATTTTTTTTAAGGTGGG
AAAATGTTACAGAGAATAAAAGAATATTTTCAAGAAAAGAAAATAATTAAAGACGCAATC
AAGAAAACAAAGAATAGAGAAGGAATAAGCCTTGCCGAAGACTTAGCAATTGATACATGT
GAGTGGGTCGATTTGTACTGGAACGGCAAAAAACGAAAGTTTTTTATTCATGAAATAGAT
TTTCAAGAATTGTTAATGTGCGGAAGGTTCCCAAATGTTATTTATCATTTTTCAAAAAGA
CTATTTAAAAAACTACAGGCGGATGATGAAGACTTAAAAATACCCGAAGGAGATATTAAG
CGGATGCAAGAGGAGGAGGCGGAATTTAAGATAGAGCTTGCAAGGCGGAGCATGGTTCAG
CCTCTGTTTCAAGAAGTATACGATGCGATTTTAAAAATGCGAAGTATGAATGAGTCGGAT
GTAGCAGACGTAATACCGCCTGATTTTTTAAATGACTTATTTTTATGGTACTTAAAAACT
TTGGACGAGAACATAAAAAAAACTAGGAAACATTGATTTCGAGCGCATTGGTAGAAATGC
AAAACAATGGAAAATAAGACCGAGTAGTTATTTTAAAAATTTAAATGACTATGAAGCGTT
TGTTGTTGATGAGGCATGTATCGTTGCACTTGAACTTGATAATCGATATCAAGCGCGGTT
AAAAAAAGAAAATGAAGAAGAAAAGAAAAAAAAGCAAGAAGAAGAAAAAAGGCAAAAGCA
ATTTAACGCGGAGATGGACAAGTATTTTGCGGAAGAGGGAGATGAGTATTAAAATATGGC
GAATGTATCAATAGGCAATTTATATGCATCCTTAAGTTTAAAAAGCGAAAAGCTGAAAAG
CGGAGCGATTGAAGCTGAAGACGTCATGCGCAAGCTTGAAAAAGACATTGATGATATAAA
GGACGCTATTAATAATAAACTTGCGATGATATGGGCTACATTGTCCGCAGGCGTAACGCT
GCCGCTTACTCTTATGGGAAAGAGTGCGCTTGATACCTTCTCTCAATTTGAGCAAGCCAT
GCAAAATACTTTTTCCGTTATTGGAGCGACGGCTTCCGAAATGGAAATGCTTCGTAAAAA
AGCGGAAGACATGGGAGCTGCGACCCGATTTAGTGCAAGTCAAGCGGCAGATGCTCTTTA
TAGTTTAGGCTCGGCAGGACAAAGCGCAACCGAAGCGGCAGCAAGTCTTGACGGTGTATT
AAGCTTAGCAGGAGCGACGGGGAGCGATTTAGCCTTTACTTCAGAAACAATAACATCAAC
ATTATCACAGTTTAACATGGAGGCTTCAAAAGCGTCGCGTATCGCAGATGTATACGCAAA
GGCAATTAGCAAGAGCCAAGCGAACATGACAAAACTTTCGTATTCAATGCGGTATGTCGG
GCCTGTTGCATCCGGACTTGGGATAAGTTTAGAGACAGCAACGGCAGCTTTAATGCGCCT
TTACAATACCGGTTACGGCGGCGAGATGGCAGGTAACTATCTTAAAAACGGATTACAAAG
ATTAGCAAGCGGCGGGGAAGACTTCAAAGCAAAACTTGACGCTATCGGGCTTAGTTATGA
CGAAGTAAACCCTAAAACCAATAACCTTGCCGACATTATAGAACGCTTACGGGAGAAGCA
AGTAGACGTAACAAAGGCGAATGAATTATTCGGAGATGCGGCAGGCGGCGCAATGCTTAA
GCTTATTGAAGGCGGAGGGGAAGCAATACGAACAATGGATGGGTTGCTGCAATCTTCACA
CGGAACGGCGGAAGAAATGCAGAAAATACAAAATACTTCTTTTGCAAATACAAAAGATGA
ATTGTCATCGGCGTTTGAGGCGGTGCAAATTACGCTTACCTCTAATGTAATACCGGCAGT
TGACATGGTGGCGAAGGCATTTACTAAAGTATTACGGTTTGTCAACGAGCTGCCCGTTGG
GGTGCAAGTAGCAGGAACGGGATTAGCGACAATGGCGGCAGCGGCGGGACCTTTATTGCT
TGTTGCCTTGAGTGTAAAGAAAATAAAGGCGGAAATGGCAGCCCTCAATGTTACGATGAT
GTCTAATCCGATATTCCTTATCGGCACGGCAATTGCGGCGGGGACGGCTTTAGCATTAGG
AGCGATTGCACAAATACGAAAAGCAAATGATGATTATATACACAGTGCAAAACGGAGTAT
TGATGATATTCGGAAAATGCAAGATAACGCCCTTGCTGAAGGTAATAAGGGGCGGAAGAT
TAATTCACTTTTGGATGAGTATGAAACGCTCAAGAATAAAACAACAAGAACGGCCGATGA
ACAAGCTCGATATAATCAACTGTTGGCAGAATTACAAGAGCTTGTTCCTGATGTTGTAAC
AAAACTGAATGCGCAAGGGGAAGCATTTATTGAGAATGCGGAGAAAGCTCGAGAGGCGGC
ACGGCAGCAATTAGAAACAGAGAAAGCATTAAACGATATGGCACTTGTAACGACAAGAGC
AAAAGCAGAACATGCCGAAGCGGTTATTGCAAAATACAAAAATAAACCGAAAGAGCTGCA
AGCGCAGTTAAAAATTGAAACGGAAAATGTAAAAGCGGCAACATTACTATATCAGCAGAT
ACAAGCAAAATACGAAGAGTTTAAACATTTGCAAGAAGCGGGAAGAGAAACCGCCGCCGC
AAAAATAAGAGAAGAAATTCAGCATCTGTATCTTTCAAATAACGGAGTACAAGCGGAAGG
CGGGGTATGGGATTATGGCAATGTAAAAAAAATGGTAAAAGCGTTTGAAAAACATCTTGA
TACGGTTACTGGTAAACAACAGAAAACGTTGAGATTATATGAGAGCATTAAAAACGCTGT
AGAAGAAAATATTGCAGCAAAGAAAGAGCTGTTAGATTTAGAAGCAAGGAGCCTTGCAAT
TGCAAAAGCTCAAGGGGAATTATCAGAAGAAGCAAGCAAAAAAGAAACAGCAAAAACACG
TCAGCAGCACGCAGATACTTCTTGGGACGAATATGAGACAAGAAAAAAACGATGGGAAAA
AGAAAAGAAAGAAGCGGTCTTTTTAGGACAGGAATTTGATGAAGTTGGCAAGAAAATAGA
ATTCTTGCAAGCAGAAATAGGCAAGCTGTTACATCTTAACGCTGCCGATGTTGCAGATGG
AGTTTTTGCGCTCAATTCAAAAGAGCTTAAAAAATTAAAGGAAGAGCTGGATACCCTTCT
TAAGCTACAGGGAAAAAATAAAAAGAATGGCAGCGGCGGCGAAAAATCAAGAGATTTGCA
GTCGCTCCTTGATGAGCTTGATAGTTACTATCGCAAGCGTATTTCAATGGCAAAAGAATA
CGGCTTGAATGAAGCAAAAGAAACAGAAAAATGGTTGAAAGAACGAAAGGCGCTATTAGA
TAAATACAATAATGAAAAAGAACTCCGGAAAAAAGAAGCAGGGGGAAGCGGTATAACTGT
TGGAGATGAAAAAAAACGAACAGAGTTTTTAGGTTATGCCGATTTTACAAAATATCTTAA
TGAGCAAAAAGAATTACAAAAAGAACTGGATAAAACAAGAGAAAATATAGAAAAGACGAA
AGCATTGCTTGCGTCAAAAGGGAAAGACCTTACCCCGAACGAAAGGCGTGCAGCAAAAGA
TTATTTAGAAGACTTACAAGAAGAAGCAAACAAGTTAGAGATAGAACTAAAACAATCTCA
ATTTACATTGGCAGAAATTGATAAAACTTTAGAAGATATTGAGAATTGTAACAAGTCTGA
TTTTGAACTAAAGCTTATTAATATCGAAAAAGAAAAAGAGCGATTACTGCAAGTCATAGA
TGAGGCAAAGAAAGCAGGGAAAATAAGCGAAGAAGAAGCGGAAAAAGCGAAGGAAAAAGT
TCAAGAAAAAACAAAAAAGGACAAGCAAGGCGAGTCAGTTAAAAATGCTGATCCATACGT
AAGGGGAGCAATTGGCATTGCAAATGCGATTGCTGATGTTGTCGCTGATGCGATTGAAAA
AGGCGGCGTTGACGGTCTTACCGCTATAGCAGCAGCAGGAGAGATTATCGGTCAAATTGG
GGATATGGTCGGAAACTCTGTGGCAAAAGCTGTCTTGGGGGCAACAAGTGCGGTAGTCGG
AATAACTACAAAAATTATGGGCGCAATCAGGCGAAAGAATGCTGCATATTCAGCAGAACA
AAAAGAGGAAATGAAAAAATTTAATCAGAAAGCACAAGAAGAAATAGAAAAAAATATCCG
CAGAGCAAGTGAAATCGCAGGGGAAGTGCCTAAAACACTGACAAAAGCTTTTAGCGGAAA
AAAACTGTCAATCGATACTATTTTTGATAGTCAATCAGTGGAACTACAAAAGAAAAAAAT
AGACTCATTTCTTGATACAGTAAAAGATTTAAAAACTGAATACCAAAAAGGGGAGACAAA
ACAAAAAATGGTAAAAAAGTATAGCAAGTGGGATCCGCTGCATTGGTTTGGGTGGGAAGA
AACAGAAAATTATACAGAATACATAAACTTTACAGTAGCGCAAGTTTTAGAAAAGTATCA
AGACGCAATGGATAAAGGAGACTATCAAGCGGCGATGGGTTGGAGGAATTTTGCGACAAA
GGCTATAAAAAAAGGATTAGCAGACGCAGGGCTTGCAGACAAAGATATTGACCCGATTAC
CAATTATTTAGGCTCTCTTGATGGAGCATTAGCGGAGTATGTAAAACATCGAGATATGAA
ATCTTTTAAAAAAGCCTTAGAAACGCAGCTTTATGATGCGTTGGCAAACAAAGCGGTTAC
AAATGTTATGTCGGGGCGGATTGGTCAAATTTTTGCACAAGTTGAAAAAGGGACTATTAC
TTATGAAGAAGGATTAAAGAAAATTGAAGGCATCGGAGATGAGGCGGCGAAGATTTTCGA
TGAGATGAATGAACGATTTGGACTTACTGCCGAAAAAGCAAAAACAGAATGGGAAAAAGT
CGGGGATGCAATAGCTTCTTCTCTTACTCAAGCCTTAGGGGATGCCGCCTACAATGCGGA
CTGGGGAAGCTTTAAAAAAGCTTTTGCGAATGAAATGAAAAAGGCAATTATTCAATCGTC
TTTAGAAAGCGCCGGTGTTAAGGCAAAAGTGGAAGCGATTATAAACAGTCTTATGGAAGA
TGGGAAAATAACATCGGAAGAAATAAACAAAGGCATACAAGAGCTGCAGCCGATTTACGA
CAATATGGAAAAAGTGATGGCGGAGGTTGCAAAAGCGACAAAGGCTCTCGAGGGCGGCGT
TGAAATACAAACGCATAATTCAGGTACTATCTTTCAGCAATTATCCGGTGCTGACAGAGA
TTTTCTTTCGGAAATATTCAATGAGGGACTTTCAAAAGTAAAACAAACATTTGATTTTGA
TACTTTTAATGTGCAGCAATTACAAGCGACGCAACTTATTATCAATTCAATGACATTCAA
TTCCTATAATGGGGTTGTGAACATTACCGCAACCGAAAGTACCGATTTGCGGGCGGTACT
GACAGAGATAGTAGAGGAAGCATTAGCGGGGTAGTGGAATGAGAATATATGCGGATGGAA
AACAGTTAGATATACCTGTATGGATTACGGCAACAGATAATACAATTACCGTTAATACCC
CCTCTACTAAAATAAACGATAGGGACGGTGAGTATTTACAAGGCGGCACCTATTACGCAG
TCCGCATCTTTAACTGTTCGGGGAATATTCCTACAGATAAATACAAAGATGTTGAGCACG
AGCGCTCTCGGCTTTTTAATTTGCTTGCGGGAAAAGAGCTGCACGTATACAGAGATGATG
ACGATGATATTTTTTATAAATGCAGGTTAGAGGGAACTGTAAAAACAACATATAATGATG
GATTTAATCTTGCGAAAGTTTTTGGTATTAGTTTTCAGTTAAAGGCAATTGAGCCTTTCG
GATTTGGTGAAACAGTTATAAAAAAAATTCACGCACTTGAACAAAAAGAAACAATACATT
GTGAAGGAAACTATCCGACTCTTCCAGAAATAGAACTTTCAGGCATCGCAAGCGTCAAAG
GATTATTGTTAGAATCTGGCAATACATATCTTGAGGTAAGTAGTAAAATTGATATTCCGA
TAGGGGATTCACTTATTTATAAAAACGGATTATTGTTTTTAAACGGAGAGGACATAACAA
TAAACTTGACAGATCGCTGCATCCTTAATCCGCTTACCTTTCAAGCAGGAAAAAATAAAC
TCAAAATAACCATAACCGGCGGAACAGTGAAAATAACATACAATGGGAGATATATGTAAA
TGGTTATATTGTATGATAACAACGGGAAGCGTCTTATAAAAGGACTTGATATCGGATGGA
GCTTTAGTCAAAAAAGAAACAAAGAAGGCACCGGAAAATTAGAACTTGCTGAATATCCTG
TAAATGCTAAATATGTAACGTTGTATAAAGATAAAGAAAAAATAAAGGATATGGTTATAT
CCGACAATGCAAGCAACAATAAACAAACAACAACAAATATTAGAACGCTTGAAAGCCTTT
TTAAAAATTATAAAATACCGGAGAGCTGGCACGGATGGGATGATAAGCCGCTTAATTTTG
TTTTATCTGATTGCATTTACGGCTTTGATTATATCCGCCGTTCAACCTTAGAAGATTTTA
CGAATTATATCGAAAAAGTGAATATTGATTTAAATAAAATAAAAGACGGCGATATACATT
TACAGTTTCATGAAGTGGGAGATGCAATTCAATATTATGAGGAAGGCTCTATCACGTTTG
CGTTTGATTGTGGGGATGTTGTAAGTGATAGGTATATTAGATGGACAGAGTCTATCGGAG
AGAAAACGTATATCGGAGTACAGTCCGTCTCATCGCATAATCCGATAACAAATATAGGAC
AAGTTGATTTTTCACATGCGCCGATTTTGACCGCTAACCGAGGCGTTGAAGAAGATAGCA
GTATTCGTGGCGTAAAAATTGCAAGCGACAAGCGGTATGTTGCAGTCCGTTTTATTCTTA
AATATATCAATGCGGACTGGATACAAGATTTCGCGACACACAAAGTTTACAACGAACATA
ATATACTTGTTGACAGAACTGTCAGAGGGTTTACACCGGTACTCCGTGCATTTGAAATTA
TTACACGAAAAAAAACCGAGTTCAATCTAAAGTTTATTCCGCCAGAATTGCAAGATTTAG
TAAAGGGTTTGGAATTATCTAATTGTACTCTTTGGGAAGCGATACAAAAAATACGGGAAA
AATATACTTTCGATACACGCTGCTACTTTGAAAAAGGTACGGTATATTTTGAGTTCAATG
CTTCTTTTGTAAAGAATAAAATAAAACAAGCAGATTTTATATTGCGAACAAGTGATAAAA
AAAATACGCAGCTTAACAATACTAATATAAAAGAGCTGAAAACAAATGTTCAGAAAATAA
ATGTTTTACACTGTTACGGCGAGGGGGAAAAGCAACAGCGGCTCTATGTCCGAGTTCCTG
GAGTTGGGACATATGATGGGATGCCAACCGTTGAAGATATCTTCACTGACACAAAAATAA
AAACACGGGAAGAATTGCAAAAAGCGGGGCTTGAGAGGCTGAAAGAAAAGCGAGGGGATG
ACAATCCTATCTTTGAAGTTGAAACATTACAGCCGATACGCCTTTTTGACAAGGTAAGTT
TAGTGCATCCTGAAACAGAAACCGTATACAATGTAATTGTAGAAGAAGAAAGTATTGCGT
ATAAGGGCGGCGTCTTATCGCAAAAGTTTGGACTTGGCGGATTTTTGTTTAATCCGTTTG
ATAAGCTTGTACAAAAAAAACCGACAGACACGGACACAAAAATAATACTTCCTCCGCTTG
GAGTTACTGCTACTGCAAAAGATACTTCAATTGTCTTAGAGTGGGAAGGTGCTGCGGAAG
ATTATGTTATCCAATGGAAAGAAAAAACGCAAAGCTATTATAATTACCGGACAGTAAATC
AAAAAAAAGAAACCTTTGAGCGCCTTGAAAACAATAGTACGTATTTATTTAGCGTTGCTG
CAATTTTTAATGGGGTGATTTCTCCATACTCGGCAGAAATCGAGTGTACACCGACAAGCG
ACAAGGTATCCTTCCCCGCTGAAACAGAATCTCTCGCCTTCTATCCGGCAGACGAGACGC
CGCAAGAATTACCCGAGCCCGACCCGTCATATACAGCGTGGCAAAAAAACATAATCGAAT
ATGAATGCACGGGAAAGACGATAATTGAAATGACTTTTAAAGAGGCGTTACACGATTGCA
TTATTTTAAACGGAACTTTAGAAAATGATTTTGTGTTAAAATTATTTTTTGATGAGGCAA
ACGGAAACGGCACAAAATATTATTTAATTATTTTTAAATTAGAAGGCAATTACAATTTAA
CAATTACAACAGGAATAAAAAACACACGCAGTGTTACGCATCCGATTACAAACGAAACAT
ACGGGCTCGGCTGTTACGTTGTTGTTGATAGAAAAGGAAACGTATTTCATTTTAAGGGTG
AAAAGGGAAGCGGAAGTTTCGGGGATATCGACACAACAAACATAATAAACGATGAAGACT
TTTTTATAATCGAGCAGGACAGAGAAGCTAAAAAAGCGGACAAGGTTACAACGCTTACCG
CAATTCAAAAATACGACAGCCCAATCGGTGAAATAAAAACATTTTACGATGATGAATACA
AGCATGGATTTTTGGAATGCAATGGGGCACCCTTTAGCCCTGATGTATTTCCGGATTTTA
CCGAGTATGTAAAAAACACCTTTCATTTAGGAGTTGATACGCATACCGGCTGGCCGTTTC
GCCCGCTTTTAAAAGACTCTGATGCTTTTTCCTCTCCTTTGGGAGAGATAAAAACATTTT
ACGATGATGAATACAAGCACGGATTTTTGGAGTGCAACGGGTTACCCTTTAGCCCGTCTG
TGTTTCCTGAATTAACGGAATATGTCAAGCGGATATTTAAAACAAAACAAGACAAAGCTA
CCGGATGGCAGCTTCGCCCGCTCATCGAACGGACGGACGGGACTAAGGTGTTTATAAAAG
CCGTAAACGACAGCGGCAAAAAAATATATATTAAAGCAGTACAGGGGGTATAGTATGGCT
TACACGAATGAGGCATTAGGCAAGGCATTAGAAGATTTGACTATTGCGTATAACAATTTT
CTTACAACCTTAAAAGGCCAAGTAGTGGCGACGATAAGCGACACGGTCATTGCGGGAATT
AAACAGGATGCAAGAAAGCATATAACGCACGAGCTAAGTGAACAAAAGGCAGCGCTTGAG
CGGGCAATTGAAGCGGCAAAAGAAGCGATGGATAAAAGCGCCGCAGAAGTGGGAAAAAAA
TTCAACGATGAAGTTGAAGAGAAGCGACAAATAATCGCCGATTTGCTTGAAAACGAAATA
CAGCAAACAATTACTAAAAAAGTTACTAGTGAAGTTCAAGGGTTAAAAAAAGAGTTTATA
ACACTTGATACGCTTGCAGGACAAGGCGATTATACTGATAAAGACCCGCAAAAGGGACTC
GGTGTTGTTAAAACGACAAACAGAACGCCAAACATGGCTGAATGTGAAAAAAACGAACCG
TGGGCTGCGAGTCCTAATTGGGTATATAATTTGTTACTTGGAAATTGTTCAGGGGATGTA
AATGCGAAAATTACCGAAGCAGTCAGAGAAAAGATTAAAAGTGACAATAATAGTTTTTAT
TACAGAAAGCAAATTTATGAATCGGAAATTGATAGTACTATTTTGTCGGGAATGTATCCT
GTTATATATAATAATTACACCGGATTCTTGTTGGTGTTTTGGGTTGGTGGTTCGGTTGGC
GTTGTGCAGTTTTTAAAAAATTATTATGGAGGGAACGCAAATTGGCAGTTTAGAAATGCT
ATCGACAGCGATACATCTCGCTGGACGCCGTGGCGCACGTTTGCAGCAACTGATAATTTG
CCGACTAAAGCAAGCGAAGATAACCTCGGGCTTGTAAAAACGGTAACGGGGGTACCAAAA
ATGTCGGATGTCGCTCTGGGAAGCGAATACGCAGTAACACCTCAGTGGGTATATTCCTTG
TTGTGTAGGATTGGGAGTGATGCTATAGATAACAGGGTAGGTAGCGCTATCAGAAACCGT
AGCGGGGTTGATCACATGTTTATCGCGCTTTTCCAAAATACTGTTTATTTGCAAAGATAT
AAACCCCATGTAGACTATACTCCGCCCCCAGACAAAATCTTTAATTTCCCAGGTTATCGA
TGGAGAGATACGGGGGAGCGATTAGAAAATACAGGAAGTAGATCAGTGACTTTTTATTGT
TGGAAATTAGAAAAAATAGAAGGATAGGGAGTAAACAAATGGAATACTTAGAAATTAAAG
ACAACATTGTAATTGGTCATTACTGCGGCGAAATGCCGGAGCCTAAAGAACCTGATATTG
AATACCGGATAATTGACGGGTGCTATGTCAATATCGGAGACGATGTTCGCATGTATGCGG
ATTTGGATAAGGGCGTATTAAAGCCGCTGAAAACGCTTGTGGATGAAAAATTGATTGAAG
TTCCTGAAGGAAAAAAACTCAACGATGAAGGTACCGAGTTTATCGACATGACCGAAGCGG
ATAAGGTGAATGCGGGACTTGTTGCTTTGCAGGCGGACGAAAAACTTGAAGGCGATGTAA
TTGTTAAAAAAACGCAGGAAGAGTTATACGCTGAAGGAGTTATTTCAAAAGAGGAGTACA
ACACTTATATTGACGGATTGCGAGAAGCGGCGTACCGGAGCGAAACCGACAAGCTGGGGT
TAGAAGTTTTGCGCGGCGAGTTAGATAAATCTATATGGCTTGAAAAAATAGCGGAAATAA
AAAACCGCTATCCAAAAGTATGTTAAGGAGTAAAAGCATGGAAGCGATAAACTATGTAGG
AAATCAAAACTTGCAGATGCCGAAAGATGCGCAGATAGTGCCGGGTGTGTCGGGCAATGC
GATGTATTACCCCGCAGGAAAAGGCACGGCGGCGCTTGCAGGCGACAGAAACGAGCTGTC
TGTTTCGCTATGGCGGCGATGGGATGGGATTGTGAATAGAGACGCTGAGCGGGGAATTTT
CCGCTTTAAAAACCTATATGTATATTTTGACAGCAAAACGGAATTATTAACGGTTGAACT
TGCAGGCGTTAAAAACATGAGTGCTATTAAAGACGACCGGCAGCAAACACACTGGTGCTT
TGTGTTTGCAAAAAATAATTTTTTCAGCGTGTACAAAAACGCACGGCTTTTATATAAAAT
TGAAACAGGAAATTATCCAATAGATTTTTCAGAAGGGTTTGAATTAGGCGGCGGACATAC
TCATGCAACATTTGATGAAATTCGCATTTATAAAGTTGTTTTACCGCAGTCAGATATAAA
CGGACTGTATTACTTGGTAACTAAAGGTACTAATATAAAACATCTTGAGTCAGTTGTAAA
TAATAACATGGCGGGCAATGTTGCATCCTACACCCCGAAATACTTAGGAGCATGCGCAAC
AGTGCCGCCTCATCGGACGGTAGTAATAACGAAGGGGGAACAGCTGGGCGCCGTTGACGC
AAACAAGGGCGACTGGGTACTGATGACTAAAAACGCGGGCGGCTGGAAGCAGGGCGTATG
TTACCGATGGGAAGGCAGCAGGTGGGTAAATTTAGAGCCGGTATATAACTATGACCAGCA
ATACCAGTGCTGCCTTTTGCACTTGATGGAAATACCGGAGCTAAAAGAACAGACCGGACA
TTTTGGCGCAATACTCTGCGGGGCGCTTGTTTCGCAGCGGGCATTGATTGATGAGCTGGT
AGCTAATCAGGCGTTTATTAAAAAGCTGGTGGTACAACAGTTACGAATAGATAGCGACCC
GAACAGCAATCAGGATTTTGAAGCGTGGTTTGACGAAACGAACGGATTGAAAATATTAAA
TGGAGGGCGAAGAGTTTTTGAAATAGCTCCAAATGGAGATGTTTCAGCTTCCGCATTTAA
AGTAAGATTTGGGAATACTACACCAAAAGAAACAAAATTTATTCCAGATTGTAATATAAG
CCAGCAACAGTTGACCCCAACTCAAAAAATTTTTTATAATAACTTGGAAGTAGAAAAAAT
TACAGTCAATAAAAAATTTATAAAAAAAGGAGGCGGCGAGGTAATTTGTTGCTATTATGC
TGAAAACCGTGGCAGTCGATTATTTTACAACTATGCTAATTATTATATAGATAAAGAAGA
AATTATTTATACAATTTACTTTAAAAATAAGACCGAAAGAGTTGATACAAAAACGACTTT
AAAATTAGATGAATACTCTAAACATGATGAAAAAAGCGATGTTATGGCAGGACCTAACAC
CCTCCCATATCCATCAGTCAACGATTATCCAGTAAAGGAAAATGGAGGATGCGCACCAGG
GTATGCAATATTAAAAGATACCTTAATAGAGCCCAAAGATTTATTTATTTTAAATAATAT
TCCATCATCTGATAATATAGAAAATTTTCCAAAAGGAACTTTATATAGAGATGGGCGGGA
TCTTCGTATCATCTAAATTTTGTTAATGAAAATAGTGTGGATAATACTAGTTTGATTATT
CCCATATTCATCAATATATCCAGATTTTACATTGATTATTTTTACTTCTATTCTGGAAAT
AACTAGTTCTTTTCCATCATCGCTAATTTGTTGAAAAAGCAAATCCTCATTTTTTTCTAT
TACTCTGTATGTTTTTGGGCTTGTTTCATTTTTATATTTAAAATTAAACTTTGCTTCATC
ATTATTTTTATCGAGACACATTATAAAAATGTTATCTTTAGTTATAGGTCTAAATAAAGT
TATATCATTATAGGGTTTTGTCGCATCTACATCAATATAATTAACATATTTACTATTTTG
GGATAAAAGATATTGCTTTTCATCCAAGAGTCTTATATATAACTTCATCGTCTCTCCATT
GACTTTTATAGACTTAGGCAAATTATTTATAATTCTATAAGATACTAAATCATTCTTATC
AGAAATAGTAATTTTTTCTTTTGTTTGCTGCTTTTTTAAAATATTTATACTAGGTTTTTG
TATAATACAATGGAAATATCGTTCCCAAGAACGGTCAATTGAATCACCAGACTGTAGCTT
TATAAACTCTGAAGAATAATTTTGAGCAAATTCAATATCAATCTCATAAGATGACTTGTT
TTCAATAGTTATTCTTCCCTTTTCTACTTTACCACATCCACCGAGCAATAGTACTATCAA
CCCAACAAAAACCATCTTTTTCATTTTACGACCTCTTTCTTAAATATCGTTATTAGTATT
TTACTTGTTTAACAAAAACTGTCAATATTATTATTCCGGTTATAAAACTTCTTCCCTTGT
TTTGTGTATGCTTAATTTGTGTTACGTGCGGCTTGTCGTTATAATGCGAGTAACAGGAGT
GTTAAAATGGAAAAAGCAGCGGGGATACCGCCTATCGGGTGGGGCGTTATTTTGGTTATA
>NODE_5
GCTTTGCCCTATGGTAAGTTTACTCACCGTTGTCAAGCTCTTTTTAATAAAAAACAGGAG
AGATTTTCACGTGAGTTAAAATTGCCGCAAAGTTTTTGTATGTAGCGTACAGAATCAATC
AATGTATGCGGACTTGGCAAGACAGCGTTAAGCCGGAATAAAAGCTGTACAGATTCTCAT
TTTTTACATTTACACCGTTATGGGTGTTTCAGTATAAAAAAAAACTTGACAGCTCTGTTT
TCTCATGATAGCGTTTAAAGTAGTTATTATAAGGAGGTTTTATGTTAAATCCTGTAGTTG
TAGCTGTTATTGTAATGACAGCATTATGTCTTTTTAAAGTCAATGTTTTGATTGCTATTA
TGATCTCTGCTATGGTTGGCGGAGTTGTCGGAGGGTTGGGCTTTACCGAAACGGTAGGTA
TCCTCATCGGCGGTATGGGCAATAACGGGGAAACAGCATTGTCTTATATCTTGTTGGGAA
CTTTGGCGGCCGCTATAAGCCAGACGTCGATCGTAGAGCTGCTGGCAGTAAAGTTATCCA
AAGGACTTAAGAATAAAAAAATACTTTTTGTTCTTATAATTGCCTTTTTAGGTTGTTTTT
CACAAAACGCAATCCCTATTCATATTTCGTATATTCCTATTTTAATTCCGCCTTTGTTGG
TTGTAATGAATAATATGAAATTGGATAGACGGGCGATGGCTTGTGGCTTAACCTTTTCCG
TAAAATGGCCATACGTGGCAATTCCTGCAGGTTTCGGTCTTATTTTCCATGGAATTATTG
CAAAAGCAATGGAGCAAAACGGACTGCCGTTTGAAACTACCAACGTATGGAAGGCTATGT
TAATACCGGGTTGCGGTATGATTTTAGGTCTTTTTATTGCGGTATTCTTTTCGTACAGAA
AACCGCGAGAATACAAAGCAACTGATACAGTTGTACATACCGGAGAAGATGCAAACTTTG
GAATACGCGAAGTATTTACGATCATTGCTATAGTCGCCGCATTTGTAATTCAGATTTTGA
CAGGCTCGATGCCGCTCGGAGGTCTTGCCGGTATTTTAATACTGATGGTGACAAGAGTAA
TCAAAATAAAAGAAGTTGATGACGTTATCGCTCAGGGCATTAAGCTTATGGGTTTTATAG
CCTTTGTAATGCTCGTTGCAGCAGGTTTTGCGGAGGTAATAAAAGCTACAAACGGTGTGG
ATGCGCTTGTTACAGCAAGTGCAAGCCTTATTGGCGGAAGCAAGTTAATCGGAGCTATAA
TAATGCTTTTAATAGGCTTAGGTATTACGATGGGAATAGGAACTTCATTCGGTACGGTTC
CGATAATTGCAACCATATATGTTCCGCTTGGAGTAAAACTGGGATTTAGCCCGATGGCTA
TTGCTTGTTTGCTCGGTGTTGCGGGAGCCTTGGGGGATGCAGGTTCTCCGGCATCGGATT
CCACACTGGGGCCGACGGCAGGTCTTAATGTTGACGGGCAGCATGACCATATATGGGACA
CTTGCGTTCCGACATTTATGCATTATAATATTTCGCTTATTATATTCGGAACAATTGCCG
CAATGATTTTATAAAAGACCGCGGTGTAAACCTCTAAAAACATCCGTTTTTAGAGGTTTA
CCTTTTATTAAAAAACAACTTATTGCAGCATGTTAGTAAAATTATGCTAAACAAATTACA
AAAAAGTATCAAAAAAATCTAAGGAGAGTCTCTAATGGTTTTAGAGGCGCTCATAAATAA
AATCTTATAAGCAAGAAGGAGCACTATGAAGGTTATATTATCAGGAAATAATCTTGATTT
AGAGCAGGTAATTGCCGTCGCAAGAAATCATGCGGAAGTTGAGCTGGACAAAAAAAGCAT
TGAAGCGGTTGAAAAGTCAAGAAAATATGTTGAGGAAATAGTTGAAGAAGAGCGGGTCGT
ATACGGTATCAATACGGGTTTCGGTTCGCTGTCCTGTGTGAGTATATCAAAAGAAGATAA
TGCTCAGCTTCAGGAAAATTTAATACGAACGCATGCAAGCGGTTTCGGGGATCCGCTCGG
AGAAGATGAGGTGCGGGCGGTAATGCTCATAAGGATAAACTCTCTTTTAAAAGGCGTTTC
CGGAATTAGGCTTTCCACCGTGGAAACATTGCTGAACATGTTAAACAAAAATCTTGTTCC
GTTTATACCTGAAAAAGGTTCGCTGGGAGCATCCGGAGATTTAGCTCCTCTTGCGCACAT
GGTTTTGCCCATGTTGGGACTTGGGAAAGCGTACTATAATGGAGAACTTTTGCAAGGCGG
CGAGGCTATGAAAAAGGCGGGAATACCGGTAATCAAACTTGCCGCAAAAGAAGGGCTTGC
CCTTATCAACGGAACAACGGTGTTGACCGCCATAGGCGCCCTTGCCCTTTACGATGCAAT
CAATCTTGCAAAAATAGCGGATATTGCCGGCGCAATGTCGCTTGAATCTGCACGAGGTAT
TATAGACGCCTTTTATGAAGAGCTCCATGTAATACGCCCGCATAAGGGTTCGCTTACAAC
GGCAAAGAATTTGCGGGAATTGCTTGCGGATTCCGGATATATTACGCATACTGCGGAAAT
CAGGGTGCAGGATTCATACACGTTCAGATGTATGCCGCAGGTTCACGGCGCAAGCAAAGA
CACCCTCAATTATGTAAAAGAAAAAGTTGAGATAGAAATAAATTCCGCAACGGATAATCC
GATTATCACGCAAGCGGGGCAGGTAATAAGCGGCGGCAATTTTCACGGAGAATTGATGGC
ACAGCCCTTTGACTTTCTTGCAATAGCTGCTTCGGAAATAGGAAATATCTCGGAGCGAAG
AATTGAGCGATTGGTAAACACGCAGCTTTCAAAAATGCCTTCATTTTTGGTAAAGCATCC
GGGGCTTAATTCCGGCTTTATGATTACCCAGTACGCGGCTGCCGCCCTTGCATCGGAAAA
TAAAACACTTTCGCACCCGGCAAGTGTGGATTCTATTCCTTCATGCGAAAATCAAGAAGA
TTTTGTTTCGATGGGGCAGTGGGCGGCCAGAAAGGCGCGCGAAGTGGTTAAAAACGCTAC
AAGGATTATTGCCACCGAGCTTATGATCGCCGCTCAAGCCCTTGATTTCAGAAAAGAAAT
GGAAGACAATAAATATCAATTCGGGAAGGGGACAGGCGTTGCGTACAAGGTTATGCGGGA
ATTCGTAAACTTTATCGAAAAAGATGATAACATTGAAATCTATGATGAGCTTGAAAAAGC
AACCGACGCCATACGAACCGGCAAATTGTTGAACGAAGTATCAAAAACGGTAAAACTGGA
AATTTAAAATCTGTTTAAAATTATTTTTTTAATGATATCAGTCGAGTTTCGCTTTGCAAT
TTTGCTTGCGAAGCTCGAAATTTTATAATTACTCAAAACTTTTTAGGAGGCTATTATGAA
GAGAGTAATGTGTATTCCGAATTATTCCGAAGGAAGAGATTTGGAAAAAATCGAAAAGAT
AGTAGAATGCTTTAGAGCAAAAGAAAATGTCAGACTTATCGATTATCAGCCCGATGCCGA
TCACAACCGCGTTGTTGTTGAAGTAATCGGAGAGCCGAGTGCTGTTGTAAAAGCGGTTAT
AGAATCGGTAAAGGTTGCCGCTCAAGTTATAGACATGAGCACTCATCAAGGAGCACATCC
GCGAATGGGCGCCGTTGATGTTATTCCGTTTATTCCGGTTACCGAAACCACCACTGCGGA
ATGCGTTGAATACGCAAAAGAGGTCGGTAAAGCAATCGGCGATATGGGAATTCCGGTGTA
TTTGTATGAAGATGCGGCGACAAAACCCGAGCGGACAAATCTTGCTAGCATCAGAAAAGG
GCAGTACGAGGGCTTTTTTGACAAAATTAAAGACTCTGAATGGAAGCCTGATTTCGGCCC
CGCAGAAATGAATGCAAAATCGGGTGTTACCGCAGTAGGTGCGCGCTTCCATCTTGTGGC
GTTTAATGTCAATTTGAATACGCCCAACTTGGAAGTAGCGGATAAAATAGCCAAAAAGGT
GCGCTTTATCGGCGGCGGGCTCAGGTTTGTAAAAGCAATCGGACTTGAGTTAAAAGAAAA
AAATCAAGTGCAAGTGTCGATGAATCTGGTAAACTTTGAAAAAACTGCGATATATCAAGC
ACTTGAAATGGTAAAATCCGAAGCACGGCGGTACGGCGTAAGCGTAGCAAATACCGAACT
TATCGGACTCCTCCCCTTACAGGCTCTAATAGATTCCGCCGCATATTATATGCAAATTGA
GGATTTAAAAGCCGAGCAGGTTTTGGAAACATTATTGATTGGGGAATAATATGGAATTTA
AAACGGATATCCAAATAGCGGAAGAAGCAAAACTTGAGCTCATAGCGGATGTTGCCGCAA
AAATCGGAATCTCAAGCGATGAATTGGAAAACTACGGAAAATACAAGGCGAAGATTTCTT
GGGAGGCCTTGGATCGGCTTGAAAGCAAAAAAGACGGAAAGCTTATTTTGGTAACGGCAA
TAAGTCCCACTCCTGCCGGAGAGGGCAAGTCAACCGTTTCGATCGGGCTTACACAAGGAT
TTAACAAAATAGGAAAAAAATCCGCCGTGGCACTTCGAGAGCCTTCGTTGGGGCCTGTAT
TCGGCGTTAAAGGCGGCGCTGCCGGCGGCGGATATGCGCAAGTAGTTCCGATGGAAGATA
TAAACCTCCATTTTACCGGAGATATTCATGCAATAACCGCTGCAAACAATTTAATATCGG
CAATGATAGATAACCACATTCATCAGGGGAATGCGCTTAATATCGACACAAGGGAAGTTG
TCTGGAAACGTGTTCTTGACATGAATGACCGCTCTCTCAGAAATATCGTTATATCGCTGG
GCGCAAAGGCTGACGGCGTTCCGCGTGAAGACCATTTTATGATTACCGTTGCATCTGAAA
TTATGGCGGTTTTATGCTTGTCAAAAACGCTTACCGACCTGAAAGAGCGGGTAGGAAAAA
TTATTGTTGCGTATGCAAAAGACGGTTCTGCGGTGAAGGTTTCCGATTTAAAAGCGGAAG
GTGCGGTTGCCATGCTTTTAAAAGATGCGCTAAAACCGAACATTGTTCAAACGCTTGAAA
ACACGCCGGCGTTTATTCACGGCGGCCCCTTTGCAAATATTGCGCATGGGTGCAACTCTA
TTCTTGCCACAAAACTTGCACTTAAAACAAGCGATTATGCGATAACCGAGGCGGGCTTCG
GTGCGGATTTAGGTGCTGAAAAATTCATGGATATTAAGTGCAGAATGTCGGGGCTTTCTC
CGGATGCAATTGTTATTGTGGCAACAATAAAAGCGCTTAAAATGCACGGCGGAGTTCCGA
AAACCGAGCTCAAAGCTGAAAATATTGCGGCATTGGAAAAAGGCTTTGCCAATTTAAAAC
GCCATGTTGAGAACGTGCATAAATTCGGCGTGCCGGCAATTGTTGCAATAAATAAATTTG
CAAATGACTCGGATGCTGAAATTGCAAAACTGAAAGAGCTTTGTAAACAGCTTAACGTGA
GAATTTCATTGTGCGAGTGCTGGGAAAAAGGCGGCGCAGGTGCCGAAGATTTGGCGCAAC
AACTTGTGGAGCTGATTGACGAAGGCAAAAAGGATTTTAAATATCTTTACGATGTAAACG
ATTCTATCGAAACAAAGGTAAATACAATCGTAAAAGAAATCTATCGGGGAAAGGGCGCGG
TATTTACCAAAGCCGCAAAAGGTCAAGTGAAAAAGCTGGAAGCGCTCGGACTTGATAAAA
TGCCTATCTGCGTGGCAAAAACCCAATTCTCATTTACCGATGATGCGTCGGTAATGGGCG
CACCTGAAGATTTCACAATAGAAATTACCGATGTGCGGGTTTCAAACGGTGCGGGCTTTA
TCGTGGTGCAAACCTCAAATATCATGGTTATGCCGGGCTTGCCGAAAATTCCCGCCGCTG
AAAACATGGACATTGATAACAACGGCCGAGTCAGCGGATTGTTCTAAGAGGAGTATCCCG
AGCGGACTTGTCCGGTCTGCTTGGGGTATTTGTTGGGTTTTGCCTCTAAACGTGCCGGTG
TAGTATTTTGTAATTAAGTTGCTGTTATGCTAATCGGAGCGTTGCCCATAACGGTTTGGC
AAATGCAGCATTCGTATGGTACCCGCCACTGATGGCGACGGCTTCCATGCAGAAGCGATG
TTTTAAAATCACACTCGTCTTTCAAGTGCTTTTAAAACTCGCAGGCGGTATTGCGATACG
GATGCCAAAATAACACCGTTGCGCCGTGTCGGGCTCTTTTTTATACAATTTTTTACAAGA
GGCAAAACATCACGTAATAACTGTGTTTTTATACGGCAGGGTAAAAACACCTGTCGTATA
AAAATTTTTTATAGGAGAAATATGTTAAAAGATTTAACAGTAGTAGAATTTGTAAATGAG
ACCGCATCAAATTCGCCGGCTCCCGGCGGCGGCTCAATTGCGGCGCTTAATGCCTCTGTT
GCGGCGGGGCTTCTTACCATGGTTGCAAATCTTACCGTGGGCAAGAAAAAATACCTCGAT
GTTTCCGAAAGAATGGAAGAGATTGCAAAAGTTTGCGGTAAATATAAAGATACCTTTGTG
GACGGCATTGACAAGGATGCAAACTCTTTTAACGGCGTTATGGATGCGATGAAGCTTCCG
AAAGAAACCGAGTCTGAACAAAAAGTCAGGTCGGCAAAAATTCAGGAAGGTTATAAGGAA
GCAATTGCCGTCCCGCTTTCTTTGGGAACAGAGGTTACGGCGTTATATCCTTATGCAAAA
GAGCTTGCGGAAACCGGAAACGCCAATGCGATAACCGATGTTGCCGTTGCTCTTATCAAT
ATAAAGGCTGCGGTTGAAGGCGCATTTTTAAACGTACGCATTAATCTCAATTCATTAAAA
GACGAGGCATATAAAGCTGAGCTCAATAAAAAAATGGATGAGGTGCAAGCACTGGTGAAA
AAAAATGATGCCGAAATTATGGAGATTGTAAAGACAAAACTCTGATGAAGTATTTGTTGG
TCGATCTAGGTTCAACATACACAAAATTACATATAGTAGATACTGAAAAAAATGCAGTAA
CGGCTGCGGCATCCGCATACACAACTGTTGAAACGGATGTCGCCGTCGGTTTTAATGTAG
CTTTTCAAAAGTTGAAAGATGCCGGCGCTGCGGATTATGACAGGATTTTGGGCTGCTCTT
CCGCATCCGGCGGATTAAAAATCGTTGTGATAGGCTTTTCAAAAAGCTTGACAACGGAAG
CTGCACGGCTTGCCTCCCTGAGTGCGGGCGGGCGGATTTTAAAAATATACTCGTATGAAT
TAAGCGATGAGGATGTAGCAGAGATAGAAAAATCCGGAGCGGACATTATTGTGTTAAGCG
GCGGAACCGAAAACGGTAACAAGCAAAACATCATAGTAAATGCAGAAAAATTGTCCGCCG
CAAATTTACAAAACGCAACGCTTCTTGTTGCTGGCAACACCGCCGCAAATCCGAAAATCA
AAGCGATATTTGAGCAGTCCCCCATCGTTCCCGTGTTTACTGAAAACGTTATGCCCGCAA
CCAATGTGGTCAACTATAAACCCTTGCGGGAAACAATCGGGAATATTTTTATAAACACAA
TTGCGTTTGCAAAAGGCATTCACGAACTTTCAAAAAATTTTGAAATCCTTTTACCGACTC
CGGTTGCGGTGCAAAAGGCGGTTGCCGCAGTTAAAAAAGTGAAGGGAGCCGAAGTAATGG
CGGTTGACATTGGCGGAGCCACAACGGATGTTCATTCGGTTGCAAAATCCTTTCACGGCG
AAGAAAATATTCTTTCCCCGCTTTTTGAAGACCCGTACGAAAAAAGAACCGTTGAAGGAG
ACATGGGCATGCGCTATTCCGCCTGCGCCCTCTATGAATCGGTCGGCGAAGAAGCTTTTC
GGAAATTCGGCATAGAAAACGCAAAAGAAAAAACGGATTTTCGCTTTCGCAACACCGCCT
ATATTCCGGAAACTTTCGATGAATATGAGTTTGACCAAATTATGGCGCATATTGCCGCAA
AAGAAGCTTTAAAACGCCATGTAGGCACTGTAAAAAAAGTACCCACATCAACCCGCACCA
TGTTTCAGCAAAACGGAAAAGACCTTCGCTTTGTAAAATACTTTATCGGAACCGGCGGCG
TTTTAATACACAGCAAAGCTCCCGAGCGCATACTCTGCGCAATACATCAAATGGAAGAAA
ACTACCTCGCACCGAAAAACTGCACATTCCTGCTCGACAAATCCTACCTACTCGCTTCCG
CCGGACTTATCGCAACAGTTGATGAACAGGCGGCGTGCAAACTTTTGGAAAAATATCTGG
AGAAGGTATAAGGTATTTCTCCTTTTGTGGAACATGTCTGTGATTCCTCACAGCAGCGAT
GTTTTAACGCAAGGCTGCTTACAAAGCTTTAAAACTCTTACAAGGTATCGAGGAATGCCC
AAAATTTAAAAATTCCTCTGTTCTAATTGCAAGCTATTATTTGATGTACTATAATCAACC
TATCTCACACAATTAGGAAGTAAAATAATGAACATATTAATTAAAAACGGAACAATCGTA
ACCGATTCAGAAGTTAAAAAGGCGGATGTTTTTATTGAGGGCGAAGTTATTGCAGGGATT
GGCGACTTTGCGCATAAGGAAAAGACTTGTGAGGCAGTGTATGATGCGGCGGGGTTGTAT
GTGATGCCGGGGCTTATTGATCCGCACACGCATATGGAACTGAAGCAATCCGAAACGTAC
ACCTCTGTAGATGATTTTTATACAGGGACGATTGCCGCCGCATGCGGAGGAACTACGATG
ATTATAGATCATATTGCCTTTGGGCCTCATGGGTGTAATCTTCATTATTCTTTAAACAAT
TATAAAGAGCTTGGTAAAAAGTCCGTTGTTGATTATTCTTTCCATGGTGTTATTCAACAC
GTTGATGATTCTATATTGGAAGAATTATATGATATCGTGAAAAACGAAGGCATTGCGTCT
TTTAAAGCATACTCAACCTATGGATACGCAATGAATGAGGTTGATTTTTATAAGATTATT
GAGGTTATGAAAAAAGCGGGCGGGCTTCTCACCATTCATTGCGAAAATGATAAGATAACC
AATTATTTAAGAAATAAATTTGTCAGCGAGAACAAAACCTCCCCTATTTATCATGCGTAT
TCAAGACCAAATGAAGCAGAGGCGGAGTCTGTTGATGAGCTTTTAAATTTAGCAAAATTG
ATAGGAGACGGGCCGATATACATTGTTCATACTTCTGCCCATGAATCGGTTGAAAGAATT
AGATTGGGAAGGGCTCTCGGACAAAAAAATCTTTATGCTGAAACATGTACCCAATATTTA
ACGCTGACGGAGGAAAAGTATTTTGAAGACGGAGATGAGGAGGGGATGAAATACCTTATG
GCGCCTCCGCTGAGAAAAAAAGCTGATAGAGAATCGTTATGGAACGCTCTTGAAGATAAA
ACATTGCAAGTTGTGGCGACAGACCATTGCCCGTTCAATTTAAAAAGAGATAAACTTCCT
CATATAAAAAATTTTACCGCTTCACCGGGAGGCGCACCGGGCGTTGAAGAAAGACCTATG
GTTGTTTTTTCCGAAGGAGTTATGAAGGGAAGAATGAGTTTAAACAGGTTTGTTGAGGTA
ATGAGTACAAATGCCGCAAAAATTTTCGGAATGTATCCTAAGAAAGGCGCATTAAAAGTC
GGTTCCGATGCCGACATCACAATAATAGATCCCAATAGGAAAAAAACCATCTCCGTTAAA
ACACAACACTCTGTTTGCGATTATAATACGTATGAAGGTTTTGAAAGTAAGTGCAGCATT
GCAATGGTTTTTTTAAGAGGCAAACTTGTTGCGCAGTATGGAAAATTTTTAGGCAAGAAA
GGGGATGGAGCATTTGTCTTTAGAAAACGCGAACAAGCATACGCTGCGGTGCGATAGGTT
TAAGAAAATTCAGGTTTTTCTTACTTGTAAATAAGAGTAAAAATAGTGCGAAATGCAATA
AAAAATTCTTAAAAATTGTTGACTTTGGTAATTTTTTATTATACAATAATGAGGAGGCAG
GTATCATAGAGAGGGACGAAAAAGAAAGAATTCTTGAGCAATACATTTCTATTGCGCAGT
TTATTTCGGTTGTTGCGGGACCAAATTGCGAAGTGGTTTTGCGGGATTATCACAAGGGAT
ATAGCAAAATAATTTTTATGGTAAACGGAAGACTTTCAAACAGAAAAGTAGGTGATGAGA
TAACGGGATATACGCTTGAGAAAATAATGCGAAGCGATTATCGGAAACATGATTGTGTTT
TAAATTATATCATCATCAATGAGTCTAACCAGCGGGTGTTTAGAGCATCTACATACTATA
TAAAACAGGGCGGAGAGCTTATAGGCTTGCTTTGCGTAAATTATGACCTGACAAAGTATT
TGGAGTTTAGAGACTTTTACACCAATGAAGTGCTTTACGGGCTTGAAGAAAATCTTGCCG
GTTCAAAAGATTATTTTGACGAATCAATGGACTCAATCCTTGAGGGAATAATAAGAAATG
TATTTGTGCATTGGGATAGAAATATTCCTGTTAAGAATATAGAAGCGGAAGGCAATCCTA
TACGGGAGCTTTATAAATTAAATGTATTTAAATATAAGGGCTCGGTTAATAAGGTTGCGG
AACTTTTGGATATATCCGCCCAAACAATTTACAGATATCTTGGCGAAATTGAAAAATCGA
TACAAGAATAAAACAATTAAAACAATTGTGGAGGTTTAACATGGATTTTAAAGAGTTGAT
CGGAAGCTTGGACAAGTTGGATTTTAAAGGACTGTACAATGAGAACTTTTTTCTGACTTG
GGATAAAACCGATGACGAGTTGAAAGCGGTATTTGCCGTTGCGGATGCTATCAGAAAGCT
GCGCGAAAATAACAAGTCTGCAAAAATATTTGATTCCGGACTTGGGATTTCGATTTTCAG
AGATAATTCAACCAGAACAAGATTCTCTTTTGCATCGGCGTGTAATCTTTTAGGGCTTGA
AGTACAGGATTTGGACGAAAAGAAATCTCAAATTGCACACGGCGAAACATTGCTTGAAAC
CGCAAATATGGTTTCATTTATGGCGGATGTTATCGGTATCAGGGATGATATGTATATCGG
AAATGGACACACATATCAAAAAGAATTTGCCGACAGCGTAAAGCTTGGATATGAAGAAGG
CATTCTTGAGCAAAAGCCCACCGTGATATCTTTACAATGCGATATAGACCATCCGACACA
AATGATGGCTGACACACTCCACTTTGCACATTATTTTAACGGGTTTGAAAACCTGAAAGG
CAAAAAAATTGCGCTTACATGGGCATATTCACCGTCATACGGTAAACCCTTATCGGTGCC
TCAAGGTGGCATAGGGCTTTGGACAAGACTCGGCATGGATGTTGTCCTTGCACATCCGGA
AGGATATAACGTAATGGAAGATGTAGTCGGTGTTGCAAAAAACAATGTTAAAAAATACGG
CGGTTCATTTACAATATCAAACTCTATGGAAGAAGCATTTAAAGATGCCGATATTGTATA
TCCTAAATCGTGGGCGCCTTTTGCGGCAATGGAAGAAAGAACAGAGCTCTATGGCAGGGG
CGACTTTGACGGAATAGATAAACTTGAGCAAAGACTTCTTAAGCAAAACGCAACGCATAA
AGATTGGACAGTTACCGAAGAACTTATGAAGCTGACAAAAAACGGGAACGCTCTTTATGG
ACACCCGCTCCCTGCCGATATTACCGGCGTTTCCTGTGAAGCGGGAGAAGTTGATAAAAA
AGTTTTTGATAAATACAGAAAAGAGCTGTACACCGAAGCAAGCTTTAAACCGTATATAAT
CGCAGCAATGATTTTCCTACAAAAAATACAAAATCCCAAAGCAAAATTGGAAGAGCTTTG
GAATAAAGATACGGCAAGAATTAATGATAAGTAATTCAATAAGGAGATAGAAATGGCAAA
CATGGATTTTGAAAAAATTAAAGCAAAAGCGGCTGAATATCACGAAGATATGATTAAATT
CTTAAGAGATTTGGTACAGCTTAAGGGTGAATCATGTGAAGAAGGTGAAAAAGCAAAAAG
AATCCAACAGGAAATGGATAAGGTCGGATTTGATAAAACATGGATTGACAAGCAGGGCAA
TGTGCTTGGAGAAATGGGAACCGGTAAGACGATAATCGCATTTGACGGACATATTGACAC
GGTAGGCATCGGAAACAGGGATAACTGGAAGTTTGATCCGTATGAAGGTTATGAAGACGA
ACATACAATAGGCGGCAGAGGAACAAGCGATCAGCTTGGCGGCCCTGTTGCATCGGTATA
TGCTGCAAAAATTATGAAAGACTTGGGACTTTTAAATGATAAGTTCAAAGTTTTGGTAAC
AGGTACTGTGCAAGAAGAAGACTGCGACGGAAACTGCTGGCTTTATATGATTGAACAGGA
AGGTATAAAGCCCGAGTTTGTTGTTTCCACCGAACCGACTGACGGCGGTATCTACCGGGG
ACAGCGCGGCAGAATGGAAATTCGCGTAGAAGTAAGCGGAGTCAGCTGCCATGGATCCGC
TCCCGAACGCGGAGACAACGCTATTTATAAAATGGCTGAAATCTTAAAAGAGGTTGAAGC
CTTAAACGAGAATCCGGCGGATGACAGTGTTGAAATCAAAGGCCTTGTAAAGATGCTTGA
TAAAAAATATAACCCCGAATATGAAGAAGCAAATTTCCTTGGAAGAGGAACAGTAACAAC
CTCTGAAATCTTCTTTACATCTCCGTCGCGGTGTGCGGTAGCCGATTCTTGTGCTATATC
TCTTGATAGAAGAATGACCGCCGGAGAAACTTGGGAAAGCTGCATTAAGGAAATTGAAGA
CTTGCCCGCCTGTAAAAAACACAATGCAAAGGTTACCATGTATAAGTATGCGCGTCCGTC
TTGGAAAGGACTTTCGTATGAACAAGAGTGCTATTTTCCGACGTGGGTAATTCCTAAAGA
CCATAAAGTAACAGTCGCTTTGGAAAAAGCATACAAAGCACTTTATGGGGATAAGAGAAT
TTCTCCTCCGATAAAAAAAGAAGAAGAGAAGAGATTTTCGCGGCCTCTTGTAGACAAGTG
GACGTTCTCGACAAACGGCGTAGCAATTATGGGGCTGCACAAAATTCCGACAATCGGATT
TGGACCGGGAGCGGAAGATCAGGCTCATGCGCCGAACGAAATAACATTTAAGCAAGATTT
AATCACTTGTGCCGCAGTGTATGCCGCACTGCCGACAATGTATATCGAAGGTTAAACATT
ATGAGCTATCTCTATGATAGCTCATTGTTTACATATCGAACATGTAAGAAAAACATGTTA
CACAAAACTTTTAACCGATAAAAATAACGGAAAGGAATAACTATGGAAAAAATATTACTG
GCTTCTATGAGAAAAGACCCCCTGGATGTTGATATACGTTTTATAAATGATACGGTAGCT
AAGCGCGTAATAAATTTTCATAAGAGCTTTCCTCAATATGAAAAAACACCTCTTGTAGAA
CTTGCGCATTTATCAAATTATTTGGGAATTAAAAACATCTTTGTAAAAGATGAATCATAT
CGATTCGGCCTTAATGCGTTTAAAGTACTTGGCGGATCATTTGCAATCGGGAGTTATATT
GCGGATAGACTTGGTATGAGTGTGGAAGACCTTCCTTATGAACGAATGATCTCAAAAGAA
ATAAAAGAAAAATTAGGAGAAATTACTTTTGCAACGGCAACTGACGGCAATCACGGCAGA
GGTGTTGCATGGACTGCAAACCAATTAAAGCAAAAATCAAAAGTTTTTATGCCTAAGGGA
ACCGCCCGTGAAAGGCTTGATAATATACGGGCTGAAAATGCCGATGCCGATATCTACGAA
TACAACTATGATGAATGTGTTCGCCTTGCAGATGAGTATGCTAAAACACACAACGGCATA
TTAGTGCAGGATACATCATGGGAAGGATACGAAGATATTCCCCGATATATCATGCAAGGA
TATATGACAATGGCATATGAAGCATATAATGAACTGAAAGAAAAGGGCACGCTTCCTACG
CATATTTTTTTGCAAGCAGGTGTAGGCTCGCTTGCGTCCGCAGTTACCGGCTTTTTTGCG
AATGTAATGAAAGATGCCATCCCCACAATCGTTATTGTTGAACCGCATAAAGCGGCATGT
CTGTATCAAACCGCTAAGGCGGATGACGGCAAACTCCATCCTGTTACGGGAGATATGGAT
TCAATAATGGCAGGGCTTAACTGCGGAGAACCGGTAACCGTCGGCTGGCCGATACTTAAA
AAATATGCACACAGTTTCTTATCGGTTGATGATTGTTTTGCCGCACACGGAATGAGACTG
CTGGGTAATCCTCTTAAAAATGATAAGAAAATAATTTCTGGAGAATCCGGTGCGGTTACG
GCAGGGGTTGTATCAAAACTTATGACGGATGATAGTCTTAAAAATATAAAAGAAAAAATA
GGACTTGACTCTGCATCGATTGTACTTTGTTTTTCAACAGAAGGAGATACCGACAAGGAC
AACTATTTAAAGACTGTTTGGGACGGTAAAGATTCAAGTTTGTAATTCATAAACAGGGAG
GTATCTATGAGCGATACAATGTATGGCGTTGGCTTTAAAAACATACTCAAACACATATTT
ACTGAATATGAAAAGAAACAAACAATATATAATGTTAAAGGTATATTTAAAAAAAACAAT
GATAAGGTTTTAAAAATATTCGGTTCTGACTTGGAATCGCCTCTTGGCGTTGCGGCAGGG
CCGCATACCCAGCTTGCACATAATATTGCAGCCGATTATGTCGGCGGAGCAAGATTTATA
GAATTAAAAACAGTGCAATATCTTTATGGAGAAGAACTGGGAATACAAAGACCTTGTATA
CGTGCCGATGATGAAGCGTATAATATTGAATGGTCAAGTGAATTCAGAGCCGATATTGCG
CGAGATGAATATGTACGTGCATGGTTTGTATGTAAAGTTTTGGCAAAAGAATTAGACTTA
GGTTCGCCTGAAGGATTTATCTTTAATATGTCGGTAGGGTATAATCTTGAAGGCATAAAA
CATCCTCTGATTGATGAGTTTATTGAAACTTTAAAAGACGCGCGTAATACAAAAGTATAT
AAACAATGCAAGGAAGATTTAATCGAACTATTGCCGATGTTTAAAAAAGTTGACAGGGAA
TTTATAGAATCTATAAGCCCGAATATATGCAACTCTCTCACCCTTTCTACAATGCACGGA
ACTCCGCATGAAGAAATAGAAAAAATAGTAAAATACATACTCACCGAAAAAAAACTTCAT
ACGTATATTAAATGTAATCCGACGCTCTTAGGCTATGAGTATGTAAGAAAAGTTTTAGAT
GAGATGGGATATGATTATATACAATTCGGTCGTCATCAATTTGATATCGATTTACAATTT
GACGATGCGGTAGTAATGATAAAAAATCTTCAGAACTTAGCAAAAAATTTAAATTTGGAA
TTTGGCGTAAAGCTTACAAATACATTCCAAGTTGCAATAAATAACCGAGAGCTCCCGGGC
AGCGATATGTATATGTCCGGGAAAGCACTGTATCCCTTATCAATTGCAACAGCTGCAAAA
CTTTCAAAAGCCTTTGACGGAAAACTTCCGATAAGCTTTTCGGGCGGAGCGGATAAAAAT
AATATTAAAGAATTATTTGATGCGGGCATATTTCCGGTAACCGTATGCACTGTTCTTTTG
AAGCCGGCAGGGCTTGATAACCTAAAACAACTTGCTGATAAGTTGGAAGAGGTTGAATAC
AAGAAAAACAAAATAACAGACACCGAAAAAATCGAAGCATTAAGAAAAGACTCGCTTAAA
AATAAAAACTATATAAAGAGTGAAAAAGAAAGAAAAAAATATGATTTACATAAGAGCTTT
GAAGGAATTAAAGATGATTCATACGAATGCAGAGTTCTTTGTAAAAACTGTATAAGGGTG
TGCCCGAATAGAGCAAACGAAGAATTGGTTTTAGATGATAAAAAAATAATAATCCATATC
GATTCTGTTTGTAATGAATGCGGAAATTGTCAGTTTTATTGCATTGAGCCTGCGCGCCCT
TATAAAGACAGAATAACAATTTTTAATACGCTTGATGATTTTCATAATTCTGAAAATCCG
GGGTTTTATAAAAAGCAAGGAGAATTTTATTATCGGCTAAACGGAGATGAGGGGGTTGGC
GAACTGCCGAAAGAACTTAAAAATATATATAGTAAAATTGCGGAAGACATGCCGTACTAT
ATAGAATGAAAACAACAGTCGGAAAATTGATTGTTTTTTGAAGCCGCTGGTTTTTAATTT
AACGGTTTTATTGATTGCAGGGTTTTCCGGTAACGTGATTCGTTTTTCATACTCTTTATA
AAAAAGAGATCGACACGGCGCAACTGGTTTGTTTTGCCGTCCATGGCAAAACAAACCCTG
CGAGTTTTAAAGCCTTACAAACACTTTTGCTTTAAAACATCGCTGCTGTCTGGAACCACG
GGCATCCGTGCCCGTTACCATCGGAATGCTGAAGCCGTTATTGCATAAGATTGAGGAGAT
TGATAAAACAGTTTTTGAGCCGCTGCTGCCTTGAACCACGGGCATCCGTGCCCGTTACCG
TCGGAATGCTGAAGCCGTTACTACATAAGATGGGGGAGATTGATAAAACAGTTTTTGAGC
TGCTGGTGACGGCTGAATTTTTTTACCGGATATATTAAAAAAACAGTTTACGTAAAAAGC
AAGCTGTGTTACACTGTATACTATATTCACACTATAGCAATAAAATATAAAAAGAATAAA
TGCCGCTTACTTTAACAGTGAGGGCGGGGTTTATTATGTTTAACATCATCTTTAAAAATG
AATAGTGATTTAATTTAAAAGATGTCTGTTAAATAATGAGTATTCACAATTTATCACGGC
GTTGAAAGCTGAAGATTTTTGTTTTTTAACATCGGTTTTCAATAAATTAAATTTCGAGCA
GATAGATTTGAGTTTTCAGTCTGATTTTGGAGTATGCATGATAATAACAAATGGCAAAGT
CATAACAAATGACAAGAATTCAACATTCTACGATAACGGCGCTGTTTATATAAAAGACAA
TATAATTGTCGATGTCGGAAATTCCGATGAAATTAAAAAACACTACAAGACAGAAACTAT
TCTTGATGCAAAGGGAGGAATTATTCTTCCCGGTTTTATTTGCACTCACAGTCATATCTA
TTCCGCCTATGCAAGAGGCATATCCGTAACCAAACCTACCGATAATTTTTTCAATGTGCT
TGAAAATTTATGGTGGTCATTGGACAGCAAACTTAAGGAAAAAGATGTTGAGCTCAATGC
GCTTACCACGTATATCGATTCTATTATGAACGGGGTTACCACCGTAATTGACCACCATTC
GGGGCCTCAGTCTTTAGACGGCTCTTTATTTATCATTGCGGAGGCGGCAAAAAAACTCGG
TATAAGAACTTCCCTTTGTTATGAAGTAACCGACAGATATGGTGATGATGTACGTGATAG
GGCAATTAAAGAAAACATAGCTTTTATCAAGGATGCTCAAAAAAATGAAAGCGATATGAT
TAAAGGGCTTTTCGGACTTCACGCATCTTTTACCGTGTCGGATGAAACTCTTTATAAAGT
AAGAGAAGCAATGGAAGGAGTTTATGACGGGTATCATATCCACGTGGCTGAAGGGCTTGA
GGATGAACTCTTATGCTTAAAAAAATACAAAAAAAGAATTGTCAACAGGCTTTTTGATTT
TGATATTTTAGGCGAGCGAACTATTGCGGCTCACTGTGTGCATATTAATGCGGGTGAGAT
GGATATATTAAAAAAAACAAATACCAATGTGGTACACAATCCCGAGTCAAACATGAATAA
TGCGGTGGGAACAACCAATGTGTTAAAGCTTTTGGAAAAAGGTATTGTAGTCGGCCTTGG
CACTGATGCATATACAAATGATATGTATGAGTCCATGAAGGTTGCAAAAATCCTGATGAG
CCATGAAGCTTCCGATCCGACTGTTGGCTTTGCGGAAACAAAACAAATGCAATTCACAAA
TAATCCTATTATACTTTCCAAATACTTTAATAAAAATCTCGGAGTTATCGAAAAAGGTGC
TTACGCCGATATTGCGGTTGCAGAGTATAACCCTCCAACTCCGATGCATAAAGATAACTG
GTTCGGTCATCTGGTTTTCGGGCTAAGCGGAAAACAAACCATACACACGGTTATAAACGG
AAAAATTGTAATGAAAGATAGAGAAGTGCTTGGAATTGATGTAGATAAAATAATGAGCGA
ATCAAGAATTCGTGCTGCTGAAATTTGGAAGGAGATGTGATAGGCGGTGCGCACTGACGC
TAACAGCCGATAAGTTGCTATTTTGCAACGGTTCCTAAGCAAAATATCAACCTGCGTTAG
GGATTGGAGGAGCGTTGGACAAGTTTTTCAAAACTTGTTCGACTGTACCGTGCTCATAAT
TCCCGCGGAAAAATACTGCCAGCCCCGGAAAACCCGGCGGTTTGTAAGTGTTAATCTCCG
CAGCCGAAACTGTGCCGGATGTGCGAAAAAGTTCAAACCGCAACGCCCGACACGGAATGA
AAAAATTAACTCAAAGACGGAAGCGTTTGATGTTCTTTGGTGATTATTAAAAGATGCGGA
AAAATTGTATTTCCTGTGTTCCGCAAATGATGACGGCATCCGGCGATGAAAGGATGGCGT
GTGTTTTAGTAAGGCTTAAAAACGTTGCAAAGATTCCGCTGCATGGCGATTGATGGAGCG
TTATGAGCATATAAAACAAACAGGGTGGCGATTGCCGTGCTTGTAAGCGGCTGTCGATTT
GCTTTTGTTTGTAAACAAACTATTGAAAAAGTCTAGGTAGCGACTGGACTTTTATGGGAG
AAAACTATGGAAAAAGACACAAAAGGGTTGTTGTTCCAATTAGAAGGAAAACCGAGTCTT
AATGAAACTATGCCGATGGCATTTCAGCACGTTGTAGCAATGATAGTAGGCTGCATCACT
CCTGCGCTTTTGGTAGGTGGAGTGGCGGGAGCCAATCTGTCACAAGACAATTTGGTGTTG
CTTATACAAATGTCATTGGTGATAGCGGGTTTATCAACACTGGTGCAGCTTTTCCCGATA
GGGAAAAAAATCGGTTCAAGCTTACCGGTAATACTGGGAGTCAGTTTTGCGTATGTTCCC
ACAATGCAATCGGTTGCTTCTACATACAGCAAGAATCCTGCATTCGGATCCGAGAAGGCA
ATAGGTGTAATAGTAGGAGCGATGATTGTCGGCGGTGCTTGTGCATTGCTTTTCGGTATG
TTCGTAAAGTATTTAAAGCCTTTGTTCCCGCCGCTGGTAACGGGAACCGTTGTATTTACA
ATCGGCCTTTCATTGTATCCGATAGCCATCAGATATATTGGCGGCGGTAATGCTATGGCA
AAAGACTTTGCAAATCCGAAAAATTTATTTGTAGGATTTTTAACTTTAGCAATTGTAACC
GCTTTAAATCATTTTGGAAAAGGATTTATCAAACTTTCTTCAATATTGATTTCAATAATA
ATCGGATATCTTGTTTCGATACCGCTTGGATTGGTAAATTTTTCCAAGATAGCAAGTTCA
AGTATAATTATTAATCAAAATCCCATACTCCATTTTGCACCGCAATTTGAAACATCGGTA
ATTATATCTTTTGTAATTTTATTTATTGTAAACTCTGTTCAGGCAATCGGGGATTTTACA
GCAACTACCGTAGGAGGGCTTGACAGAGAGCCGACGGAAAAAGAATTAAGCGGTGGAATT
ATTGCTTACGGTATTACCAATATGCTTGGATCTCTTATAGGCGGATTGCCGACCGCAACG
TTCAGTCAGAATGTCGGTATAGTTGGCACGACCAAGGTTGTTAACAGAAGAGTGTTTGCC
CAAGCGGCGATTATTATTTTAATAGCAGGATTAATTCCGAAGTTCGGTGCGCTGCTTACG
ACAATACCTACACCGGTTCTTGGCGGAGCGACAATTCCCGTATTTGCTTCAATTACCATG
ACGGGTATCAAGCTTATTGCGAAAGAACCGTTAAGTTTTAGAAATACAAGCATAATCGGA
CTCTCGGTTGCTATCGGTATGGGAGTTACGTCTGTGCCGCAACTCTTTAATGTTGAAGTT
TACGGGCCTACGGCTTTAATGGTGAAGACGGCAATAGGCTCATCTCCGGTAGTTCTTGCG
ACTCTATGTGCAATAATTTTAAATGTTATAATTCCGAAAAAAGCGGAAGACATCGCAAAA
TAATATGAGAAGATGAGGCAGCCGGTAGCGCAATACCAACTGCTGTATCCTTTGAGCAAT
AATAAGAACTGATTGAGGAGGTGGTATAGTGTACGAGTTAAACATTAACGGCTTAAATTA
CAAGACGGACAAAGATAAAAAACTTATTCGTTTTTTACGAGATGATTTACGGCTCACTTC
GGTAAAAGACGGATGCAGTGAAGGTGCTTGCGGTACTTGTACTGTTTTAATTGACGGAAA
GCCGACAAAGGCGTGCATTCCTACTGTAGCGAAGAGTGTCGGGAAAACTATAATCACCGT
AGAAGGTTTGAGTGATTGGGAAAAGGAAGTATATGCTCATAGCTTTAGTATTGCGGGAGC
CGTTCAATGCGGATTTTGTATTCCGGGAATGGTTATAGCTGCAAAAGCACTGAATGATAC
AAATGATAATCCTACAGAAGAAGAAATACGCCATGCAATCCGTAACAATATATGCAGATG
TACCGGATATGTTAAAATTATTGAGGCGATACAACTGTCTTCGGATATATTACATAACAG
AAAGTCAATTGAAAAAGAAGATGAAAAAACAGGTGTCGGAACAAACACTATTAAGATAGA
CTCTTATGATAAGGTTTTGGGAACGGGAATGTATACCGATGATCTTTACCTTGAGAACAT
GGCATACGGAAGACTGCTGAAATCAAAATATCCGCGGGCGAAAGTCTTAAGCATCAATAC
CGAAAAAGCGGAAGCACTTGAAGGTGTTATCGGTGTTCTTACGGCAAAAGATGTGCCCCA
TAATAAAATCGGACATATTATTCAGGACTGGGACGTATTTATCGCTGAAGGAGACTTTAC
AAGATATGTCGGAGATGATCTTGCGCTTGTGGTTGCCGAAGATGATGAGACGGCTCTTAA
AGGCTTAAGCTTAATTGAGGTTGAGTATGAAGTTCATACACCGGTCAGCACAATCAAACA
GGCACTTAGTGAAGATGCTCCGAAACTGCACGAAAAAGGAAATATGTGCGCGGAAAAACA
TGTTGCGAGAGGAGATGCCGCAAAAGCATTGGAAAACTCTAAATACATTGTAACGGATAA
ATTTACCACACCGTTTACCGAACATGCTTTTCTCGAACCGGAATGTTCGGTGGCATTTCC
ACACAATAACGGAGTGAAAGTATACTCTTCCGATCAAAGTGTTTACGATACAAGAAAAGA
AATCGCTATAATGTTCGGGTGGGAGCCTGAGAGGATTGTTGTTGAAAACATGCTTGTGGG
CGGCGGCTTTGGCGGCAGAGAAGATATGTCCGTTCAACCGCACGCGGCTCTTGCAGCGGA
TAAATTCAAGCGGCCGGTAAAGGTTAAACTTACACGGCAGGAAAGCATTAACACGCATCC
GAAACTGCACCCGATGGAAGCGGAGTTTACAATCGGCTGTGATGAAAACGGAATATTGCA
GGGAATGAAAGCCGATATCTATTTTGATACGGGTGCCTATGCTTCGCTTTGCGGGCCGGT
TTTGGAACGAGCGTGTACGCATGCGGTAGGTCCGTACAACTATCAAAACACGGAAATTAA
CGGATACGGACTCTATACAAATAATCCTCCTGCGGGTGCCTTTAGAGGATTCGGAGTTTG
TCAAAGTTGTTTTGCCATTGAAAGTTTATTAAACATACTTGCGGAAAAAGTAGGAATAAG
CCCGTGGGAAATCCGATACAGAAATGCAATAAGCCCGGTGCAGGTGTTGCCGAACGGTCA
AATAACAGACCCCTCAACGTCTCTTGTTGAAACCTTGCTTGCGGTAAAAGAGGTATACGA
AAAAAATAAAGACAGAGCTGGAATTGCCTGCGCTATGAAAAATGCCGGAGTAGGAGTCGG
GCTGCCGGATAAAGGACGGTGTAAGCTTGTGGTAAAAGATAAAACGGTAGAAATATATTC
AGGCGCAACGGATATCGGACAGGGAATAGCAACCGTTCTTGTGCAAATAGCCTGTGAAAC
ACTTGGGCTTAAAAAACATGAGGTAAAGTTTATGGTTGTTAATTCAAAAGACTCTCCCGA
TTCGGGAACAACCTCAGGTTCAAGGCACACTCTTATTACCGGAGAAGCTTGCAGAGGTGC
TGCCGCTCTTCTTTTAGAAGACCTCAAAAATTCAAGCTTGGAAGAGCTTGAGGGTAAAGA
ATATTTTTATGAATATTTTGATCCGACGGATCCGCTCGGCTCGCCTAAAGAAAATCCTAA
ATCTCACTTAGCCTATGGGTATGCAACACAGGTGGTAATACTTGATGATGGCGGAAGGGT
GTCAGACGTATATGCCGCCCACGGGATCGGACGGGCGATTAATAAAAAAGCGCTTGAAGG
GCAAATTGAAGGCGGAGTAGTGATGGGGCTCGGCTATGCGCTAACGGAAGACTTTCCGCT
GGAAAATAGCGTTCCGAAAGTTAAGTACGGAACATTAGGGCTTTTAAAAGCAACAAACAG
TCCCAAGGTTCATTCAATAATCGTGGAGAAAGAGGGAATAAAAGAATCGTACGGTGCAAT
AGGAGTAGGGGAAATTACAACCATTCCGACAGCTCCGGCGGCGGCAGGCGCATACTATGC
CTTTGATAAAAAATTCAGAACAAATTTACCGTTAAAAGAAACGGCGTATAAGAAATAATA
AATTAAAAACTTCCTATGAAAAAATGCATAGGAAGTTTTTATCAGGGCATGAACCTCTAG
TGTAACGTTTTGTAATTACGTTGCTGTTAGTAATCGAAGTACGAGCAATGATAGCTTGCA
AATTCAGCATTCCTATGGTAAATTGCTCACCGTTGCGCCGTGT
>NODE_6
CCCGTTCTGAATGTAGTTTTGGCATTCTTGTTTACAGTAGCTGCGAGTTTGAAAACTACC
TGTTATAAAAAGAGTTTGACACGGCGCAACGGTGTGTAAACTTACCATAGTGATGCTGAA
GATGCAAGCCACTTGCTAATGCTCCGGTTACTAACAACAATTTAATTACAGAACGTTGTG
CTAGGTTAACACGAGGATTGGCGTAATGAAAAGAGACAAGAAAGGCTACTGAAAATCATT
ATGCCCATTCAACACCGCTTCCCCTGTATATTTTTATTCAACAGGAAAATAAAAACATTG
TAAAAACCGTTACGAGCAGCACTTGAGATTTAGCCTGCCAGCACGCCCACTCAATACAAC
CAACAGGTCGCTCTATAAGTTGTCAGTCTTTTTCTATTTAATCCAATAGCTTATATAGCT
GGCCTACATCTTCATTTTTTACCAGTAATACCGAACAATGCGCATGCAGGATAATGCTGT
TTACGGTTATCGACAAAATATCGCGGGAAGCTTTGTGATGCGATTCGGTATCACCGATAA
GAATGAGGTCTGCTTCTTTTTCTTTTGCGGCGGTCAGCGTTTCTGTCCATACCGCACCGC
GGCGCAGCTCTGTTTCAATTTTTACGTCTTTTTCCGTGCCGATTGTTTCTACGTATGAAA
GGAACCGTTTGCCGGTTGCTTCCAAACTTTGCTCGTATTCTTTACTTTCTGCTTCAATAA
AAATTTTATTGAGAGTAAGCTGGTTAATGGTTGCAGTATCTACAACATAAACTGCGTGGA
CATGACAATTATACTGTTTTGCCATAATTATTGCATATTTCACCGCATTTATCGATGATT
CACTTCCGGTTACCAAGACTATGATATCCTTAAACAAAGGCTGTATCATCTATCTTCTCC
CATAAAAATTTTTGCGCGTTTTATAAGACAAAATGTCTAAACCAAGTCTTATATATCAAA
TAAACAAGGCAAGCTGTTTCAGTTTGCTTGTTCATCGAATCTCCTTTCTTTTTTTGCCTT
TAAGGCTTTAAGAACAAATACATTTTCACGTTCTCGCTCTTCAAGAATACTTTCAATATA
CACTTTTGTTTCTTGCGTTTTGGGAATTATTTGTTTATCAAGTGCATTGACCCGCCGCTG
AGTCTTTTTAACTTCTCGGGCAAGCCGCCAGACGATTGTTCTAATTGAAGCCATCTCCGT
AAGCAATCTTAATAATTCAAAAAAATCCACCATCACCTTATCACAATCGGCAAAAGTATT
TAAGTAGGAATAATTCAATTTTCTTTTCGGCAATTCTACATCAAGTGTTGAAAAATGCAT
TCCGGCAATAAACACCGTTTTTTCGCTTAAATCAAATTGATATTTTGCCGTTTGTGCAAT
TCTTTCCGTTTGATTTCTTCCTACCGCAATAAACATTCTGCGCAACGAAGGATAGGCTAT
TTCTATTTGTTTTTCAATATCCTGTTCAAGAAGCTTTACTTTTTCTACCATTTTCATCAA
CTCCATAACCAGAATTTCACGTTTTTGCTCAAGCAAGTCATACCCGTTTTGAGCTACCGC
AAGCTGATCATTAAGAGCCAATAAATTTGATTTTGTCGGCGCAATCTGTAATCTTGCCAT
TATTGTTTACCTCCTTTCGCAGTCAAAAACTGCCCGGTGGTGCTTTCCATAGAAGCGATA
GGGAACCTTTTATGGATATAAAAGGTTCCCGGTTTTATATTCGCTTACTCGTTGTTTTTT
TCATCATCAAAGTCGGAATCAGCGTCTGCTTCGTTATCCGAATCAAAATCAATATTCGAC
GCAGACATTTGTGCAAGTGCTTCTTCTTCAAGCTTTCTTCGCTTGATAATTTCTTCCATT
TGGAGATCCAAGTCGCTTTTGTTTTTATCGAAAAGCTTAATGCTCCTATATTGCTTCATC
CCTGTCCCTGCCGGAATCGGATGTCCGATAATAACATTCTCTTTTAATCCGCGCAGATTG
TCAACCGCCCCCGCAATTGCCGCATTGGTAAGAACCTTATTTGTTTCCTGGAATGAGGCG
GCGGAAATAAAGGAATCAATATTGAGTGCTGCTTTTGTAATACCTTGGAACATAGGGCGA
GCAACCGCAGATTGACCGCCTTCCGCTTGTACACGTTTGTTTTCTTCATGGAATCGGTAT
TTATCAACTTGCTGCTCATAAATAAACCGAGTATCGCCTACGGAGACAACTTCGATTTTG
CGCAACATTTGCCGCACGATAATACCGATATGTTTGTCGTTAATCGATACTCCCTGAACG
CGGTATACGTCTCTGATTTCGTTCATCAAATAGTTTTGCAGCGCATTCTCGCCTAAAATT
GCCAAAATGTCGTGCGGGTCAAGATTCCCGTCGCAGAGTCGCTCTCCGGCTTCAACCGTA
TCGCCGTCCCGTACCAAAAGACGTTTTCCCATCGGTACAAAATGCTTGTAGTCCTTTCCG
TAGTAATCGCGCACGATTATTATGCGCTTACCTTTCAGTAAGCCCTTAAAAGCAACAGTA
CCGCTTACCTGTGCCAAAACGGCAGGGTTTTTCGGTCTTCTTGCTTCAAACAATTCGGAA
ACCCGTGGCAAACCACCGGTTATGTCCAAGGTTTTTACCGCGGCCTTTGCAATCCTTGCA
ATAACCGAACCCGCTTTAATTTGCTTACCTTCTTCAACCATGAGCTGCGCACCACCGGGT
AAATAGTAAAACCCGAGCGCGTTTCCGGATTCATCTGAAATAAATACTCGAGGCTGCAAC
TGGGTATCCGTTTTGAGCTCAGTAATATGGCGTTCAATAACACCGGTTTCTTCGTTTATA
TCTTCAGATACGGTTGAGCCCGGAATAATATCCTCATAGCGGACAAAGCCGTCCTGTTCT
GCCAAAATAGGATCGTTAAACGGATCAAATATCGCAATTGTTGCTCCGGCAGGAATATAG
CCACCGATTTTTATTGATACTTCCGATCCGTTTCGTATTTCGGCTTTTTGCTCGGTTCCT
ACTAAATAAATTGTTGAATCTATTATTCGCGCAAAACCGTTTATTTCCGCTAAAACAGTT
TCTTGATTCGAGGATTTGTACACCGAATCACCTTTTAAAACTCGTGCGTTATCTTTTACA
AGAGCTTCCGCTCCCTCATCAAGTTCATATTCCGCTAAAACTTTTTCAAAAATAAGGTAC
CCGCGTCGTGTAAAGAGCATAGAGCCGTTTTCCAATTTAACATTTGTTCCCTGAATATCT
TTTGCAATAATCGGGTATTTAAAGCTAATTCTGTTTTCTTCCGTTGTACTGCTTGCGGTA
CCTCCAACCTGGAACGTACGCATCGTCAGCTGCGTTCCCGGCTGTCCGATAGACTGTGCG
GCAATAATTCCGACCGCCTCACCTATTTCAACGATTTTATTCCGTGCCAAGTTTCTGCCG
TAACATTTTACGCACACTCCATGTTTGGATTCGCAGGTTAAAACTGTACGTAACTTTAGA
GATTCAACTCCCGCTTCTTCAATTTTTTCAGCAATTTCATCGGTTATGTATTCGTTGACG
TCAATAAGCAGTTCATGCGTAATCGGGTGCACTACCCGCTCAAGCGTGTATTTTCCGACA
ATCCGCTCCGCAAGAGATTCGATAATCTCATCACCGGATTTAACAGCTCGATAATCAATT
CCGTTAATGGTACCGCAATCTTCTTCATTTACTACCACATCTTGAGCAATATCAACCAAG
CGTCTAGTAAGGTAACCTGCTTCTGAGGTTTTTAGAGCCGTATCAGCCAAACCTTTTCGC
GCTCCGTTAGTAGAGATAAAGAATTCGATAACATTCAAACCTTCTTTAAAGTTTGATCGG
ATGGGCAACTCAATGATATCACCGTTTGATTTTGCCATAAGTCCGCGCATCCCCGAAAGC
TGGCGAACCTGGTTCTTACTTCCTCGCGCGCCCGATGCAACCATCATATTAATGGTGTTA
AAACCGTCTTTATCATTAGAAAGGGTTTCCATCATGAGGTCGGTCAGTTTTTCGTTTGTT
TTTGACCAAACCTCAACAACACGGTTATACCGCTCTTCCTGAGTAATATGACCGCCTCGA
TATTGGTTATAAATAGAAAGAACTTCTTTGTTTGCCTTTTCAAGCATTTCGGTTTTTTGA
TCGGGGATAATAATATCATCCATACTCAATGTTGCACCGAAGAATGTTGCGTATTTATAA
CCGACGGATTTTAATTTATCAAGCATTTGCACTGCAAGCCATGAGCCCTGTTTTGCAAAC
ACTGTTTCAATAAGGCTTCTAATTCTTTTATCATCAAGGAGATCATTTACAAAAGGGATC
TCCTCAGGCATTTCTTCATTAAAAACAAGACGACCGGGAGTGGTGGTAACAAGTTCATTA
TTGCATTTTTTGTATCTAACTTGAATTTGTTGTTGCCAGCCAATTACACCGTTTTCCGCA
GCCATCATAACCTCATCAACCGATGAAAATCTTCGCGGCAGCTCGCCTTCTTTTAAATTA
TGTGCTTTGGTCAGATAAAACAAACCTAAAACCATGTCCTGCGACGGATAAACAATTGTT
TTTCCGTTCGCGGGGTCAAGCAGGTTTCTGCTGGAAAGCATGAGCGTCCAGCATTCCATT
TGCGCTGCCTGCGTAAGTGGCACGTGAATAGCCATCTGGTCCCCGTCAAAGTCGGCATTA
AACGGCTTACATACAAGCGGATGCAGCTTAATCGCTTTTCCTTCTACTAACACGGGTTCA
AACGCTTGAATTCCGAGCCGGTGCAAGGTAGGAGCGCGGTTAAGCATAACCGGATGCTCG
CTGACAACCTCATCCAGTACGTTAAATACCTTCGGAGATTCTTGCTCAACCAGAATTTTT
GCCTTTTTAATATTGGAAACAATCTCTTTTTCCACTAATTTTTTCATAATAAAGGGCTTA
AACAATTCAAGCGCCATTTTGGTGGGAAGTCCGCATTGCCAAAGTTTTAATTCTGGACCG
ACAACAATAACCGAGCGACCGGAATAGTCAACACGTTTTCCGAGCAGGTTTTGGCGGAAA
CGTCCCTGCTTTCCTTTCAGCATATCCGAAATGGATTTCAGCGGACGGTTGGAGGCGCCC
TTTATCGCAGGTTTTCGCTTTGAGTTATCAAAAAGCGCGTCAACCGCTTCTTGCAACATA
CGCTTTTCATTGCGGATAATGATATCGGGCGCTTTGAGATCCATTAATCTGGTTAAGCGG
CTGTTCCGATGTATTACGCGACGATAAAGATCGTTTAAGTCTGAGGTTGCAAAGCGCCCG
CCGTCAAGCTGTACCATCGGGCGCAAATCGGGCGGAATAACCGGAATAACATTTAAGATC
ATCCACTCGGGCTTGTTGCCAGAAACTCTGAAATTTTCAACAAGCTCAATTCTTCGTAAA
AGACGCTTATCGCTTTTTGCGCCCTTTTCGATCATTTTTACCCGAAGTTCCGCCGCAAGC
TCATCAAGGTTAAGGTTTTGCAGCAAAGTTTTAATAGCTTCTGCTCCCATTCCGGCAGTA
AAGCCTCCGCCGTATCGTTCCTGGGCGCCGCTATATTCGTCTTCGGTGAGCAGCTGGTTC
TTTTTAAGGTCGGTATCGCCCGGCTCAATTACAATGTATTTTTCATAATAGAGTACGGAA
CGGAGTGCAGCCACTTGCAAATCAAGCAAAAGTCCCATTCTGCTCGGCACCGAGCGGTAA
TACCAAATATGAGAAACAGGAGCAGCCAATTCAATATGCCCCATCCGCTCGCGGCGCACC
TTAAAGTGAGTAACTTCAACACCGCAGCGATCGCAGATTACTCCCTTATATCGGATTGAT
TTAAATTTTCCGCAAAAACATTCCCATTCTTTTGTTGTACCGAAAATACGTTCACAAAAA
AGCCCGTCTCGTTCGGGCCGTAGTGTACGATAATTGATAGTTTCCGGTTTTTTTACTTCT
CCGTAAGACCATGCTCGAATGGTTTCAGGAGAAGCAAGTTTCATTTTTAAACTGTCAAAG
TCTTGTATATCCCTCATTCTCACGCACTCCTTAAAATTTTGATCCGATTTTGTTAATTAT
CTCTTCATCTCGTTCTGTTAAGGGGATCTGTTTTCCTTTTGCATCATAGATAGTAAAGTC
AAGAGCGAGGCCGCGCAGTTCTTGTACCAAAACATTGAACGCTTCGGGGATTCCTGCCGG
AGATGATGCTTCGCCTTTTACAATTGCTTCGTATATTTTTGACCGCCCGTGCATATCATC
CGATTTTATCGTAAGGAGTTCCTGAAGCGTGTTTGCCGCTCCGTATGCCTCAAGCGCCCA
TACTTCCATTTCACCGAGACGCTGACCGCCGAACTGAGCCTTTCCGCCGAGCGGCTGCTG
CGTTACAAGAGAATACGGTCCGGTTGAACGGGCGTGCATTTTGTCATCAACAAGGTGTGC
AAGTTTCATAAAGTAAATAACGCCCACAAATACCGGGTTTTGGAAGTAATTCCCGGTTCG
CCCGTCCCTCAGCATCACCTTAGAGTTTGCGGGGAATCCCGCCTCTTTCAGTTTTTCTTC
AATTTGCTCATTAGTCGGCGACTGGAATACCGGCGATTCATACCATTCATCAAGGCGCAA
GCCCGCAAGTCCAAGCTCCGATTCCAAGATTTGTCCGATATTCATACGGGAAGGAACACC
GAGCGGATTCAAACAAATATCAAGCGGGGTGCCGTCATCAAGATAGGGCATATCTTCTTC
GGGAAGGATTCGGGCAACAATACCCTTGTTTCCGTGCCGTCCTGCCATCTTATCCCCTTC
TCGCAATTTTCGTTTTGTTGCAATAAGGACTTTCACTACTTCCGAAACGCCGGGACTTAA
ATCATCCCCTTCGGATCGCTTTAATCGCTGTACGTCAATAACCGTGCCTTCAACACCGTG
CGGCACTCGCAGCGAAGAATCGCGTACGTCTTTTGCTTTTTCGCCGAAGATTGAGTTAAG
CAACTTGAATTCGGGTGTGGTTTCGGACTCGCTTTTCGGAGTTATTTTTCCGATTAAGAT
ATCACCTGAGCGAACCTTTGCACCAATGCGGATAATACCTTCAGAATCAAGATTATCCAA
ACTCTTTTCGGACCTATTTGGTATATCGCTGGTCATACGTTCCGCACCGAGTTTTGTTTC
GCGCACTTCGGTAGAAAATTCTTTAATATGAACCGAGGTGAACATATCTTCTTTTATAAC
ACGGCGGGAAATAAGAATAGCGTCTTCATAGTTATAACCGTTCCACGGCACAAAGCCTAC
AAGAATATTTCTGCCAAGTGCTAATTCTCCGTGATACGTTGCCGGCCCGTCAGCCAAAGC
ATCGCCGACTTCAACCGTATCGCCGACCGAAACAATCGGTCTTTGGTGGTAGCAGGTATC
CTGATTGGTACGCTGATATTTCAGCAAGCGGTATTCCATGTTCTCGTCATCAGATTTTGC
CCCCTTCGGTTTTACAATAATTTTATCCGAAGAGGTATACACAACGGTTCCTGCTTCTTT
TGCTTTGATGAGTACCCCGGAATCATACGCACACTTTCCTTCCATTCCGGTACCTACTCG
AGGAGGCTCGGGGAAAACTAAGGGAACCCCCTGCCGCTGCATGTTTGAGCCCATCAATGC
ACGGTTTGCGTCATCGTGTTCCAAAAAGGGAATAAGCGAAGCGGAAACGGAGATTATTTG
CTTAGGAGAAACGTCCATGTACTGTATATCTTTCGGGCTTCTCGTGGTGTAATCTCCCTG
ATGCCGGCAAGAAATTTGATCAATGGAAATAGTACCGTCCGCATTTACCGCGATTGAGTC
CTGTCCAATGTAATACCGATCCTCATCCATTGCATCAAGATATTCAACCTCACGCGTAAC
AACTCCGTCTTTAACCTTTACATAGGGGGCTTCCAAAAATCCGTATTCATTTACCCGCGT
ATAGTTTGCCATCGAAACAATAAGTCCGATATTCGGGCCTTCGGGAGTTTCAATCGGGCA
CATTCTTCCGTAATGCGTATAATGAACGTCTCGCACTTCAAATCCTGCACGATCCCGTGA
TAAACCACCCGGTCCCAAAGCGTTCAAACGTCTTTTATGAGTAAGTTCCGCAAGCGGGTT
TACCTGATCCATAAACTGAGAGAGTTGACTGCCGCCGAAAAAATCCTTTAATGCGATGAC
AATAGGCTTAATGGAAATTAAATCCTGCGGCTTTATTGTTTCAAGCTCTTTTGCACTCAT
CCTTTCTTTTGCAATTCGTTCCATGCGTAAAAAGGCGGACTTCAAGATATTAGTTAAAAG
TTCTCCGACAGAGCGAATGCGGCGATTTCCCAAATGGTCAATATCGTCAACAGACTCATC
TCCGTCATACACTTGGATAAGATACTTCATCGTGTTAATAATATCTTCCACCACAAGGGT
ACACTCTTTTAGCGGAGGCTGATAGTCAAATTTTTTATTAAGCTTATAGCGCCCTACCCG
TCCGAGATCATACCGACGTGCGGAGAAAAACATTGTTTGTAAATCTTTTTCCGCAGCTTC
AACGGTCATCGGATCTCCCGGCTTTAAGGCGGTATAGACAACGGAAAGGGCCGTTTCTTT
GGAAATATCATCTCCTTCACTTGAGTCAAGGTATTTCATTTCTTCCCGCTCAAAACAGTT
AATAATAACCGGAGAGTTTAACGAGCCTTCCGCCTCAAAGTTTATAACGGAAATTTCACC
AACGTTGTTTTGCAGTAAATCATCAATAACGTGCGGATGCACTTTTTCACCCGCTTTATA
GAGTTTTCGCTCTTCCCCTTCTTCATCCTTTACAATAACGGACTTTGCAAGTATTTTTCC
TACCAGATGCTCATGCTCTGCGCGATCCGGCAAAACTTCTACATTTTCTGTTTTATAAAA
AGCATCGATAATTTCTTCACGAGAAGAGTAACCAACCGCACGCAAAAAAATTGTCCCTAA
TATGCGCTTTTTCTTGTCAAGTTTTGCATAAATAAGATCTTTTTTTTGGTCAATTTCAAA
CTCAAGCCAGCTTCCTCGATAAGGAATAATTCTGCTTGAAAAAATTCCTTTTTCTTTTGA
AAAGATAACACCGGGCGATCGATGTATTTGAGAAACAACTACACGTTCGGCACCGTTAAT
AATAAAGGTGCCGCGCTCGGTCATTTTAGGAATATCGCCAAGATAAATATCCTTTCGGCG
AATCTCTCCCGTTTCGTTAAACCGAAGGTCAACCTGCACTTTTAAAGGAATTGCATAGGT
TAATCCTTTTTGTTTACATTCAATTTCAGAGAATTTAATCTCTTTTTCATCAAGCGTATA
CGATTGATATTCAAGCGTCATATCGCCGGTTGGGCTTTCTATCGGAAAGGTTGTTCTAAA
CACATCCTCAAGTCCGGTTTCTTCCGAAGAGATAGTGTTGTCGTCGGGATTTTCGGCTTT
ATTTGCGGAATTTCCACAGTGTAAAAAGGTATCATATGATTTTAGTTGAATATCGATAAG
ATCCGGAAGCTCCATAAAATTTTGGATGTTTTTTCCGATGTACGTTCGTTTGATTTTACG
ATTTTTTGCAGGCATTCATTCCTCCCTCGAATTACTAGACAATATAAGATAAGAGCACGT
AACTGCTCACAGGCTATAAGAATGAGTTGCATTTATTTTCTCTACAAGATTATGATGAAA
TTTCGATTTCTCAAAATCCGCAGTTCCTTTGCCCGCTACACAAAAACAGTGTCTGCTCGG
CAAAAATAAAGAAAAATAATAGAAGGCCGGAGTAAACCTATCAACAAGATCGGTCTTCCG
TCATTAAAAAGCGATAAGTGATTTCTAACTGTTTTTATGATGATTTTTGCAACGAAAACC
GCCAAGATCAAACAGTGCACACCAAAAACCGCTTAAAACCATTTTGTTATTATAATAGCG
TTTTGAATCAGAAAAACAAAGAACAGTCTTTTTTAACCGATTCACTATACAAAATTTTTA
TACTCTATACACACAAATCTGCATCGAAAAAACCTTTCGATGCAGATTTGAGAAATAAAT
AATTACAGCAATTGCTATTCTTGAATAAGAATAGCAATTTTTTACTATTAAGCAATTTCG
ATGACAGCTCCGGCAGCAGTCATAGCTTCCTTAATCTTTTCAGCTTCTTCTTTGGACACG
TTTTCTTTCAACGGTTTCGGTGCGCCTTCAACAAGCTCTTTTGCTTCTTTCAAGCCGAGT
CCTGCAACAACATTGCGCACTTCTTTGATAACCGCAATTTTCTTTCCGGGATCGGCAAGT
GCTTTAAGCGTTACCGTAAATTCGGTTTGCTCTTCAGCGGCTGCAGCACCGGCACCGGCA
CCGGCACCACCTGCAACAACAGCTACCGGCGCAGCTGCGGTTACACCGAATTCTTCTTCC
ATCGCCTTGATGAGTTCCGAAAGCTCAAGGATTGTTTTTTCCTTAATTGCCTCAATAATT
TGTTCATTTGTTAATGCCGCCATATTATCTTCTCCTTCCTAAAATATATTTAAGTGTTTT
ACACTCTATGTAAGCAGACAGGAAGACAGCTTTGTGAAGCCTGACTGCTTATAAAGAATC
GATATACTCGATTCAGGTTTATTGTATTGTGAGGAAACCTTATTTTTCCTCAGAAGCCGC
TTTTTCAGAGCTTTCAGCTGCAGAGGTATTCGGCTCAGTAGCTTCAGCAGGTTTTTCCTC
AGAATTTTCTGCTGCGGAAGCAGCTTGCTCAACAGGCTTCTCACCAGAAGCATCTCCCTT
ATCCACAATTGCCTGCAATGTGCGCACAAATTTGGATGTTGTCGCATTGATTGTAGACAT
AAACATGGAAATAAGTTCTTTTTTTCCGGGCAGCTTTGAGTATGCTTCTATTTTTGCAGA
ATCATACACTTCACCGTCAACAATTGCGCCTTTAATTACAAGAGAAGGAGCTTCTTTTGC
AAATTCAAATAGAACTTTTGCAGCAGTATTTGCTTCTTCCGTATCAACAAGCGCAACCGC
GGTCGGCCCTATCAGGTATTCTTTTGCATCAATCTCAATTGAATCAAAAGCGATTCTTGC
AAAATTATTGCGAACAACCTTATAGGTACAAGAACTTTCCCGGAGTTTTTTTCTTAATTC
GGTAATTTGCTCAACCGTCAACCCTCGGTATTCGGTAAAAATATAGGAGGATGCAGATTG
CAAATCTTTAGTAATATTTTCAATTGCAGCCGTTTTTGCTGGCTGTGGTTTATGTGCTCG
CATTGCCATTTTACTCTCCTATCCGGTAGTCAACCCAGACGCCCGGCCCCATTGTAGAAC
TGATTGAAACAGACTGTACAAAATCAGCCTTTGCATCTGTTGGCTTTTTTCTGCTCATTT
CAGCTAAGAAAGTCTCAATATTTTCAACAATCTTATCAGAATCCATTGAGGTTTTTCCAA
CTGCGAGGTGGATAACACCTGTTTTATCCGCGCGGAAATCAACACGGCCTTTTTTAAGTT
CATTGATCGCGGTAACAAAATCAGAAGTAACAGTTCCGGTTTTAGGGTTAGGCATTAACC
CTCTTCGTCCGAGAATCATACCCAAACGACCGACATCTTTCATCATATCGGGTGTTGCAA
CGGCAACATCAAAGTCAAGCCAACCGCCTTTTACCTTGTCAATGTACTCATCGGCACCGG
CATATGCAGCACCGGCATCCAAAGCTTCCTGCACTCGATCATCTTTGCAAAAAACGAGTA
TTTTTTTCTCACCCTTAAACTGATTGGGTAAAACAACGGTATCGCGTACAGTTTGATTTT
TCAATAATTTTAAACTTACATGTACTTCGACAGTTTCATCGAACTTTGCAAATTTAAGTT
CTTTTACCAAAGCAACCGCTTTTTGCAAATCAAAGACCTCGTTTCTGTCGTATTTGGCAA
CTGCGTTTTTATAATTCTTACCTCGTTTCATACTAACGCTCCACCTCTACGCCCATACTG
CGCGCTGTTCCGGCAACAATTTTTTTTGCCGCTTCAAGATCATTTGCGGTAACATCGGGC
AACTTAGTCTTTGCGATTTCTTCAAGTTTAGCTTTGGAAAGTTTTGCCACCTTCTGAGTA
ACCGAACTTGCAGAACCTTTTTGGATATTACAAGCTTTCTTAATTAAAACCGACGCAGGT
GGGGTTTTAAGGATAAAGGTAAAGCTTTTATCCGCATATACAGTGATAACCACGGGAATG
ATCATTCCGGGTTCCATAGATTTTGTGCGGTCATTAAATTGCTGCACAAACTGCGGCGCG
CTTACACCGTGCGGTCCTAATGCGGGACCTACGGGCGGTGCCGGTGTGGCTTTTCCTGCA
GGGCATTGAAGTTTAATCAATGCAGCCACTTTCTTTTTTGCCATAAATTTCTCCTTCCGG
TACTAACGGAGCAACGCTCCTCCCGTAAAATAACCGAATCAAAATGATTCAAATAAATAC
TTTAATTTAAATAGCTTCGACCTGAAGCATTTCGAGTTCGACAGGAGTTGTTCTGCCGAA
AATTGTAACCATAACGCGTAGTTTATTACGATCCGCCATAACCTCTTCAACCTCGCCGGA
AAAAGTGGCAAAGGGCCCGTCAATAATTTTAACCTGCTGGCCAACCGTAAAAGTCCTAGC
AAATCGTGCAGTTTTATCCCCTTTAATTTCTCCCGTTTTCTGAAGAATACTTTTAGCTTC
CGCAGCGGAAACAGGCTGCGGTTTTGCATTTCCGCCCGTCCCGAGAAAACCGGTAACACC
ATGTATTCTTCGCACCGAATTGCAAACAGCCTTCCAGTCCATCTCCGGCAAATCCATCTC
AACCAAAAGATACCCGGGCAAAAACTTTCTTTTAACAGTCTTTTTCTTGCCGTCTTTAAT
TTCAGTTAAAACTTCTTCCGGAATTTTTATATCAAATATTACATCTTGAGGAATTTCACC
GTTTGAAATGAGCGTTCTGATTGTCCGTTCTATTTTATTTTCATACCCGGAGAAGGTATG
CAAAATATACCATTCTTTAGCCATGCAAACCTCTTAAAAAATCCAGCTAAAGACAGCAAC
AAAAATTGAATCAAGAATTCCAAGAAAGGCGGCAATAATAATTGTAGATACTATCACAAC
TTTAACCGATGATAATACATCAGCTCGAGTCGGCCAAACAACCTTCCTAAGCTCCGCCAC
ACATTCCTTGCTGAATTTAATGATTTTTGACATATCCACCTCTCTGTTTATTTTTCCAGG
CCAGGAAGGACTCGAACCCTCAACATTCGGTTTTGGAGACCGACGCTCTACCATTGGAGC
TACTGACCTATAAAGATAAAATAATTAACCCCAAGTATATTCGGCCGTCAATTATTTTAT
CTTTGCTTCTTTATGCAAAGTGTGCTTGTGATCAAAAGGACAATACTTATTTAACTCAAG
CTTGCCTTGGATATTTTTCTTATTTTTTGCCGTGGTATAGTTTTTTCGTTTACATTCCGA
ACACTGCAATGCGATAAGCTCAACTGCTGTTTTTTTTGCCATAATAATTCTCCTAAAATA
GCCTTCATGGGTTCATAGCTTTTATAATAAAAGCACCGCTCCTGCGGAATACTTTGCCTT
GAAAAGGCAAAGTGAAAACACTTGATAAACAACCAATGCTTTTCAGCACAAGCGTTTATC
ATTTTTACAATAAACCATAATTTTTATTTCAGCTTCCGAGCGGAATCGAACCGCTGACCC
CAACCTTACCATGGTTGTGCTCTGCCGACTGAGCTACAGAAGCAAGAGCGCTTTATCAAA
GCACAGCTTTATAGAAACAAGCTTTTTGACTATACATAAAAGATTAGAAACTGTCAATGC
CAAACTAATAAAATTATTCAAAAATACCGAAAAAATAAGTCCGGAACGAATTATTATCGA
AACGGACTTATTTTTTATTTACAGTACTTCTTTTATTGCGCAAAGCGTTTGCCGAACTCT
TTACAACTTTCCTGAGCTTCTTCGCTGGGGTTATCGTAAGCGATCTCTCCCTTACCTTCA
AAAACACTTGCACCCGCTTTATCACAGCGCTCAATCCAGCTGTCCATCCATGCACCGCCG
GCACCTTCGCCCGCCCATTCATAAGAGCCGAACAACGCTATTTTTTTACCAGCAAGCTTT
CCCTCAATTGAGGCAAAAAAAGGCTCAAACTCATCCGACTCAAGCTCTTCCGAACCCATT
GCAGGGCACCCGAAAGCTATTTTATCATATGAGTCCAGCTTATCGGCACTAAAATCAGAC
ACATTAAACAACTCGGCATCCGCACCGCCCGCTTTCAAACCGTCAAGAATACAATTTGCC
ATGACTTCCGTATTTCCGGTGCCACTCCAAAACACCACTGCTATTTTTGCCATAAAAACC
TCCTGAACTTATGGTCTATGCTGCCAGCACAAGATCATAGATACTTATGCCGCGTTCTAT
TTGTAGAGCAAAAAGCTTTCTACATTCAGTATATTGATTAAATATCTCCCGAGCTTTTTC
AGGCTCGCTATATACTTTCCAGTATCCGCAAAATAAATAGGTTTTCCACTCTTTTCGTAT
ATACTCAAGCACATCAGCAGGAGGATAACCTAAAAACAAACCGATTTCATGCGGAAAAGA
TTCTGCACAAGAGTTAGGAATATTACGCCTACTCATTCTTTGCGCAAGGATTGTTAACAT
TGACTCACAACCACTTTCATGATACCCGAAACTCTTTAATACTTCGGTAACTTCGGCTCC
AGATAAGTATTCTTCCAACAATTTTTTTCTGTATACAAGAATCTGTGCCCGCTGCTCGCA
GTTACAAAGCATGTGCATGAAAACACCTTTTCGAGCAAAACATTCACGATACTCAGCAAG
CTCTTCGACAAAAGATTGCGACAAAGAAATTAAATTTGCCGGTTTAATTCCCGCAAGACA
GGGCGCACAATGAAAAGCAAAAAGCTTTTCAATGTTAGTATTCTGCAACATATAGACAAT
ATAACGGTATTTTTTTTTATTGTCAACCTTCTATTACTTTTTTTTCATAAAGCTTACACA
TGAAAAAACTACATGAGGAAGCAAAAACACAATCGGAACGAGCACGGACGCCCGCGGTTC
CAAGCAGTGATATTTACAAACAAAACCCCAAATAATAAAGTTTTGTTTGCAAACTCGTGC
AGTGTTTTTTAGATAAGGTGTTTATATTTTTAATACACGTATGCAAATCAAAAAAATTAT
AAAAAAGAGCCTGACACGGCGCAACGGTGAGCAATTTACCATAGGCATACTGAATCTGCA
AGTTACTGTTGCTGATATTTCGATTAAAATAATGGTAACTTAATTATAGAGCGCTATCTC
GCAAGCCACTGTACACACGAATACCAAAAATTACATTCAGCACGTGCACTCGTAGTTCCA
ATGAGAATTTTCGAGTTTAAACATCGCGCTGCAATGGCGGTTTGTAAGTGTTCCACATCT
CCGACAGGTAAAAAAATAAGTCGGATAAGAGAAAAATTTCAAACCGCAGCGCCCATGAAT
GTATGATTTTATTTTTTGTGCGTACGTCAAGTATTTTTATACCTTATGTTATAGGGCAAA
TTTGCAAACTTGACAAAGCACAGAGCCTGTATTATCCTTTTTATGACACAAAAAAAAGCA
CTATTGTAAACGTGCGAATCGATAAAGGATAAATAACATGAAAAAACAGGGTATTCTCAA
TAGTGATATTTCGCGGGTGCTTTCGTATTTGGGGCACACAGACAGGATTTGTATCTGCGA
TTGCGGATTGCCGATTCCCGATGGGGTTGAGCGCATTGATTTAAGCGTGCGGCCGGGCTT
GCCGGATTTTTTAACGGTGCTGCGCATTATTCTGAAAGATATGTATGTTGAATCGTACTA
TATTGCGAAGGAAATTGACAAATCGCCTGCTATTTTGGAAGGAATTCATAAGTTGCTTCC
CGATGTGCAGGAATGTATTCTTTCTCATGACGAGTTAAAGCAAAAAACCGAGGGCTGCAA
GGCGGTGATCCGCACGGGCGAGTGCTCGCCGTATGCGAATATTATTTTGCAAGCCGCATG
CAGGTTTTAGGATTTTTTAATGACCATATTAATGAAGGATGTTATCAAGCGGTTCGGCTC
GGTGGAAGTGCTGCATAAGGCGCAGTTTGAGCTTGCCGATTCCGAAGTACATGCGCTTGT
GGGGGAAAACGGGGCGGGAAAAAGTACGTTGATGAACTGTTTAACCGGCACTGTGCCGTT
GAACGGCGGCGAGATTTTTATCGATGGGGAAAAAAGAGTTTTTAAGCAGCCCATTGAGTC
CGAGCAGGCGGGTATTATTTTTATCCGGCAAGAGCTGAATGTGTTTCCGGAAATGACGGT
GGAAGAAAATCTTTTTATCGGAAAAGAGATTACCGCGCGGTTCGGTTTTACCGATTCCGC
GGCAATGCAAGAAAAAGCGAAGAAAGTTTTAGCCAAGCTTGGAGCCGATATCTCCGTGCG
GGAGCGCGTGAAAAACCTTTCAATCGGGCAGCAGCAGATTCTTGAAATTGCGCGGGCTCT
TTTAAGCGATGCAAAAGTGCTTATTATGGACGAGCCAACCGCCGCCCTTACCGCGCATGA
GGTTACCAAACTTTTTGAGGTTATCCGGCTGCTGAAGCAACAGGGCGTTTCCGTTATTTA
TATTTCCCATAGAATGGAAGAGATTTTTGAATTAAGCGATAGAATAACGGTTTTGCGGGA
CGGGCAGTATATCGGCACGGTGCGCACCAAAGATACGGATATGCAAAGTATTATCAAAAT
GATGATCGGCAGAGAGATTGGCGACCGTTTTCCGAAAGAATCCAATCCAAGCGGAGAGAC
TGTGCTTGAAGTAAAAAACCTGACAAAAGCGGGTTTGTTTTCCGATGTCAGTTTTACGGT
TCGGGCGGGAGAGGTGCTCGGCGTTGCGGGGCTTATGGGCGCAGGCAGAACGGAAATTAT
GAAAAGCATTTTCGGAAGTATTCTACCCGATTCGGGAACCGTGGTTGTCGGCGGCAAGGA
AGCGCGTATTCGCAGCCCCGCCGATGCGAAAAAGCTCGGCATCGGCTATATTACCGAAGA
CAGAAAAACCGAGGGGCTGGTGCTTTCCGAATCAATTAAAAAAAACATTAGTTTGAACAA
CCTTGCGCAAATTGCACGGCGGTTCGGGTTTATCCGCTCCGAATTGGAAAAGGAAAAATC
GGCAAAGGCTATCCAAAGCTTTAAGATTAAATGCGCCGGCGCCGATGCCGCATGTACCAG
TTTGAGCGGAGGAAATCAGCAAAAAGTGGTGTTTGCAAAATGGGTTGAGCAAATGCCGCG
CATTCTTATCCTTGACGAGCCAACACGCGGCGTTGATGTCGGAGCAAAAAAAGAGATTTA
TTACATTATCAATAATCTTGCAAAGCAGGGAATGGCAATCATCATGATTTCCTCCGAGCT
GACCGAAGTACTCGGTATGAGTGATAGAATTATGGTTGTACACGAAGGAAAAATTACCGG
CATTGTTCCGGCAGCCGAGGCGAGCCAAGAAAAAATTATGACACTTGCAACAGGAGGTAC
AGTGTAATCGCACTGACATATAGATGGATATAAAAAGCAAATTTACAAATCGAATAAAAC
TACAGGATATCGGCTCTTTTCTTGCACTTTTATTCTTAATTCTTTTGATCAGTATCTTCA
GTCCCGATTTCAGGACATTCAATAATTTTTTGTCTTTGTTGCGCCAATCCGCAATCAACG
GGTTGATTGCGTTCGGAATGACCTTTGTTATTTTAACCGGAGGCATAGACCTTTCAGTCG
GCTCGGTGCTTAGTTTAACGGCAGCACTTTCGGCAGGGCTTATCAAGGCGGGGGCTCCGG
TTCCGCTTGTAATGCTGCTTGCTCTTTTGATGGGGCTTTGCTTTGGTTTAATAAACGGCA
TTATGGTTGCAAAAACTAAGATACAACCCTTTATTGCCACGCTTATTACCATGACGGCGT
TTCGCGGCTTTACCATGATTTATACCAACGGAAAACCCATTTCTCAGCTTGGCGACAGCG
CCCTTCTTTTTAACTTAGGGAAGGGTTTTATACTCGGCATTCCGATACCGGTGTGGATAC
TAGTGCTTTTATTCGGCGTTTTTTGGACGCTGCTCAACAAAACCACCCTCGGCAGAAAAA
TATATGCCTCCGGCTCCAACGCAAAGGCGGCGGAGCTTTCGGGCATTAGGACAAACAGAA
TAAAGTTTTTTGTCTACGGTATTTCGGGCGTTACCGCCGCACTTTCAGGGCTTGTTTTGC
TTTCCCGACTCGGCTCGGCGCAACCGACCCTCGGCGTAGGATACGAACTTGACGCCATTG
CCGCAGTAGCGCTTGGCGGCACCAGCATGAGCGGGGGAAAAGGCTCAATACGCGGTACGC
TTATCGGCATTTTAATTATTGCGGTATTAAATAACGGGCTGAACATTATCGGCATTTCTT
CGTATTATCAGGATGTGGTGAAAGCACTGGTTATTTTAATAGCGGTATTGGCAGACCGAG
GGCGATAATGTAACCTCTGCAAAAATAATAGGTTTGTTTGAATTGTTGGGATATGAACAC
AGCAGTTCAAATAAAATCGTTTGCCAAAGGGTAAACGGTGTTTCATTTTTCATTTAGGAG
GAAAATATGAAAAAAATTTTAGCAAGCCTCATGCTTGGGGCAATGATTATTGCAAGCTCT
TTTGCAATGGGCGGAGGTGAAAACGCATCTTCCGTAACGGTGGGTTTATCAGTATCTACC
TTGAATAATCCGTTTTTTGTAACACTGGTTGACGGTGCAAAAGCTGAAGCAAAGTCTGCC
GGAATCAACCTGATAGTAGTTGATGCCGGAGATGATGTGGCAAAACAAACAAACAGTATT
GAAGACATGATTTCAAAGAAAGTTCAGGTACTTATTGTAAATCCGGTGGACTCCGATGCG
GTAGCACCGGCGGTAAACGATGCTATCAAAGCCGGCATTCCGGTTATTGCAGTTGACCGT
GCAGTAAACGGTGCGAATGTAACATGTACCATCGCTTCCGACAACGTGCAGGGAGCGGAA
CTTGCGACACAATACTTGGTTGAACTTGTAGGAAAGGGAAGCAAGGTTGCCGAATTGCAG
GGAATTTTGGGAGCTTCCGCAACGGTTGACCGAGGCAAGGGCTTTCACAATGTAGCGGAT
AAAGAACTGAAAGTTGTTGCACAGCAAACCGCAAACTTTAACCGAAGCGAAGGCTTAAGC
GTTGCCGAAAATATTTTGCAGGCAAACGGTGATATCAAAGGTATTTTTGCCCATAATGAT
GAAATGGCACTTGGAGCAATCGAAGCGGCAGCCTCTGCAAAAAAGAATATTGTTATCGTC
GGTTTTGATGCTACCGATGACGCAATTGCTGCAATCAAAAGCGGAAAAATGGCTGCAACC
GTGGCTCAAAAACCAGGCCTGATGGGACAAACCGCTGTTCAAACAGCAATCAGCATTCTG
AAAAAAGAATCTATTCCCGCAAAAATACCGGTCAATGTAGAACTGGTTAAGAAAATGTAA
AACTAAAATTAAGGCAGGCGGTGTTACCATCGTCTGCTTTTTTTATCCCTTTTATCAAAA
AAAATTTCTGAAATTCATTAGAGAACGTTACAACAGTTTTTCGCCCGCAATTTTTGATGC
CCCTGATCACAGTGGCTGCAAGTTTAAAAGCTCCTATTTTATAAAGAAACAAGAGGACAT
GTCGGCTCATTATCTGAAAAGAGTTTTCTCAGATCTTGTCCCAACACCGTGAATTTTTGA
ATTGACAAACTTATTCCTTTCAAGTATATTCAGAAATTATAAATATTTTTATAAAGAGGT
TTTTTATGAAAAAGTACTTGTTAGCAACCATGGTTTTGGTGGCTATAGTTTTAGCTGCAT
GCGGAAATTCCGGCGCCGGAAGCTCGGGAGCTATAAAAATGGGACGCGCTGACGCGGCGG
CACATGGCAAACAATCCTGGGCTTCAGTTGTTGTGGCAATGCAAGGCGATAAGATTGTTG
GGGTATCTTTGGATGAATATCAATTCATGAACAAGAATAACATCACGGCAGGAGTTCCCA
ACAGTGAGCACAAGGGCGAAAAAACTATGAGTTTGAACTTCAAAGACGAGAACGTAGTTC
CCGCTTCCAAGAGAGTAAACTCAGAATTCTATAGCAAGTTGATGGCCGAGCATGGTAAGT
CAACAAAGCCTATTGCTGCAAACTTTGATGCTATCGAAGCTTTCTGCATAGGAAAAACTA
TTGCGGAAGTTGAAGATGTGGCAAATAAAAGCAATATAAAGGCTATGGATGCAGTCTCCG
GAGCTACCTTGGTAGACACTAAAGGCTACTTGAGCGCAGTTGTTGCTGCAGCTAAAAACG
CAAAATAGTCTAACCTTAAAGACCGCTTTTTTAGCGGTCTTTTTTTTGTCTTTTTCTTCT
CAAGACTATTTGCTTAAAGAGGTGATTTTTTTGCAGTACTGTTTTGTTCAAGCTACTTGG
ATTTTTTTGAGTTTGTATACGATGTGTTAAAAACTGATTGAGGTATCAAAAAAAACGTTA
TGCTAATGTAACGTTTTGTAATTAACTTCCTGTTATAAA
>NODE_7
GCGCCGTGTCGAACTCTTTTTTATAAAATTTTTATGAGCAATATACGCTGTGTTCGGGTA
CTATGCTTTGAAACAGGTGCAAAGAAGCAGGTTGTTTTAGTTATTTTGCGGTAGGTTTTC
CTCCGAAAAATAAAACAATGTCTTCGTACTCTGTTTTATGCTTTAGTTTAAGGAAAAGAG
TTTTTGCTGCGGCATTATATACATAGCCCGATGAGTTATACATTTCAAAACGCGGATCGC
TTCTAAAATCTCTTCCGTAAATTTGAATTTGCTGAAATGGCTGTATTCCGCATATTATTG
CATAATGCGTTTCTCCCATGGGGAATTGTACTTTTATCGTCAGTTTTTGACGGGTGTTTT
CCGTTATCTGAATACTTTGAGCACAGGTCCACGCCCAAATTCCCTTTTCAGACTGAATTG
TAAGCGGCTCAATATGCGGATACCAAGTGTTGTCGGTTATCAAAAGGGGATATAAATCTG
CGGCGGTTAAAATCTTTGAATCATCTACCATTAACCCGAGTCCGGTAGTTGCTTCTCCGG
TAAGGGTAAATCGTGCGTGGAGGCTCGCCGCTTCTCCGGAAAATCTCATTAAAGAGGTGA
TAAGCATTCTTCCGATATGCTCCCAGATGTTATTCTCTGTGGTGCCATAACGCATAAGTA
TTTTCGCAATACGCAAAGTGTCTTCACTATTTATTGTTTCATTATCAGCGCTAAGATACA
GTTGTTCATCAATCAGCAACAAGGCTTCTTTTATTTTTCTTTCGCATGTTTCCGAATTTT
TTTCAAAAATATTTTCTTTTTCAGGATAATATTTTGCAAAGTCTAAAGAAATCTCAAGCA
ATCCGGCTGCTTGCAAAGGGGTAAAGCTTGCAGTATCCATTTTTTCCATTATTTTTTCTA
AATCGCCGATAATAATACTGCTCTCTCTATAAAGTAAAAAAGGGATAAGGTTTGGGAATT
CAAATATTTCTTTTTTTTGCTCAGCAATTACCCTGTTCAAAAAAATCCTTTCTTCTTTTT
CTTCTTTTGCTAATGATGCATAGCTTTCAATCAGATTATTATAAAAAGGGCTGCTTATAT
ATGTTTTTAATTCTTTAGAAATTGTTTGCGCCGGAACGGTTTCCATAGCGGCGCGATACA
TTCCTTTGTTTCCCATTTCGGCAATATATGCGGTAAGAAGTTTTTCCGTATATTTTTTAG
CGGCAGTCGCGGTTTTAAATGAACTGAGAGCGGCCGATGTAAAATCTTCCAAAGTTTTGG
TGTATGTTTCCAAAGAGCCTGCAGGGTTTAGTACAAGGTTTTCAAGAGTTAAGCCTTTAG
ATGATATATACGTTTTATAGATTGCAATAGGTTCTGCCCTTGAAAGTTTTACATAAGGAA
TTTGGTTATCGGTATTTTCGCTGATATTGCCGTCAATATAAAAATCTTCTGAAAATTCAT
ATCTTTTTTTTCTATATTTTACGAACGGTTTTCCGTTTTGGTGTTCTATCCTTGCATTTT
GCGTTATTTTCCATGGAATTAGAATATATTCAAATGTTTGCGGAATATTTGCCGAAACTC
TTATAAAATCAATGTCTCCCCGTGTTTCCGAGGTAAATAATACGCTTACGCTATCGCTGC
AGCGGACAGCAAATCCGTTTTGCATATTTTCATATGAAAGCACTTCCAAAGAAGTTAACT
CTTCATCTTCATTCGCAGATAAAACAGTGTTTTGTTCACTTAGATAAAAATTTAAGCCAT
TTGCCACTATATGCAGCGGCAGAAGGGGGTGTTGCTTCCCGTCTATTATTTCATGTCTGC
CAGATACGGTCATAGTACCGATTACCGAAGAAAAAGTCTTTCCTTTAGTAAACTGGACGA
CGAAAATGCCGAAAAGAATACATACATATAATGTCGTCAATGCAACAATTCTGCTTGAAA
TATGTTTCATATATATAGCAGTTTAGCTAAAGAAAGCAAGAAATGCAATGCTTGCAAGGA
GTTGGAATGGAAGTAAAACAATTTTTTTTGAGATTTGTGGCGGTAATAATTGTTTTAAGT
GGGCTTATTGCCTGTCAAACACAAAAAGCCGTTTCGCATAAAGAAGTAGCGGAGGATGTA
GAGAAAAAAGAATCAGATAATCCTCGTATTGAATTTGCGTATAAATTAAAGAATTTATTG
CAGCAGGAAAAATGGGAAGACGCGTTAAAACTTTTTGACAAGCTTCCTCCTGAAGAGCAG
GAAGATTTACAAATTCAAAACTTAAAACTTTCGGTTTTGATTTCAGCAAATAAGATACAA
GATGCTGAAAAGCTTGCAAATTTATTAGAAAAAGAAAATCCTGAAAATATTGATATTTTA
TTTTCTCAGGCGACGCTTGCATTGGCAACCAATAATGCAAAAAAACGCAGCGAATACTTA
CATAAAATTTTAAAAATAAACCCTAAAAATATAGTTGCGCTTACCGAGCAAGGATACGAT
CTGTACAGTATGCGCAATTACGCAAAAGCAAAAAAAGTTTTTTTAAAAGCTTTACAGGAG
GAGCCTAAACATACAGGGGCTTTGCTTGGGCTTGGGCAAATTAATTATATAGAAAACAAT
CTGGCAAATGCGGAAAAAAATTACGAACTGATTTTAGAAAAAGAACCGCAAAACGTTATG
GCGATGGCGGAACTTGCCCGCATTAAATCAGAGACAAACAGAATGCTTGAAGCTTTAAAT
GATATGGAAAAGGTTGTCAGCCTTGACGCAAAAAATGCAGAATATTGGATAGATTTAGGC
GTTTATTGTTCACAGGCGGGAAGGAAAGAGCGCGCAAACGAGGCGTTCAAAAAGGCGGTT
GCCTTAGATCCTCAATCGTATTTTGCCTATATTTATCTTGCCGGTATAAATGACAGTCTT
GGAAATAAAGAAGAGGCAATTAAATATTATAAAAAGGTTATTGAACTTTATCCTAAATAT
TATTTTGCATATGAAAGTTTGGGGGTTCTGCTTTTTGAAAAAAAAGATTGGAACGGAGCG
GGAAGAGCCTTTATTGAAGCGCTTTCTTACGCGCCTCAAAACTGTTATTATGCATTAATG
ATAAGTCTTTGTTATCATAAAATAAATAATCCCGTAAAAGCAAAAGAATTTATGCAAAAA
TATATTCGTACTATCGACAGAACAAAAAATGCAACTGAATATTTTTTATGCAGATTGTTT
GTTGATATGTTTGGAGAAACGGATGTATACAATAGGATTATGAAAGAAAAAATGATAGAA
AAGAGAAAGCGAATGATGTTTTATCTTGGTGCATTCCATGAAATTACCGGCAACAGAAAT
ATCGCAGAAAAATATTATCTTGAAGTATACTCAATGCAAATTCCGTCTTTTTTTGAGTAC
CGGTTGGCAGAAGCTAACCTTGCCTTAAAGAAAAAATAAGCTATAATGGTTATACTATTT
TTAATAAAAATAGTATAAGAGATGGGACACCGCAGGTCTTCACGCATAAAAACTGAAATA
CAAAGAGTGAAAACTGTTTGAACAATAGGGCGTTGCCTTAGCAATGAAGAACGGACGCTA
CTGCATTTTGGAAAATATAGCAGTGCGCACGTTTTTAAAAGCGTAAAATCTTATTTGCTG
CCGCTACGCAAAAGCAAGCCGAATATAGAGAAAATCTAAACCGCAGCGCCGAATAAAGTA
CCGTTTTTATTCTTTATGTGTAAACCGCGGAATTTCATTTTAAGGAAGAATTTATGAATA
AAAATATCGGTTTTCAAACTATTTCATTTTTTATACTTTTAGGGCTGATGCTTGTTTTAG
TAGGTAAACTGTTCTTGCCCTATGCAACGGTTTTATTTTGGTCGGCAATTTTATATATTT
TAATCTCACCGCTTTATAATAAAATCATTGCTAAAATGAATCCCGAGAAAAAATGGTTTA
ATCTTACCCGCCGATTTCTTGCCGGCACCTTTGCAGTCGGAACAGTAGTTATTGTAGCGG
CTGTTTTACTATTTATCGTAATCAAATTGGTTGGACAAGGAAAAGCACTCTTTCAAAGAA
TTTCTCTATTTCTTATAGACCACAATGAGTTATTTTTTAATTTTGATAAAGAAGCGTTAA
ACGAATTGGTTATAAAACTATCGATGGGAACGCTAGATATTTCGGCAATTGATATAAAAA
AAGAAGTGATGAATTTTCTCAGTCAATATTCTTCAAATCTTTTGGGATATACTAGAACTC
TTTTTGCAAACATGGGACTTTTTGCTGTTTCGCTAGTATTTACTTGCTTTACACTTTATT
TCTTTTATATTGACGGTCATTATCTTTTAAATCTTTTTATTTCGATTATGCCGATAAAAG
CCGATGCCAGCACAAAACTTTTGAACAAATTTAACGAAGTTACGACCAATCTTTTGAAAG
GCTTGTTTTTAGTCTCTTTTTATCAATGCATTATTTCTTTAATTATTTATCTGATTTTTA
AAGTAGAAGGAGCTCTTCTTTTAGCAATTCTTACTTTTTTCAGCTCTTTTTTACCCTTAG
TCGGCTGTGCTTTTGTCTGGTTTCCGATCGGGATAGGTATTTGTCTACTTGAAGGTTGGC
TAAAAGGAATTATTTTCTTGTTGGTTGCCGGAACGCTCATAAGCTTTATGGATAATTTTT
TGCGTCCCTTTTTTTTAAAAGACAGAATAAAAATTCATACCTTGCTTATCTTTTTCTCCA
TGCTCGGCGGTGTGCAAATGCTCGGATTCAACGGAATTATTTTAGGTCCCATGATTGTAA
TTTTGTTTTTTACGATTATTGATATTGCGCATGATTCGGAAAAAGAATATGCTTCGGTGT
TTAATGAATAAAATAGAGAGAGGGTATATGAAAATCGGATTTTTAGGTTTTGGAAATATG
GGGTTTGCTTTAGCTCAAGGCTTAGTGCATGCAAAGGCTGTTGATCCGAATGATATCTAT
GCGCTTGCCAGAAATAGAGAAAAACTTCAGGCGCGCTGCAATATATTAAAAATTACGGCA
AGCGAATCGATGGAGCCTCTTATAAAAGAAATCGATCTGATCGTGCTTGCGGTAAAACCT
CATCAGATAGAAGATATTATTAAACCGATAAAGGCAAAGCTTAAAAAGAAGGTAGTTATT
TCGATCGCAGCGGGAATGCTTTTTGAAGATTATGAAAAAATACTGCAAAAAGGAACCGAG
CATATTTCATTTTTGCCTAATACCGCCTGCGCAATTGAAGAAGGCATTATCATTGTTGAA
AATCGGCACAGTCTTACAGAAGAGCATATAACAGAAGTAAAAAACATTTTCGGCTCTTTA
GGGCTTTTAGAATTTGCTTCGGCGGAGCAGTTCCCTATAGCGGGGGCTATTTCAGGCTGC
GGACCCGCATATGCGGCAATGTTTATGGAAGCCTTAGGTGATGCGGCAGTTAAGAACGGG
TTGGACAGGGAAACAGCCTATCGACTTGCGGCAAAAATGCTTGCAGGCACAGGCATGCTC
AAACTAAAAACAGACGATCATCCTGCGCATATGAAAGATGCCGTGTGTTCTCCCGGAGGG
ACAACAATCAAGGGACTTGCCGCTCTTGAGGCAAATGGGTTTCGCTCTGCGGTGATACAA
GCAATTGATGCCGCTATGGGGAAAAACGGATAAATTTAAAGCTGTCGTGAATTTTCTGTA
TTTTTAATCTTTCCACGGGAAAATCAAGTTTTTAAAACTGCGGTTGCCGACAGTTTCAAT
ATCATCTTCTAAAAGCTCATCCCAAGGAATTTGCTTGCGTGCTTTTTGGATTGGAATATC
GGGATGCGCTTCAATCCAATCATATTTATACAAACGCAATTTGAATGCATTATTCCACGC
AAGAATTATTCCGCTAAGATTAGGCGCAAGAAAAGCAAAAACAGGAGTCAGCGCAATCAA
AAAAATTGTATATGCAAACATGAACAAAGTAAAACCGCTGTTATCAAAAAAAATAATGAA
ACATTTTTTAATGCATTTTATAAAATTTTTTTCGAGTTGAGCTCGAAGCGGTAAAAACCA
AAGCAGTGAAAGTTCTACAATAATAAAAATCCAAAGAACGGTAATTCCGAACACAGTACC
TAAAAAATTTTGCAAGGAAAAATAGTAAGGTAAAGCGGTCAATAAAAGAAAAAATATCAG
CAACTGCACTAAAGCGAAAAGGACCCCATGCATCCACGTTTCTTTTATTGCAGAAAAAAA
ATCACTGCTTGAAAAACTCTTATAGTTCGCAACCTTTGCCTGCATCATAGAAACGGCAAG
CGAAAAAACACTTATACAAACTATCATTAGAAAAAGAACTGCAATTGAAAGATACGTATT
AAAAAGAGTCAGATGTGCTAAAAAAAATCCTCCAAAACAAAGAAAAATAAAAATGAGATT
AAGTATAATAATTGATAAAAAGTTATCCCAGCCGTCAAGAAAATTTTTTTTAAGAAAAAA
GCCGATCATACTTTCTGAGCATATCACAAAACTATTTTTTTTTAAAGAGGATTTTTTTTG
ACGTTGAAACTTCACTTTTAAGCGCCTCGGAGTGCTGCTGCCGGCAATCTGTGGTGCTCT
TTTTTATAAAATTGTCTTGCTTTGTATGAGATGTATTGAAGCCGGATAGAGTTATCGGAA
AAACGTTATGCCGGTGAAACAGGGGATAAAAGCTGTCGCTTATTTTGTCCGATAATGACC
GGCAAGCGGAGGTTTGTTTTCAAAAAAAGCATTCTTACGATTATCCATCATAAGAATGCT
TTTTTTTGTGCAATGTTTTGTAAAAATTTTATTTCATTTTTTCCAAGGCTTCCCACATTC
CGTTCAGGTAGGTTAAGCCTAAGGCCCGGTCATATAAACCGTATCCCGCTCTGCCTGTTT
CTCCCCAAATCATTCTGCCGTGGTCAGGACGAATGTAGCCGTCAAAACCGGTGTCGTGAA
AGGCTTTCATTATTGCAAACATGTCCAAGCTGCCTTCAGAGCTTAGGTGTGCCGATTCAA
AAAATTCACGCTCGCCTAAAAACTTTATGTTTCGCACATGGGCGCAGGCAATTCTATTCA
TTTTTCCGAAATGTCTGATAATGCTCGGCAAATCGTTTTTAGGCTCAGAGCCTAAACTGC
CCGTACACAGGCATAAACTATTTGCCGGAGAATCTACTAGGCGTATTATTGCCTCCAGCT
GCTCTTTGGTATGGCTTATCCGCGGTATACCGAATACGGGCCATGCGGGATCGTCCGGAT
GTACTGCCATTCTTACCCCGTATTTTTCACAGGTAGGGATTATTCCTTCAAGAAAATATT
TGTAATTTGCTAAAAGTTTTTCTTCATTGATGTCCTTGTAAATTTCCAGTACTCTTTCAA
GTTCCGCCAATCGCTCGGGTTCCCAGCCGGGAAGGGAAAAACCTTTTGCATTTTTTATTG
TATTTTCTACCAATTGCTGCGGCGTAAGGCCTTTTAAATCTTCTTCATTATAATAGAGCG
TATTTGATCCGTCGTGCAAAACTTTTCCGAGGTCAGTTTTTAACCAATCAAACACCGGCA
TAAAATTATAAACAATTACTTTTACGCCGCATTCGGCAACATTTTTAATAGACTCATTAT
AATTTTCAATATACTTGTCGCGTGTATCAAGTCCCATTTTTATATCTTCATGAACGTTAA
TACTTTCGATTACTTCCGCTTCAAGGCCTGCATCGTTTACTTTTTTTACAAATGCGGAAA
AAATATTTTTGTCCCAAACTTCTCCCGCTGCAAAGTTATCCATCATAGCCATTATTCCCG
TACAGCCCGGGATTTGTTTGATGTACTGTAAACTAATCGGATCGGAATCGCCGTACCATC
TAAATGTCATTTTCATATAATTACCTCACATATTTTTCAAGCGTTTTTCTTACTGCACCA
TAATCTGCAGCAAGCTCTTCAAAATAACCAAGTATTTTTTCGGATAATCCTATTTTGTTG
AGATTAATACCAAAAATTCTTTCATTGGAAAGGAGCTCGTCAAGTTTGTTGTTTGAAACA
TTTCCTAATTTTAAATCTTTAAAATATAGTTCCAAATCTTTCAGAAGCGGATCGGGGCTT
AATTCAAATTTTTTACCGGCATCGTCTATTCCCATTAGATAGCGCAGCCAGCCTGCAATA
GCAAGCGGAATGAATTGTAAGTCCATTGGTTTTTTGCTTTCCGATTTAGCATAGGCTTTT
ATTGTTTCGCCGAATCGGATTGCAACTTTTTGAGAAGTATCGGTTGCTATTCTTTGCGGC
GTGTCGGGGATATAGGGATTGGGAAGCCGCACCCGTATTACCTCATCGATGAATGCTTTC
GGATTGAGTATTTTAGGATCGACCACCACCGGCAGCGATTCTTCATATCCGATTTTTTCT
ATGAGTTTTACTAATTGCGCGTCTTTCATTTCATCGGCTATTGAGGTGTAACCGAGTAGG
CATCCGTATACCGCAAGTGTTGTATGCAGCGGATTTAAACAGGTTGTTACCTTCATGGTT
TCAACCTTGTTCACGGTATTCCGATCGGTTAAATAAACACCCGCTTCTTCCAATGCATCC
CTGCCGCCCGCGAAGCTGTCTTCTATGACTAAGTATTCCGCTTCTTCCGAATTAACAAAG
GGGGCAATATAGGTGTGTTTTCCGGTTACCACAATATCCATCGCTTCAAAATTCTTTTGC
TCCAAATAGTTTTTAATTTCTTCCGATGGACGCGGTGTTATTTTATCGATCATTGACCAT
GGAAAACTAACACACGTGTCGTCTTCCAAATATCTTACAAAGGCTTCTTCAACCTTATTA
TTTTTGTACCATGCTTTCGCAATAGAGAGTATCGGAGTTTTTAGCTTATCTCCGTTATGA
GAACAATTGTCTAAACTTAAAAGCGTAATCGGACCTTTGTTTTCTTTAAAGCGTAAATAA
AGCAGATAGGTAACAATGCTCATAAGGTGTTTTGCATTTTCCGGCTTTCCGTTTATATCT
TCTTTTATGATGTCTAAAACTTCGCCGTTGGGTGCATAAATGTTGTATCCTTTTTCGGTG
ATGGTGAATGACATAATCTGTAAGTTTTTGTTTTTCACAATCTGCTGTACTCTATCGATA
TCTTGCGAGAGTTTTAAACCTTCCGCAAGATTTGCTAAAAGGTTTGTGTGAAAATCGCCA
TCTTTATTAAGAGTTACCGAAAGCGCTAGATTATCATATTCTGTATAGACCTTATCGATA
ATCTCTTCGTCAAAACTTTCTACAACAGATATGCCCCGTGTTGCAATTTTTTTGTTGAGC
AAATCCTGATTTAATCGCGCAATGTATCCTCTAAAGATATTTCCCGCACCAAAGGCAAGC
CAATGAGGATCGCGAATAGAATCTTCCCGCAGCTTTTGCACATCGTACTCAGGATAGGCA
TCGCAGAGTTTTTTCAGCTCTTCAATGTTTTTCAGTTTTAATTTCATGTTACACCTCTTG
TATAAAAATTAATTTAATCCCAGTGCATTCGGTAAAAATAAGGATAAAGACGGAATAAAG
GTAACAAGTAATAATACAAATAAAATCACCCCATAATACTTTACCACCCAAGGCATAACA
TCTTCAACTCTTGTTTTTCCAACCTTTGTTCCTATGTAGAGGATATTTCCAACCGGCGGC
GTAATCCCTCCTATACAAAGATTAAAAGTAATCATAATACCGAAGTGTATCGGATCCATG
CCGAAGGATTCACAAATCGGTAAAAATATCGGCGTGAAAATTAATACTGCCGGCGTTATG
TCCATGAATGTTCCTACGAGCAACAAGATGACATTCATCAAAAGTAAGATGATGTATTTG
TTTCCCGTAATGCCTAAAATTTGATTTGATACCATTTCGGGGATTCCGGTAAAACTCATA
ACCCAGCCCATAATGTTTGAGGTGCCGATTATAAGCATAATAATTCCGGTCATTTCCGCA
GAGGTACGAATTATTTGCATTAATTCTTTCACGGTGATGCTTCTGTACAGTATTGCAAGA
AGAAGCGAATATAAAACCGCAACACATGATGCTTCGGTTGCAGTAAATACCCCTTTTATA
ATACCGCCGATTACAATCACAATAAGTAAAAGAGAAGGAATTGATTCCCAGATTATTTTT
AAGCTTTCTTTTAAACCCGGTCTATCCGTTCCGACGTATTTTTCTTTTTTTGCAATATAC
ATTCCTAAAAATATACAGCCTATTCCCCATAAGATTCCGGGAATATATCCTGCAAGAAAA
AGTGCGCCTACAGATGTTCCTCCCGATATGAGCGAATATGTAATAAGCACATTACTCGGC
GGTATCAACAACCCTGTTGGTGCGGATACAATATTTGTTGCTGCCGAAAAATTGATGTCA
TAGCCATCTTCTTTTTCAATGGGGCCGATGATTGAGCCCATTGCGGAAGCTGCCGCAATA
CCCGAACCCGATATTGAACCGAAGAGCATATTTGCAAAAATATTGGATAAGGCAAGTCCT
CCCGGAAGTTTACCAAAAAGAAGTTTTGCAAGATTGATAAGCCTCAAAGCGATGCCGCCT
TTGTTCATCAAATTTCCTGCAAGAATAAAGAAAGGAATTGCAAGCAAGGTAAAAACGCTT
ATTCCTGAAAATATTCTTTGTGCCGATGTTACCACTGCCGCCTCAAAATTTAAGGTAGGC
AATATACCTGCTATTGACGCTATACCGATTGTTACCCCTATCGGGACACCGTTTATTAAC
AGTATAGCAAGAACAACAATCATTAAAATTCCTGATAAAACCATTATATTCATTACATTA
CTTCCTCTGCCGATTCAAGATGCTGTCCATCTAAAATCTCTTTCATATTGATTAGTGAAA
CTATAATTATAAGAATTCCCGCTATAGGAATTACCGAATAGATAAACCCTGTTGAAACTT
GCAAGGCCGGAGTGGTTTGTTTTATAGTCAAGGTACAAATTCGTATTCCGCCATAGACCA
TTACAAGTCCTGCAAACAAAATATTAAAGAGCTCAACCGCCAATTCAACAATTTTTCTAT
TCCGCTTTCCGAATTTGTCTATGATGAAGGTGAGCCGCATGTGATCTCTTTTTGCAAAAA
TGAGGGCAGCTCCAAGTATTGCCATCCACGTAAAGCCGAAAGACAACACTTCCTCTGACC
ATGATTTCGGCTTGGTTAGAAAATACCGGGTAAATACTTGATATAATCCCGCAAGGGTTA
TCCCGATAAATATAACCACGCAGGTTGTTTCCAATATTTTGATAATAGCTTTTTTTACCA
TTTTATACCTCGTCTTTATATTTTTTATTCATTTCATCTATGTAATCATAGAGAGCTTTT
ATTTTTGAGTTGTTTTTAAGAATTTGTTGATGAAGCGGGATAACTCTTTCCTTAAAACTT
TGCACATCCGATTCGATAAATTCAACGCCCATTTTTGATTGAGACACTTCTATTGCTTCT
TGTGTTTGCTTTTTCCATTCCTCTTGTTCTACCTTTTCAGCAATTTTTATTGCTTCCCTA
AAAATCGCTTTTTCTGAATCATCAAGTCCGTTGATAAAAAGATAATTTGCAACAAGAAAG
TCCGGAACCATTTGATGCATGTTATAGTTGTAATACTTTACTACTTCACCATGCTTTACG
GAAGTGAGCGCCATTTCATTATTTTCGGCACCATCAACGGTATTGTTTTGAATGGCAGTA
TACACCTCACTAAAGGGCATCGGCACAGCGCCTGCACCGAAGGCATCCATCATTGCAATA
TTAGTCGGCGACGGCTGTACTCTGATTTTCATTCCTTTAACATCTTCAACCGTTCTAATC
GGTTTATTGGTATAAAAGTTTCTTGTTCCTGCATCAAACCAGCCGACCGTAAGAACGCCT
TGATCAATTGTTGTATTATAAATTTCTGACATCCTTGTTTCATTATTCATAACTTCATAA
TATGCTGTTACGTTATCAAAAATATACGGAATCGAAAATATGGAATAAATATCATCGAAT
GTTTCCATGTTTGAGGCGCTTGCAATAACAAACTCGAGCGCTCCCGTTTGGCAAAGCTCC
AAGGCGTTTTTAGAAGCGCCCAAAAGTCCGTTCGGATAAATCTTCACCTCATATTTATCC
CCCAGCTTATCCTCGATATACTTCTTGAATGCCTCCATAGCAATATTATCAGGATGAGAG
GCCGGCTGCCCGTTTGAAACCCGAATAAGTTTTTTTCCAATGGTATTGCCGGAACACCCC
ATTGTGAATAATAGGACGGTTATTAGCAATAAAAATTTACATAAGCTTTTAACTTTCATA
CGATTTGCTCCTTATCATTTCCTAAGATATTTTTATATAGTTTTTTGCATTCGTAAAACT
GATATTCTTTACCATCTGCCCCAAAAACGCTTCGTCCCAAGAATATTCGCCCAGTTCTAC
ATACTCTCCTATCAGGTTGCAAAGTATCCGTCTAAAATACTCATGGCGGGGGTACGATAA
AAAGGAGCGCGAGTCGGTAAGCATTCCGATGAATTTTGAAAACACCGAGGTTTGCGCAAA
ACGCTTCATTTGTTCAATCATTCCGTCTTTATGATCCAAAAACCACCAGCTTGTTCCCAG
CTGAATCTTTGCAATGCCTTCTTCTCCGCCCTGGAAACTGCCGCCGACTGTTGACAATAC
ATAATAATCTTTTGGATTAAGCGAAAATAGTATTGTCCGCGGAAGTCCTTTTTCTTCCAT
GCAGGATAAAATGTTTGCTAAGTTTTCTGCATAGCTGTGATCATTTATTCCGTCATTTCC
GACATCGGGGCCGATTGCACGAAACAGCTTTTTGCTGTTATTTCTCAGCGTTTGGATATG
GAGCTCCATCACCCAATCTCTTTTTTCATACTCGTTTGCTAAAAATATGAGGAGCGCGGT
TTTATATGAGTCTTGTTCTTCTTTGGTCAAAGGCTCTGAAGCAAGCACTTTTGTAAAAAC
AGTTTCGATTTCGTTTTCGGAAGCTTTCTTATAGGGAAGATAATCCATTCCGTGATCGCT
TGCCTTGCACCCGTTTTCATCAAAATACCGTATTCGCTGAACTAAGGCATTTTTTAAATC
GGAAAAACTTGCGATGCGTATGCCGCTTGCTTTAGAAAGGTCTGCAAGGTAATCCTTAAA
ACTATCTTTTTCAATGCTGAGAACCTTGTCAGGTCTAAAAGCGGGCTTCACAATTGTTTT
AAAAGACGTATCTTCTTCAAGCAGCTTATGGTACTGTAAATCATCAATAGGATCATTTGT
CGTACAAACCGCCCAGACATTTGACCGCTCAATCAATGAGCGCGGCTTAAACGCATCCGT
TTGTAAGAGCTCATTACAAGTATTCCAGATTGAGTCTGCGGTTTTTTCATTGAGCACCTC
GTCAATGTCAAAATAGCGTTTTAATTCTAAATGAGTCCAATGGTACAAGGGATTGCCGAT
TAAGTTAGGCACGGTTTTAGCCCAAGCGGTAAATTTTTCATAATCCGAAGCATTTCCGGT
TATGTATTTTTCGTCAAATCCCATGGCGCGCATAGCCCGCCATTTATAATGGTCGCCGCC
GAGCCAAACCTGCGTAATGTTTTTAAAACTTTGATTTTTGTAAATTTCCTCTGCCTCTAA
ATGACAATGAAAATCAAAAATCGGTTCATCTTTTGCATACTTTGCATACAATAGTTTCGC
ATACTCATTTTGCAACATAAAATCGTCAGCTATAAGAGCCATGTTCACCTCCTTGAACTA
TAGGGCATTTGAAAAACTCGGTTAGTTTTGAGAGCTTTCCTCTTCTTTTAAATCAGGGAT
GGCTGTCCACCGCTCTTTTAAGAAGTATGCAGCCATCTTCGGTTTTCGATCCCGCGTAAA
AACGCCTTTCTTGTTGCCCTGCACCCTGATGATATTTTGTGATGTTTCAAAATCGGCAAA
GTTCCACACATGTTCGCCGACAAAGTTTTTGATTGCTGCGAACTGTTCTGTATTCGATTT
TAGATAGGCCACCTGATATTCTTCGGTAAACATAACGGGATCAAGGCTATGGAAACCAGC
AACCGTGTCAGCGCCGAATTCAGTGTACATAATCGGTTTGTCGGGAAATTTTTCCTGCCA
TTTCTGAAGCTCCGTGTACGCCGCTTTTCCGCCTTCTTTTACATCACCTGATTGCAAATA
CCACCCGTAATAACGGTTTAAGCATAAGACATCAATCATTGCCGAAACGCGGCATGTTTC
AGGCAGTGAGGACATAAGGGTTACAATGGTAACCGGCCGCTTTTGAGGATCCAAGTCTTT
CGCACGTTTTATAAGCGGTGCAAAATATGCATCGGCGCCCTTGTCATTTGTTTCAGGCTC
ATTAGCGATTGACCACATTACAACGCAGCAATGATTTTTGTCGCGCTCAATCAGTTCACG
AATAACGGTCTCATGGGCATCCTTTGTTTGAATTTCCGCAAAGGTATCGCGCTTTTCTGC
CGGCGTTAACAGTGATGCCATAAAGTTTAAATGAATCCCTACTGCGGGCACTTCATCAAT
CACCACAATGCCGAGCCGATCGCAAAGCCGCATTGTCTCTTCTGCATACGGATAATGAGA
TGTTCTAAATGAATTTGCGCCCATCCATTTCATTAAATTAAAATCAAGTAGGGTTTGCGC
TGCATTGAATCCCCGTCCGGTATAAAAGGCATCCTCGTGTTTGCCGAAGCCTTTAAAATA
AAAGGGTTTTTCGTTGATAAGGAATTGTCCATTTTTTACCGCAACCGTGCGTATGCCGTA
GGGCTCATCATACAGGTCAATCAGCGTACCGTCTTTAAGCAGCTTTACTCTTATTGTATA
TAAATACGGCTTAAGCGGATTCCAGCGCTTCACGTTTTCAATGTGCAGTTCTCCTGTAAA
TCCGTTTGCGGATGTAACAAGGCTTCCATCTTCCGCGATACAGTCTACCGCAACACTAAA
GCCTGAATCTGCATCAACTGCTCCGTCTTTGCCGCTTATTGTTACCGCGTAATGCACCTT
TGCCGATGTTCCCGAGCATTCGTTTGTCAGTATAATATCATCGATAAAATATTCAGGCGT
GCTGACCAATGTTACCGGACGATGAATTCCCGCATAATTGAAAAAATCAAAGTTAGGCAT
GTTTTTGCGGATAATCTTTCCATTCTCATCTTTTGATTCGCTATACAATCCTACCGGCAG
AGTCGAAATATCAAGTATATTATTCACCCGTACGGTAAGCTGATTTGTTTCGGCAATATC
GGAAGGCTTTAACACAACCTCAAAGGGAGTAAAACCGCCTGAATGTTCCGCAATAAGCGC
GCCGTTCCAGTATACATGAGCCTTGTGCGTAACGGAACCGAAGCGAAGAACCAAGCGCTG
TCCGGTAAGCAGCTGCGGCACAACAACATCGCGCTGATACCAAACGCTGCCGACATGATT
CCGGATATCGCTCATTGCCGCAATATCATTATACGAAGCGGGCACACACATCACAGATTC
TGTGTCAAGCATGCCCATGAACCATTTCTCATTAAGTCCGCACTCGTCATAGTCAACCTT
AAAACGCCATATTCCGCCTAGGTCAATAACCGCCCGTGTTTGTGTAGTGATCGGGTATAA
CATGCTAAACTCCTTCGAATGATTTCTTCTGATTATTTTTAATTGCAGCAATATGCTCCT
GAATTTCCTGCATTTTTTCTGAGCTGAGCGGATAAAAAAGCAGGGCAATGAGCGAAGCAA
TCCAACCCAGTATCGGGATTCCGATAAATAAAAACATGGTAACCCTAAAAATCGCAGGCG
TAACCGCTTCTCCAATCTGTGGGAGTGTGTTCGTGTACCCGATTGCCGCAACCGAAAGAG
AAACAACAACATCTCCCAGTGAAGAGATGAGCTTATCTACAAAGCTGAATAAGGTTCCCA
TCATACCGGGAACATAGCGGCCGGTACGATATGTTTCATAATCCGCCACATCGGAAATAG
CATTAATCGTAAGCGCACCGCAGGCGTTTTTTATACCATTCGAAAGCGACCATAAAATAA
TAAAGCCCAATGTCATAAAACCGAACATATTGCTTGCACGGATTTGTGTAGGATCCCCTA
ATTTGAGCAATAAATACAAACATGCGTACATAATAATGCAAAGCGTGGTGGTAATCCAAA
TTCCTCGTTTAATTCCAAGCTTGCGGGCGTATTGTGCAAAGACTTGAATCAGAATAAATG
AAGGAACAAGGGTAATAAGGCCGAGCTTACCATGCAACGTATTATCGCCCATGATGATAC
CGTACAGCATAACAGTTACAATAGAGTTTCCTGCAACCGTAAGCGCCAGTTTATCAGTGG
AAGCCGCCACAATGAGCATTTGAATTCCGCGGTTGTTTTTTAAAACATCCCAATAATCTT
TGAATTTAAGCGGTTTATTATTGCCGCTGCCAAGTCCAAAAAATTCCGAACGGTCTTTTT
CCCACAGTGCAATGATAACCAGCACAGTCAAAATGCCGCTTATAATAATTGCAGAAATAA
TAAATTCTCTAAAAAGCTCTATCGTAAATTTATTCGCATTCTTCGGCAATAAATACATGC
TCACGTAAACCGGCACAACATTAAATAAAATGAGTGTGTATGTTCCGTCAAAGGCTCCGA
AAAGCGGCCGCTGACTTGGATCATTGGTCATAACATTTTGTGCTGCTTTGGTAACCGCGG
TAGAGCAAGTATAACCGAGAATGTACAGAGCGTAAATAAAAACAAAAAACGGCAAGCGTG
CCCCTTCAGGCAAAGTATGCGTAACGGTATACATTACCAGATTTGCTATCGTCATAATGG
TAAAACCGATTACCAAGAAGGGGCGGAACTTTCCGAATTTGCTGTCCGTTTTATCAATTA
AGTAGCCCACAAGCGGATCGGTAATTCCGTCAAAGATGCGCATTGCCATCAATAAATTAC
CGACCAGCACGGTTGCAAGCCCTACAATACCGACTGCATAAAACGAAACATAAAATGTTG
TAGCATGAAAAATATTGGTAGCACTATTGTTCAGCGAAAAAAGGCCTATTCTCCATAGGG
GCGATCGGTGGTATATACCATGTTGATTCTCTGCCATAAAAATTCTCCTTCAGCTATTGT
GTTTATCGGCGCGTTTCCCATTTATTGCACCAAACATTTTCATTATAGGTGCCTTTAAAC
GGAGATGCTCCGATTATTTTCTGCACTACCTGATGAATTATTTCAGGAGTACGTGCATAT
GCATTAATGTAAGCCTTTACCATCGGTACATCAGTTAAATGCGTTGTATAATTCAACGAT
ACAAATACCGTAGGAACCTCCCATACATACCATGGAATTTCATTCGCCATTGCGCATGAC
CAGCGGATGCGGTAATTGTTTTCAACTGCGTAGCCGCGAATATCAGACACCACAAGAGCG
GCATCAACTGTTTCTTTATATGTTTCCACGCTGCCTTTTTCCCGCACTCCCCGCGTATTC
ACGTCTACGATAAAACCTGCCGCTTCTAACTCTTTCTTAAACAGAGTAAGCGTCTTGTTT
TCCGTTTTTATCGGATTTCCCTTCTCATCAAACTCCGTATACACCCCTATTTCGGTATTA
TCCAAAAAATACAGTCTTATTCTTTTATGTACCGAAGGAGAAAGCGGCAGCTGCCCCAAG
GTGTTTTTTACTAAAGTGATTCCCTTATCCGCCGCCTCGCGTGCCATTTCTTTATGAGCA
GCACAACCAATCACGGAAAGCGACTCGGCTGAAGGCAGCAAGCGGTTTTCAGCTTTTGCA
GTATGCAGCTTAATTGCAGCCTTTAAGCCAAGAATTCGCCTCAATGCATCGGTGAGCCGC
TCTTCGGTAATAACACCGTTTTTGTAGCCTTGCAGCATATACTGAAAATCTTCCGCCGGG
TCATTCATGAATAGAAACATATCGCAGCCTGCGGCAATAGCCCGCGGCACAGCATCTTTA
CGCTGCATTGCGGCACTAAATCCGAGCATATGCGATGCGTCGGTAATCACGAGCCCGTTA
AAGCCCAGTTTCTTTTTCAGTAAGTCTTGAATTAACTCGGGGGCAAGTGTTGCGGGCATA
ATTTCGTCATAGGTCATTTCCGGTACAAGAGCACGGGAATACTGCGGAAGCGCAATATGA
CCTGCCATAATGCTCATAATTCCGTCATCAATCATGGCCTTGTACAGCTTACCGAAGCTT
GCATCCCATTCCTGCACACTCATTTCATTTACGCCGAGCACAAGATGCTGATCCCGCTCT
TCCGTGCCGTCACCCGGGAAGTGTTTAATGGTAGAAATAATAGTGCTCTGGCGCAAACCT
TTTACATAGGGCAAAATATACCTGAGCACAGTGTCTGCATTGGTGCCGTATGCCCGTGTG
TTTACAATGGTGTTGCGCCAATTGGTTAAAATATCAGCGCAAGGGTCAAAGTTCCAATTG
CACCCAAGCGCAACCGCCTCTGCGCCACTTACATAGCCGGCATTATAGGCAACCTGCGGA
TCTCCGCTTGCTTCACACTGAGCACCGGAGGCGATATAGGTACCGTCAGTGCAGGCGCCA
TCTCCGCCGCTGTCGCAATTACATGCAACAAAGAGAGGAATTTTTGCATTGGATTGCAAG
GTTTTTACCAAGCCCTGTACCTTTTCGCTTGAAGCCGCACTATAGCGCGCCCCGCCCAAG
TGATAGGTGTTGATAAAATCAATTACCTCAGCTTCTTCAAAAGAATGAAAAAGCTGGAAG
AAAAGCTGACCGATTTTTTCCTCAAGACTCATAGATTGAATAGTTGTTTCAACCCAACGA
ATATCCTCTTCCGTTAAAAAATACGGCTTAGCACGTAAATCAACTAACGACATTGCACCC
TCCTATTTGCCATTACAGTCCATTCAAATTCCGAGATGTTCGGTAAACTGCTTTTTCAAG
CCATCCTGATATATGCCGCCGTAGCACCCTTCAAGCAGTTTTGGGACAGCTGTCCGGCAC
AGCACATCCCACGATTCTTGCTCCTTGCCAAATAAAATTGGATAAAAGAAGACACTATTG
CTTTCAGCGGCTTGAAGATCCCCGGGTGAATCTCCTACCATCAAAACTTTCTTAGGATCA
AACGCATAGCTCAGTATTGTTTTTATGCAAGCGGCCTTGCTTCCGGATTCTTGGCCAAAA
ATGAGGTCGGTAAAGCGCAGTAAATCGAATTTTCCCCATTCGGAATAAATCGCATCGCTA
TTCGCTGATGAAACAACCGCGATATGTACTTTTTCATGAAGCTTTTGTAAGGCATCAAAA
ACACCGTTAAAAGGGCGGGCTTCATCATGCAAAGCTTGTATGTGCTCATTTACGCGCTTA
CTCCATGTAAGGGCTTGCTCAAGCTGTTTCATTTCTCTATCAGAAATACTGTCCCGTTTT
TCGTCAATAGCATGTTCCAAGGCCTGATTCGATAAAACCGGAGCGGAATACACCCATTCT
GCAAGATACGAAAAATCACCAATAATATCTTTAGGAGAAGCGCAGTCCGCGTCCTTTTTT
TGGATTGCACGCAGCGCCAGTACAAGCGCCTTAAAGCGATTTATTCCGCGTGTTTTTGAA
AAAAGATTGATTTCATTCCAGATTTGTAAAAAAGATTCCCGTTGAGTAATATTCCATACG
TCAGCCGCCAATGGCCCAAAACATTTAATATGCTTATAATTCATGGTATCCATTGCACAC
CCATCTGAATCAACACAGAGAATATACTCTTTTTCTTTTTTAAAAGAATTACTCATAATA
ATTCCCCACTCTTTCTGTTTCTATAAAGTCGTACTGCGATTTGCATCAGCAGTTCTCAAA
ATAGATTCATAAAATCGTAATCAGGTATCTTATTATCAAAAACTAGGCTGCATCGGCGGA
CACTGTACGAATTTTTTATTGACCCGCTTTTTATATTTAAGTAATTAATTATTAAATAAA
GTTTTTAAAAAGCTTGTACAAAATTAAAAAAAACTTCGTTTTGTTTCTAATTTCGTAACC
ATACGTAAATCTTAACATGAGAATAGAGAGTTGTCAAACTTTGTCAATAACCAGTGAATA
TTTCACCCCTAAAGGGGGTTAATTTTGCA
>NODE_8
GAGCCCGTAGTACGCCGGCGGTTTGTAAGTATTTAGCTCCGACAAGTAAAAAAATCAGTC
GGAGAAGAGAAAAATTTCAAACCGCAACGCCCTTGAATATACGATTTTTATTCTTCATGC
GTACGCCATGGGCGGTTAGGAGCTGTAATTGACATTTTTGCTATTTCCGATTAGTATCGT
TAAAAATATGTAAGCCATGCGCTACAATGTACGCAGAGGTAAGCACGTATGATATTATGA
GGTTTTTTTGTGAACGGTTTATACTATTTTATTGACTTAATGCAAAAGGGTAAAACAGTC
AATTATATTATTATAGGATTATATCTTATTGCACTTGCAGCCGCTGCTGAACGGGTTGTG
TATTACGTTAGTACGCGGTATAAAAGAAAACAATTCCGCGCTGTATTAGCACTGTGCGAA
ACTGCTGCGGTAAATAAAACTGATTTGCAGGAAGATTTCTTTGACCAAAAAGGATTGAGC
GGCTCATGTATTTCCGCTGTTGCTCATATTTTTTTTCAATGTCGTACGGCTGATGCACAG
TATACGGCAGAAGCATTTGAGCGGACAGTGCAGTACATTCTTACACTACAGGAAAAAGGA
TTTATCTTACTTTCAAGAATTGCTGCCGTTGCACCGCTCCTTGGATTGTTAGGCACGGTT
ACCGGTTTAATGGCGGCATTTCAAAAAATTGCAGTACTTGGAGGCAGTGTTGATATTGCT
ATTCTTTCAAGCGGTATTTGGGAGGCAATGATTACCACCGCAACCGGATTAGTAACAGCT
ATTTTTGCATTTGCCTTCTATGAATTTTTTGATTGGCTGAATACACAGCGCGTGCGCGAT
ATGGAGCAACTTGTTTCCGTTTTAATGAGTTATCAACAGCAATTACTGCAAGCGGGGTCT
ACCGATGAAACGGTTTAAACCGGAGCGGCGGAATCCTGAAATTACTATAACGTCGCTGAT
TGATGTAGTATTCATTTTGCTGATTTTTTTTATGATTGGTTCTACTTTTGAAAAGCCTGT
TATGAAAGTTGCATTGCCGGAAGCAGAATCGGGAATACCCATCCGGGAAAAAAGTATTGA
AATTATTGTTGATAAAGCCGGAGCTGTATACATTGGCACACAGCGGTATAATTTATCTGA
ATTAGAGATGTTTTTAAAACGCCGTATAGCAGGAAATCCGCAAGCATCAGTCTTTTTATC
CTGCGATAAAGATTTGCCATTTAAAAGTTTTGTTGAAGTGATGGATGTTTTAAATAAAAG
CGGTGTCAAAAATGCGGCGGTGAAGCATGACTACCCGCAGCACTAACGGAGTGTCTGTTG
CAGTATTTATTGCTGCACTTATACTGCATGTGATTATTATTTCCTCTGTGTTTTTACACT
TTAGTACTGAAATTCCACAGTCTACACACACACAGTTTATTATGCAAGGTCTTCCGCAGA
TATCTGAACGACCTTCTGCACCGCGTGCGGCAAAACCGGAGCCGGTTAAAAAGCCTATAA
AGAAAAAAACGGTTGTACAACCGAAAACGCCGGCATTGGTACCTGCTCCGCCTATTGAAC
AGCTTGCCGACACCGTTGATAATGCACCGGTAGAATCGACCGAAGCAGCTCCATTCGATG
TAGACGGTGATACCTTCGATACAGAGCTTGCAGATGGCTCGGGAACGGGAACAGGAACGG
GAGCAATTGATTTTAAAGCACTTATTTTGCAGCGGATAGAACAAAAGAAAATATATCCAA
AAGCAGCACGTAAACGTGGACAAGAAGGAGCTGTAACCGTTTCGATTACCGTTCTTAAAT
CCGGCGAAGTAGTACAAGCAGATATTGTCTCCCCTTGCCGGTATGCCTTTTTAAATGAAG
CGGCTCTTGCAAGTGTCCGTGCTGCATCACCGTTTCCCTTAGGCGATAGTGCACCGGAAA
AAATTAATCTTACACTCACGCTGATATATCAATTAGTGAATTAAGATATAAAACACCGGT
TTTCCTTTTTGAAATGTTAACCGGTATAGCTTTGTGTGTCAACATGGTGTTTGCACAAAC
AGCCGGTCAAACAAGTCTTTGCAGTATCGAGCAATCACTGAAAGAATCAAGTGCAGGCAA
AACAGTTATTTTAGTTTCTCACCGCGGATCAACGTTAAACATTACGGACACTGTACTAAA
CATGCAGCACGATCGGAACTCATAAAGCAACACCGTTTTTATCTCTTGGACTTATTCCGG
AAATTTGAGGCGTTCGGCAATCTCATTGAATGCTGCTTTGCCTTCGGGAAAATAACCAAT
TGCGGCATAGCAATGGCACATCCCCGGAGCAATATGCATGGTATAAGAAACATTGTTTTC
CTGACAGACTTTCTCAAAAGACGGCGCAAGAGCTGATAATATTTCACAAGCTCCGTAATA
AAAATGCAGAGGCGACAAACCGGCGAAATCTCCTCGATGACCGCTAATCATATATTCCGG
CATTGTTTTTCCGTGTCGCATAAAGTACTCAACATGTTCGATAAATTTTACATCAACAAG
CATATCTACAGAATTGAGTTCATTCATACGCTTTTTTTCTTCTTCGGTCGCCGGCACTGA
ACCGGGTGATACAGCAATAATTTGACGCGGCATTGCTATTATTTTGCCTAAGGCGTTATT
ATGCAAAGCAAGCCCTATTGCCAGAGCACCACCCGACGAAAACCCCAGCACAGATATTTG
CTCAGGCTGATAAACTGTTGTCATTTCTCGATAACACTGCAAAATCATTTCATGTAAAAC
ATCAATTCCGTGATCGATACAAAGCGGATAATACGGAAACCACACATCGCAATCAGCAAG
CACACTCATTTTTAGTGCGCTGTTGACATCATTTTTATCCGGACTAATCAACATCCCTCC
ACCATAAAGAAAGAGCAGTGCTCGCTTGGACGGTTGTGCATTGCGCTGTATTGTTAAACA
ATGATAGTGCTCCATAATTAATCGATCGCCAATAACATACACTTTTTTACGAGGCATAAA
AAATTTACGTTTTTGATTGATGCTTTTTATATTTTTCAAAAACTCTTCTCTGGGAAGCAT
ACACATGTTCTTCATTCCCAAAAGTCGCATAAGCTGTAATATAATCTTATAACGTATACT
TGTCACTTTCTTTTCCTTTATAAAATAAACCGTTCAATTGATGTACGTCTGTATTATTCA
AACTTCAGATTCCGGTATCAAGTTTTAACACTCCAAAAGCCGGCTTTACTTTCTTCCGAT
TTTAAAAGTTAACTGATACTAACATGTCTTACCATGTTCATATTGACAAGTCAAGTAGGC
ATCACGCTGTCTTAGAGCTTACGCCATAATAAACCGCATACCGTAACAAATTCCCAAAAT
CGAAATTCTTCCATTAAAACACTTTCATCCAGATTCGGAGAATCCTCTTCGTCGACACTG
TTTGGTACACCCGTAAAAACAATACCTATCGGTTTGTTTTTAGGAATGTAAAAAAACTTT
TTTCAAGTTCGCAAAAGCAGAGTCATCAACAAAGCTCAAGTAACGTTTAGTGCATTTAAT
ACAAACCATAAAAAATTTTATAAAAGAGTCCGACACGGCGCAAGGGCGAAGCTTTGATAT
TTACCTTTGCTTCGACACCGAGTTTAAAAGCTTCAATTTTGTAATTTTGTGTTGATGCTT
TTAAACATCGTTTGGAAATTAGCAACGGTGAGTAATTTACCATAGGAATGCTGAAACCGC
AGACTGTTACTGTTAAGATTCCAATCAGTATAACGACAACTTACTTATAGAACGTTATAC
GAGTAAAAAGTATTGTTTAAATTTCAGAGGCTGCGAAAAATTCTAGCATGCCGTTTCTTC
AGAATTTAACGTAATATGGTTTTAAATTTCAACAAATCAAGATAAATTTCTTATCCTCTT
ATCCTGAAAGAAAAATATCCAAAGAGAGCTAAATTTTATGACTAAAGATAATCGAAATTA
TGGAAAATATGCCTCGAGGGAGACTTGAACTCCCATGCCCGTGAAAGCACTAGTACCTGA
AACTAGCGTGTCTACCAATTCCACCATCGAGGCTTAGAAAACAGAGTTAATTTTAACAAA
ATAGGATAATTTTGTCAATTCCGGACTAGAAAATAAAAATAAAAGCGCTTGTTGCAAAAA
TATCAGACGTTTGCGAAACAAGCGCTTTCATCAATAAAGAAATTAACGAGAAACTATTCG
GTTTTTTCCGCTGGAGCTTCTTTTTTTGCCTCAGCTGCTTTTTTATTTTTTAATACTGCT
CTACCGATTTTAGAAATATTTACTTTTTTTCCGTCAATTTCCTGTTCATACAAAAGCTTA
ACCCCTGTTTGCCCTGTTACCGGACAGGTTCCTCGACTACGATTGGTTTTATCAAGTATT
CCTTTTCCTCTATGAGCTTTTGACATTATTTTTCCTCCGAACTTTCAGCTTTTGCCGATT
TTTTTGGTTTTGCTTCGGCGGCTTTTTTTGCGGACTTTTTATCGTCAGCTGTTTTTTTAT
CGCTTTCGCTTAACGCATGTTTTTTGCCGCTCTTATCGAGGGTATAATCTACCAACTCAA
GAATTGCAACATCGGCAGCATCTCCCTCGCGGAAACCGAGCTTTAAAACACGGGTATAAC
CGCCGTTTCGTTCTTTCATGCGAGGAGCGATATCTGTAAAGAGCTTGTTCAGTATCTCAG
CATCCCAAATTAATCGCGCAGCCTGCCTTCGGTTATGTACCGAATCAACCTTTGAGCGGG
TAATCAATTTTTCCGCAGTTCTACGAATTTCCATTGCTTTTTGTTTAGTTGTTGTAATCC
GCTCGTATCTAAAAAGTGAGGTTACCATATTTCGGTGCAAGGCACGTCGATGGGCACTTG
TACGAGAAAGCGGATTAAAGCCGTTTTTATGCTTCATCTGTTTCTTCCTTCTGTCTTACC
AATTTATTCGTATCTTTTAAATGACTGTAATCAGTCATTCCCAAACGTAAATTATACTCT
TGTAATTTACCCTGAATTTCACTCAAGCTTTTTTTACCAACGTTTCTGGTGCTGGCAAGC
GTTTGTTCGGATATTTTTGTCAATTCTCCAAGAGTTTTAACACCTATATTTGCCAGACAA
TTTCTTGCTCGCACGGAAAAATCAACCTCTGAAATTTTTGTATTAAGCAAGTCTATTATT
TTTGCATCATCTTCATCGGCATCATCTTCACCAATAAGCACGCTTTCGTCAAAGTTTACA
AAAATTGAAAAGTGGTCTTTTGCGATCTTCGCAGCTTCAGCTAAAGCATCTTCGGGACGA
ACAGTACCGTCTGTCCAAATTTCAAGCACAAGTTTGTCATAGTCATTACGTTGTCCGACT
CGACAAGGTTGAATTTCATAGCGAACTTTTAAAACCGGGCTAAAAATGGAATCCAAAGGG
ATTGTCCCCACTACTTCAACATACTGTTCATTTGTTTCCGCGGGGACATAGCCTCTGCCG
AACTTTACGTTTACTTCAAACTCAACATGTGCCCCTTCCATCATTTCCATAATATGGACA
TCTTTTGATAGAATCTGAAGCTGATATTCTTTTTCTAAATCAGCTCCCGTTATTGTGCAG
GGACCTTGAAATTCAAAAGTAAAGGCACCCTCCTCTTCTTCTTCCGGAAGCAATAAACGA
ATCTGCTTGAGATTATTTAAAATCTCAAGCGTATCTTCGCGAACATGCGGGATGGATTCA
AATTCGCTTGAAATGCTATGCCCTACTCCATCAGCATCATAGGTTGTGATCCGTACTGAG
GTTATTGCATATCCTTGAATAGAGGAAAGTAAAACGCGTCTAAGACAATTACCGATAGTT
GTTCCAAAGCCTGTTTCAAAGGGGGAGGCAATAAATTTCCCATGACTTTCATCCGATACT
TCAGCTACAAAATCTACCCCTTTGGGTTTTTTGAATCCTTTTAAAAGGTTTTTACGGGCC
ATTCCAACTCCTTTCTATTAGAATAATTAGACACGACGGGTCTTACGCGGGCGACATCCG
TTATGAGGAATAGGAGTTACGTCGCTTATTGAGCGCACTTTTAACCCCATTACTCCTAAT
GTTCTTATTGCCGATTCACGACCGACACCGGGACCTTTTACAAAAACATGCACTTCGCGC
AATCCATACTGTTGTGCCTTTTGTATTGCGGTCTCCGCCACCGTCTGTGCGGCAAACGGA
GTAGATTTTTTTGCCCCATTAAAACCGAGCCCGCCCGACGATGCCCAAGAAAGCGCATTT
CCTTTCAGGTCAGTAATTGTTATTATGGTATTATTAAAGGTTGCCTGAATATATACATTT
CCTTCATATACACTTTTCTTTTCTTTCCGTTTTTTTACGGTAGCCACGTTAATCCTCCAG
TTATCTTACTTCTTCTTACCCGCAACAGTCTTTTTCTTACCCTTGCGTGTACGAGCATTC
GTTCTTGTTCTTTGTCCGCGGACAGGAAGCCCTTTTCTATGTCTTAGTCCCCGATAACAA
CCTATATCCATAAGTCTCTTAATATTTAAAGCAACTTCGGTTCTTAAGCGTCCTTCCACT
TTATAATCTTTTTCAAGAATACTGCGGATAACCGCCAGTTCATCTTGATCGAGATCATTC
ATCATTCTGCCTGGATCTATTTTTGCTTTTTCACAAATAGTCTTAGCGGACGAATGAGAA
ATACCATAAATATAGGTTAATGCAATATTAACGTGTTTATTAGGGAGGTCGACTCCCGCT
ATACGAGCCATCTTTCAGTTTCCTCCATTATCCTTGGCGCTGTTTATGTTTTGGATTAGT
GCAGATAATGCGAATAATTCCATTTCGCTTAATGATTTTACACTTATCACAAATAGGTTT
TACACTTGTTCTTACTTTCATTTGCTATCTCCTTGTAAAAGCTAATTGCCTTTTACGTAA
AAGGCCTTTCTATAGGTTCCTTGACCTGAGTCTTCCCCTCTTCACTAAACCTTCATGATG
ATGCATCTTCAGCTGTGCTTCGATTTGACTCATTGTATCAAGATCCACTCCAACCAAAAT
GAGCAAAGAGGTTCCTCCCATTAACATGGAAATTGAAGGCGGAAACCCGAAAAGCGTTTG
AATAACCGTCGGCAATACGGCAATCGCCGCTAAATACAGAGATCCAGGAAGAACCAATCG
GTTAAGGATTCTCTGTAGATACTCTTCGGTTTTATCCGTTCTGATGCCGGGGATTGATCC
GCCATTTTCACGTATTTGTTTTGCAATTTCTGTAGGATTTAAGGTTACCTGCGTATAAAA
ATACGCAAAGAAAATAATTAAAATCACATAGAAAATATTATACCACCAACCATGCGGGCG
TAAAAACTGCGCGAAACTGTTAAGCCAACGTACATTCGGTCCTATACTTGTTGCTATTTG
CAAAGGAAAAGTTAAAAACGAAGATGCAAAAATAATAGGAATTACTCCCGAAGGGTTAAT
TTTAAACGGAATATACGTACTCTGTCCGCCGTACATTTTGCGTCCGACAACTCGTTTTGC
GTAATGCACAGGGATTTTTCGCTGTCCTTGCTGCTCATATATAACAAGTACAACAATACC
AACAAACATACAGAATACGATAATCACAAATACAAGATTCAATTCACCCAGCCGTTGAAG
CCGCCATACTTCCGAAAGTGCATGCGGAAGACGTGCTACAATGCCGGCAAAGATTATCAT
GGAAATACCGTTGCCAATTCCGCGGGCGGTAATTTGCTCTCCAAGCCAAAGCGTAATCAT
ACTTCCTGACGTAACGGTAATCATTGTGATAAACAAATACAAGGCTCTGTTTTGAATAAC
AATTGCCCCCGGTATTTGTCCTGCATATACTGTTACCGCAGAAGATTGAATCAAACAAAC
AAACACGGTTATAACACGCGTCCACAGTTGAATCTTTCTCCGGCCTCCGTCATCTTCCGC
GATTTTCTTTAAACTCGGGAAAATTACCATCGCCAGCTGCATTAAAATCTGTGTTGAAAT
ATAGGGCATAACCCCAAGCATAAACACGGAAAAATTTGAAAATGCACCGCCGACAAAGAA
ATCCATATAATCAACAAAGGCATTTCCGCGAACTTGCGACTTAAAATAAGCGGATAAAGC
GTGAGGATCAATACCGGGGATGGTGAGTACTGAACCCAAACGGAAAACTACAAGCACCCC
TAAGGTAAAAAGAATTCTTTCTCGTAGTTCTCGTATTCTAAACATTGCTATTAAAGCATT
ATTTTTCATGCCCCTTACCGCCTATTTTATTCTTGTGCCTGAACGATGGAACCGCCGGCT
TTTTCTATTTTCTCCTTCGCTGAAGCAGAAATCTTATCAACATTTACTGTAAGTTTTTTG
GTTAACTCTCCATTGCCAAGAAGCTTTACAGATTCTCGTGTGTTTTTAATCAGTCTTTTT
AAAATAAGACTCTCTTTATCCACAACTTCACCGTCTGTATACTTTTGTTCAAGCGCATCT
ACATTCAGAATTACATACTCTTTCTTAAACGGAAAATTTGTAAATCCTTTTTTTGCAACA
CGCCTATACAGAGGCATCTGTCCGCCTTCAAAGCCGATATAGCTTTTACCTCCGGATCGG
GCTTTTTGTCCCTTATTTCCCCTTCCAGCGGTAGTTCCGCGCCCCGAAGAAGAACCGCGA
CCTACAATCCGCTTTTTTTTATTGGCACCATAGGGAGCTGTTAAATTAAAATCAGACATT
AGTTCAACTCCTTTACCTCAACAAGGTGAGAAACAGTGCGAACCATTCCTAAAATAGCAG
GGTTCGCTTCTTTTTCCACCACTGAATTCAACTTACCCAAACCGAGCGAGCGTACAGTTT
TACATACATGCACCCGCTGGCCTATTGTACTACGTATAAGTTTAATACTAATTTTTTTCC
CCATGCTCTACCCCCAAAATTCCGCAAGGCTTTTACCTCTATTTTTAGCGGCAGTTTTCG
CATCCATCAGCTGAGAGGCGGCTTCAAAGGTTGCCCGCACCACATTCACTGCAGAGTTTG
AGCCTAATGATTTTGAAAGCACATTAGTAGCTCCTGCCGCTTCCATGATGGCACGAATAG
TACCGCCTGCAATAATTCCGGTACCTGAACATGCGGGACGTAGCAAAACTGAAGAACCTT
TAAATTTTCCCTGCACTTCATGAGGAATTGTTCCATCTTTAAGAGGAAACACAACCATGT
TATGCCTTGCTTTCTCAAGACTCTTTTTAATCGCCTCGCTTACATCATTTGCTTTGCCGA
ATCCATATCCAACTCGGCCTTTTTGATCACCTACAACTGTAAGAGCGGAAAAAGAAAATC
TGCGTCCGCCTTTTACAACTTTTGCGGTACGGTTGAGCTTAATCAGCTTTTCTACAAATT
CTTTTTCATTCTGTCGGCCTTTGCCGAAATCTTTTTGACGATCCATACCCACTCCCTAGA
AATTAATTCCCGCTTTGCGGGCACCGTCGGCAACAGCCGCTACTACGCCGTGATATAAAA
AGCCGTTTCTGTCAAAAACAACAGTGTCGATGTTTTTCTCTTTGAGCCGTTTTCCAATCT
CTTCACCGACTTTTTCACCGGATGCAATATTCACTTTTAAAGAAGCAAGATCTTTTTCCA
ACGTGGATACGGAAACCAATGTGCAGCCTTTATCATCATCAATAACCTGTACCGAAATAT
TTTTATTACTGCGGAAAACAGACATTCGAGGACGCTCTGCTGTTCCGTGAATCCTTTTTC
GGATATGGATCTTACGCTTCATTCGTTTTCTGTTTTTATCATTTTGTTTTCTAATCATAT
CGCTTAACCCTTATTTAACCACGGATTTACCGACTTTGCGCACAATAACTTCATCGTCAT
ATCGTATTCCCTTTCCTTTATAAGGTTCAGGAAGCCGAAGTTTGCGAATTTGTGCCGCGA
ACTCACCAACACGCTCTTTGCTTATTCCGGAAACTACAATTTTTCCGGGACTTTCAACTT
TTACCTCTATTCCTTCAGGAATAAGAACGCTGAAATCATTTGAATAACCGAGAGCCATAA
CCAATATTTTATCCTTCACTTCCGCACGGTATCCTACGCCGTTAATTATAAGCGTTTTTG
AAAAACCGTTTGTTACTCCCGCAACCATGTTGCTTAAAAGCTTTCGATATAAGCCGTGAC
AAGAACGAGCTTCTTTTGTATCATTCTTTCTGGTAACAAGCGCCTCCGCACCTTCAACTT
TAATATCGACTAAAGGAAGATAGTCCTGTGTAAGCTTCCCTTTTGGCCCCTCCACGGTAA
AAGCGGTAGGAGAAACGGATACCTTTACACCTGCAGGAATTACCACAGGAAGTTTTCCGA
CCTTTGACATTTTTTACCTCCTACCAAACCTTACAGATCAGCTCTCCGCCTACCTGTTGT
TCAGCGGCACGCTTACCTGTTGTTACACCCAATGAAGTTGAAACGATTAATGTCCCATAG
CCATTATATACGCGCGGTAATGTTTTATATCCCGAATACACTCTTCGACCGGGAGTTGAT
AATTTTTCAATCCCTTGAATTACCGAAACTTCATTATCATCATATTTTAAGAATACCAGA
ATATTGTTCGTACCGTCTTCGGCAATTTTCTTAAAATTCCTAATATAGCCTTCCGTTTTT
AATATTTTTACAATCTCAAGCTTAAGTTTTGAAGAAGGCACATCTACTTTCTCATGTCCT
GCTGTCGCTGCATTACGAATTTTTGTCAGCATATCTGCAACCGGATCTGAAACACTCATC
TTTTACCTCCTACCAACTTGATTTTGTAACGCCTGGTATCTGACCTTCACTGGCTAATTT
TCTAAAACAGATACGGCACATTTCAAATTTTCTCATATACCCGCGAGGTCTACCGCATAC
TCTACATCGATTATATTTGCGTGTAGAAAACTTAGGGGTTCTATTTGCCTTATTTATTAA
TGATGTTTTTGCCATGAAAACCTCTCTTATTTTCTAAAGGGCATACCAAACTTTCCAAGA
AGGCTTCGGGCCTCTTGGTCTGTTTGAGCGGAAGTAACCATTGTGATATTTAATCCGGCA
ATTCTTTCGATTTTATCAAAATCAATTTCAGGAAAAATTATTTGTTCGGTAACTCCCATT
GAATAATTTCCGCGACCGTCAAAACCGTTCGGATTTACACCGCGAAAATCCTTAACTCGA
GGCAAAGCAACATTTATAAAACGATCAAGAAATTCATACATTCTTGAGCCGCGCAATGTT
ACCATCGCACCAATTTCGTTTCCCTCACGAAGTTTAAAGTTTGCGATACTCTTTTTTGCC
TTTGTTTTCACAGCCTTCTGTCCGGTAATAATACCGAGATCCGTCACTGCGGCATCAAGA
AGTTTCTTATTCGTGAGAGCTTCACCAACACCCATGCTTAAAACGATTTTTTTGAGCTTC
GGCACTTGCATTATTGTTGTGTAACCGAATTCTTCTACTAATGCAGGGGCTATATTTTCT
GTATAGACTTTCTTAAGCCGAGGTACATAATTACTCATTACAACGCCTCTCCAGTTTTAC
GACATATTCTTATTTTTTTATCGCCTTCCATTTTATATCCGATACGAGTAGGTCCGTTTT
TCCCGACGATCATGACGTTAGAAACGTGAATAGGAGTTTCAATTTCCATAATTCCGCCTC
TATCCTGCTGACTTTTTCTCCGCATTGCTTTTTTTTGCATATTTAAGCCCTGCACGATCA
CTCGATTAGAGGATGGAAGCACTCTGAGAACCATACCTCTTTTGCCTTTATCTTTCCCCG
CGATAACTTCTACCGTATCATTCTTTTTGATCTTAATTTTATTAGCCATTTCACTCTCCT
AAAGAACTTCAGGGGCCAACGATACGATTTTCATAAACCCGACATCTCGAAGTTCTCGAG
CAACCGGTCCGAAAATTCGCTTTCCCTTGGGGTTCTTATTTGCATCAATAAGAACACAGG
CATTATCATCAAAGCGGATATAAGTACCGTCAAGGCGGCGATATTCTTTGGAAACACGGA
CAATCACCGCTTTCTCTACGGAACCTTTTTTTACTGTAGATGTGGGGAGTGTGTCCTTAA
CCGCCACAACAATAATATCACCAATTCCGGCATATCTTCGATGCGATCCGCCGATTACTT
TGATACACTCAACAAGCTTTGCTCCGGAGTTATCGGCAACGTTTAATCTTGACTGCATTT
GAACCATAGTATACGAAGCCTCCTCTTACTTAGCTCGCTCAACAATTTCAACAAGTCGCC
AGCATTTGTCTTTGCTTAAAGGACGACTTTCCATAATCCGCACAGTATCTCCATATTTAG
CTGTATTTTCTTCATCGTGTGCTTTGTATTTTTTGCTTCGCGACAAATACTTTTTATACA
GCTTATGAAGTTTCTTGGTTGTAACTTGCACGGTAATGGTTTTATCCATTTTATCGCTTG
TTACAATTCCAACAAACTCGCGGTTCCCGGTTTTCTTTTTTTCAACATTCTGTTCCACGG
GCCTGCTCCTACTTTACTTCTCCCGCCAACTCTTTTTGACGAAGGAATGTGTTGATTGTC
GCTATTTCGCGACGCATTGTTCTTTTCAGCAATTTGTTATCCACATGGCCAACAACAAGC
TGAAACCGTAAATCCATATACTTTTGTTTTAAGTCCTTACGCTTTGCAAGAAGCTCTGCA
TAAGACATGTCCTTGTAGTTAGGTTTTTTCATAGCATATCACCCTTATGCTTCACGCGGA
TGTTCCGCAAAGCGCGTTTTAAACGGAAGTTTACTGCCGGCAAGCAACATTGCCTCTTCC
GCAAGCGTTCGCTCAATTCCGGCAAGCTCAAAAATAATCGTCCCCGGTTTTACAACGGCA
ACCCAGTACTCGGGCGCACCTTTTCCCTTACCCATACGGGTTTCAGCAGGTTTTTTGGTG
TAAGGCTTGTCAGGGAAAACTCTTATCCATAACTTACCGCCACGTCTAATCTTTCTGTTT
AAAGCCACACGGGCAGCTTCCAACTGTCTGTTTGTCAGCAAAAAGGGCTCAAGGGATACA
AGCGCATAATCACCAAAATCAATTTTATTACCGCGTGTAGCATTTCCCTTAACTCTTCCG
CGCTGAATCTTTCTGTATTTTACTCTTTTAGGACTCAGAGCCATTGTTTAACTCCTTCCT
GTTGGGTCTTCGTTCGCGTCTTTGCGGGCGATCGGAGCGTTCTTTTCGCTGCTTTCGTAA
CAAAGAACCAGCATCTTCTTTTTGTTCATTTCCATACATCATTCCGGCATAAAGCCAAAC
CTTTACGCCGATTTTACCATAGGTTGTATGAGCTTCAGCAAAGCCATAATCAATGTCGGC
GCGCAGCGTATGCAAAGGAGTTCTACCCTCCTTCATTTCTTCCGTCCGAGACATCTCAGC
CCCACCCAAGCGCCCCGACACTCTTATTTTTACACCTTGCGCACCTGCTTTCATGGTATT
AAAACACGCCTGTTTTAATGCTTTTCTGAAAGAAGCACGACCTGCAAGCTGGCGGGCAAC
ATTCTGTGCTACCAAAGAGGCATTAAGCTCCGCGCGCTTAATTTCTTTAATTTTAATCTG
TACCTTCTTATCAAGCTTCTTCTGAATGTCAGCACCTATTTTTTCTATCGTCGCCCCTTT
CACACCGATTATTACGCCGGGGCGCGCGGTATGAATCATAATTGTTATTCTTTGCGGATG
CCGAATAATGTCAACACAAGCAATGTCGTCGTTTTTAGCTTCAGGAAGCTCTTGGATTAT
TTTTCTAATCCTTAAGTCTTCATGTAGCGTATCCGCATACTCACGCGGATCGGCATACCA
GCGTGAAGACCATGTCTTGTTGATTCCCAGTCTTAAACCTATCGGATTAACTTTTTGTCC
CATATCTTATGCTCCCGCCTTTTCTTCTACCACAACGGTAATATGACACATTCTTTTCAA
TTGCACGTCAGCGCGCCCACGCCCACGGCACCACAGTCTCTTTAACCGCGGCCCTTCATC
AATTTGAATGTCTTTTATAATGAGCATGTCTTCATCAAGCTCTTTATTGATATCTAAAGC
ATTTGAGGCGGCGGATTTCATAGTTTTTGAAATCAAGCGCGCCCCCTTTTGGGGCATGTT
TTCCAAAATTGCCATTGCATCGGTATATGACTTCCGTTTTACAACATTCGCAACCGGTCG
CACCTTGGTAGGGGATGCTATAAGGAATTTGGATACCGCTTTATATCCTGTTTTTTCAGC
CATTTTTCACCTACCTTCCAACTTTTTTATCAGAACCGCCATGCCCGCGAAATATTCGCG
TCGGAGAGAACTCTCCGAGTTTATGCCCGACAAATTCTTCGGTTATGTATACAGGAATCC
ATGATTTACCATTGTATACGGAAATCGTAAACCCAACCATTTCAGGTATAATTGTGGAAC
ATCGGGAGTAGGTTTTAACCATTCGCTTTGATTTTTGATCCCCCGTCTTGTTCATCTCAA
CAACCTTTTTATAAAGACTCTTTTCTACAAATGGTCCTTTTTTAACAGATCTTGACATTT
ATTACTCCTACTTCCGCTTCGACACTATAAACTTGTCGGAAGGGTTACGCTTTTTACGAG
TCTTAAATCCCTTACACTGCTGACCCCAAGGCGTTACGGGGTTACGTCCTTTACCCCTGC
CCTCACCGCCTCCGAGCGGGTGATCAACTGGGTTCATAGACATACCGCGAACGGTAGGCC
GTATACCTCTCCAACGAGCACGACCCGCTTTTCCAAGAGCCGTATTCATATGATCCCCAT
TTCCAACTTCACCGATTGTCGCATAGCATTTTTTATGCACCATCCGCGTTTCCCCGGAAG
GCAGTTTGATGGTAACATAATCACCCTCTTTTGCCGCAATTAGAACAGAAGCCCCGGCAG
AGCGAGCCATTTGCCCTCCCCGACCGATTTTGAGTTCAACATTATGCACGGTAAATCCTA
CCGGAATAACCTCCAACGGAAGCGCATTGGCAATATCTAAAGAAGCGTTCTCACCGCTTA
CAACTTTTTGCCCAACTTGCAATCCTTTAGGAGCGAGAATATACCGTTTTTCACCATCGG
CATAAAAAATTAAAGCGATGTTTGCACTGCGATTCGGGTCATATTCTATTGTTCTGACAG
TACCCGGAATACCGAATTTATTTCGCTTAAAATCTATTATGCGATACTTTTTTTTATGCC
CGCCACCTTGATGACGTACCGAAATCCTGCCGTTACTATCACGCCCCGCTTTTGAAGCCT
TTCCCTGAGTAAGGCTTTTTTCCGGCTTCTGTGCGGTAATTTCATATCGGCGGATGTCAA
TGCGTCCTCTTAGTCCCGGTGTTATAGGCTTATATACTTTAAGAGCCATGTTTTACCCCT
TCAAGCAGATACTCTTTGCTTAAGCACCTTCAAATATCTTTATCGATTGACCGGCGGCCA
GTTTTACAATAGCCTTCTTCCATCCTGAAGTTTTTCCGGCACGATAACGAACTCGGCGCA
TTTTTCCTTCAACATTCATAACAGTACACTTTTCAACTTTGACATTAAAAAGTTTTGCTA
CTGCTTCCTTAATCTGAATCTTTGTAGCTCGAGAATCAACCCTAAAAACATATTTTCCTT
CTTCTCGTAAACTACTTGACTTTTCGGTCAGCACAGGTGCTATAATAATATCATTATGTT
CCATTATTCAGCATCCTCCGAATTATAAAAATCAGAAAGCTTTTTAACCGCAGACTCCAA
TATCAACACTTTCCGTCCATAAAACAAGTCATGCGCACGCAATCTGTTATATGATAAAAA
CGAAAGCCGCGGGATATTCTTACCTGCTCGTTTTAACATAGGATCATCATCATGAAGAAT
GAGAACGGTTCGCCCTCTCTCCGCAAAATTGCTTAAAATTTTTGCCAGATCTTTTGTTTT
TCCGCTTTCGATTGTAAAATCCTCAACTACCGTAAGTCGATCGTCTTGCGCTTTCATACT
CAAAAGAGACTTCATAGCCAGACGCTTTGCCTTTTTAGGCATTACATAACTATAATCGCG
CGGCTTGGGCCCAAAAATAGTCCCACCACCGACCAAAATCGGAGATTTTTTATCACCGCG
TCTTGCCCTTCCGGTACCCTTCTGCCGATACGGCTTTGCATTAGAGCCATTTACTTCGGC
GCGCCCTTTTGTACAGGCAGTACCGACACGATTGTTCGCCAGCTCATTATTCACCGCATA
GTAAATAACATCTTCATTGACAGGAAGACCGAAAACGGCATCATCGAGATTAATCGTCCG
CAATTCTTTGCCATCGACTGAATAAACCTTTTTTTCCATCGTATACTCCTGCCGTTATTT
TTCGCGCTTTACTGCGGATTTTAAAAATACGGTTGCATCTTTTTTCCCCGGAACGGAACC
GCGAACCATAACAACACCCATCTCAGGATCAATCTTTTCAATCCGTAAATTTTGCACAGT
TACTTTTTCTGCACCCATCCGGCCAGGCATTTTCACGTTTTTAAATGATCGCCACGGGCT
TGTGCACTGACCAGTAGAACCGGCCTCTCTGTGAAATTTTGAACCGTGAGAAGCTCGACC
GCCGCCAAAACCCCAGCGTTTAACAACACCCTGAAACCCTTTTCCTTTCGAAACCGCAGT
TACATCAAGATAACGGGTAGTATCCAGAATCTCAACACCGATTTTTTCACCAACGGAAAC
CTCTTTATCAAAACCGCGAAATTCTTTCAGTAATTTCACCGGTTTCATATCCGCAAACTG
TCCCGCATACGGTTTTGCCGCATGCTTTTCTTTCATTTCGCCTAAACCGAGCACAACAGC
GGAATAGCCGAATTTTTCTTCATCTTTCAAGGCAACAACCGTGTTCGGCTCAACCTGAAT
AACGGTAACAGGCATTAAATGCCCCTGCTCGTTAAACACCTGCGTCATGCCTATTTTTTT
TCCAATCAGTCCAACCATTATCAACTCCTCGGTACGCACCCCCTGATTTAGGGCCGTCTA
CCTGATTCTTACTGTTTAATCTCTACATCAACCCCTGCAGAAAGCTCCAACCCCACCAGA
GCATTCATCACATCCTGCGTGGGCTCAATAATATCAATCAATCGCTTGTGCGTTCTCATT
TCAAACTGCTCTCTCGATTTTTTATTAACGTGGGGAGAGCGAAGAACAGTAAACTTATTC
ACCCTTGTAGGAAGCGGGATAGGCCCTGAAACCTTTGCCCCTGCCTTTTGAACAGCTTGC
ACAATCGCCTTTGAGCTTTGATCAACAAGATCAACATCAAATCCGCGAAGCCTTACGCGA
ATCTTTTCTTTAGCCATGTTTCCTCCATACAGAAACAAACGGCTGCACTGAAAAGCACAG
CCGCATTTCATCTCTGTGTACTACCCCAGAATTTCAGTTACCTGTCCTGAAGCAATAGTT
CGTCCACCTTCTCGGATAGCAAGTTTAAGACCTTTATCCATAGCGATCGGGTGAATGAGC
TCACCTATAATCTTTGTATTATCACCAGGTTTAACCATTTCAACACCATCAGTGAGCTGA
ATTGTTCCGGTAATATCGGCGGTTCTAAAGTAGAACTGAGGCCGATACCCTGAAAGGAAC
GGGCTATGGCGGCCACCCTCTTCTTTAGAAAGAACATAAATTTGAGCCTCAAATTTAGTG
TGAGGGAGAATTGTGCCCGGCTTTGCAAGAACCTGCCCGCGCTCAACTTCTTTCTTATCA
ACTCCACGAAGCAACAAGCCGACGTTATCACCAGCAATACCTTGATCCAAAAGCTTGTTA
AACACTTCGATCCCGGTAACAACGGTTTTCTTTGTAGGACGAATACCGACAATCTCAACC
TCTTCGTTAAGATTAATAACACCGCGCTCGATACGACCTGTTACAACAGTTCCTCGTCCG
GAAATTGTAAAGATATCCTCAATAGGCATCAAGAACGGCTTTGCATCATCACGTACAGGA
TCCTTGAAGTAAGCATCCATAGTAGTAAGCAACTCTTCAATACATGCTGTATCTTCAGGA
GTCGCACCTTCCGCCAGAGCCTTAAAAGCGGAACCATTTATTATGGGGGTATCGCGCGGG
AAGCCGTAGCTTTCAAGCGCATCACGCACTTCTTCTTCTACAAGCTCAATAAGTTCTGGA
TCATCCACCAAATCAACTTTGTTCAAGAAAACAATAATTGACGGAACACCTACCTGACGA
GCCAAAAGCAAATGCTCTTTTGTCTGAGGCATAACACCATCGGGAGCGGAAACAACAAGC
ACGCCGCCATCCATCTGAGCAGCACCGGTGATCATGTTTTTAACATAGTCAGCGTGACCG
GGACAGTCGATATGCGCATAATGGCGCTTCTCAGACGTGTACTCAAGATGTCGTGTATTA
ATCGTAATACCGCGAGCCTTTTCTTCCGGAGCATTATCAATTTCATCATATTTTAGAAGC
TTATCACCATATTTTTTTGCACAATACGTAGTGATCGCTGCCGAAAGAGTTGTTTTACCA
TGGTCAACGTGCCCAATGGTACCAACATTCATGTGAACTTTTGTTCTTTCGAACTTTTCC
TTTGCCATGTAAATCCTCCTAAAAGATAATAGGCAAGTAGTAAATTCCCGCTAAAACAAC
AGCAGGACATATCGTCACCTTTAGCTCAATACGAGCGTAAAGTGAAAAACCAAAAACATA
GTGATTGTGTATCAGATAGGGATATGAAATGCCTAAACGCATTTTTAGTTTTACCACCCA
TAGGTTTTCGAGCGGTTTCGGGATCCACCTGAACACCATCAAACTAAGTTTGATGATTGG
TTTGGCATCCTCCAGAGTTTCGGCAGGAACCTTTTTGCCCACCACTGTGAGCATAAACAC
CAGCCTGTTCGAGCAACTTTACGGCGATGTTGAAACCCTTCAGAACACCGAGCATGTTAA
CAAGCACACACTCAATCAGGCTGGTATTTTACTTTTTTTAAAAAAAAGAGTCAAGCTAAA
AACAGTTGTTTTTACGCAAACCCTGTAGAAATTCGCGAATTAACGCGGAATTTTTGCCAA
ATTACCGTCTTTCATCTTTTCCTGCAAATTTCGAAGGAACGTAGCAACGTCCGGCTTTCC
TTCCGATCGATATACGTTAATAACCTTATCAAATTCTGCAGAACCTTTTCCAACATACTC
CGAATTTTGCATAAACTCATCAAAGTTAGGAATATTAATTTTCATTCCCGGATAAATTCT
GTCAGGATGTTTCACCACACCAGTGCTGCAAGTCATTATTATCGGGAAATAATAACCACG
AACTCTTGAACCGTAAAATTTTTCTGCAATTTGAGACAGGGTGTCTTCATTTTTAACGAT
ATACGCTGTCATATTTACCTCTGTCGATACCGCAGGTTCTTCCACAACAGGTTCTGGCTC
GGGTTCTGGTTCGGGCTCAGCGATCGGCTCCGGCTCTTTTTCCACAACAGGCTGTGGCTT
TGGTTCCGGCGAGGGCGGCGGGGCCGATTTACACGAGACCGCAGCAAAGATTACTGCTCC
CGCGAGTAATAGCATAGCAATTATTTTTTTCATAAGTAACTCCTTTATTAAGAAGGATTC
AAAACACTTCTTAATGTTAACGCCTTTTAGTATCTCACAAAACAAAAAAGAAAACAAGTG
AATAATGATACACGAAAACGTATATATAAAAAAAATAATTGACATAGTAATTCGTTACAT
TTTTTTTACGATTAAGATAACATGTTTTCAAAAACACCGTGTTCCCTTATCTTCCGCCGA
TAGTAAAATTATGCCAACCGAGAAACAAATTATGTCAGCTGCAAATCTTTTTTCCTCAAG
TGTAATCCTTGGGGCATAGAAACATCGAATAGAAGTTTTATGGATTTTGTGTATCCGTGT
CTAGGATAACGTTTTGTAATTAAGTTTACATTCGAGAATGTATCAACAATAAAGCTTACC
GAATAAAACATTCCTATGGTAAATTGCTCACCGTTGCGCCG
>NODE_9
TTGACAAGGACGTCAAAACCAAACCGTTGTGTCTAACTCTTTTTATAAATTTTTTATGAT
TTGTATTAGATGTTAAAAAAAGCGTTGCAGCGGCTTATAAAAAATTGTGTTTGATGTCTT
AAACGTTTTATTCCCACTCTCGCCCGAAAATTTTCCGGATAAAGCCGGTAAGACCTCCCG
TTTCGGGAATTTCAGTTTTTTCAAGTTTGGCTACAATGTGGCGGAGACATATTGATGCCT
TCGATTTCGGCTCGGCAACTAAAAACGGGGTTTGTTTGATAACGCATTCTCCAACAGCGG
AATCGTCATAAATAAAGCCAAGGTATTCAACTTTCAGATTTAAAAACTGTGCGGCGATTT
GGATCATGCGCGCAGCAATTTTCCTGCCTTCCGCTGCTGTTTTAACTCTGTTTACAATCA
TTTTTAAGTTTATATCTTTATTGTCAACTTCAGTTGCAATAATTTTTATGATTCCGTAAG
CATCGGTTATTGCAGTCGGTTCGGATGTTGTTACGATAATTACATCATCGGCGGATGCAA
CAAAACCTATCACGTTTTTTGAAACGCCGGCACTGGTGTCAATAATAATGATATCCGCCA
ATGAAAGAGTGTACAACTCTTTGATAAAGGCGTTTCGCTCCACCTCTGTCATATTTGCGA
TTTTTGAAAAACCGGATGCGCCGGCAATCATTTTTATACCGAAATTGGTATTGATAATAA
TATCCGACATTCTTTTTTGTTTTTTTATCACATGATAAAGGTTGTATTGCGGTATAATAT
TCATCATAACATTGATATTTGCCAAGCCGAGATCGGCATCAATCAATATAACTTTTTTTC
CCATTTGCCCGTATGCAATTGCCATGTTCGTAGCAATATTTGTTTTACCTACTCCGCCCT
TTCCGCTTGTTACCGCAATAATGTGGGTTTTTCGTTTCGCATAAGGCGCTCCACTCTCTT
TTTGGTCTTCTTGCATCAGTAAGCGCAACTCTTCCGCTTGATCCGTCATCTATGACTCCA
TTTCCTTGTAACTTGTCGTATAACAATTCTACTCTTCTTCATCGGAAGAAATACTGAAAC
CTTTTAGCTTTGAAAGCAATAATTTTTTGGAAGCGGGACCAAAATCTCGGGGTACAGTTT
GTCCGAATGTTATATAGCTGATGGGAATTTTAATATCTTTTAATGCACTGAGCAGATTGC
CGATACGAAGAGTTTCATCAAATTTTGTAATAATAAGAGAGGTGTAATTAAAAACGTCAT
ATTGTTGAAATATTTCCCGCAAATCGCTTGTCTTTGTTCCGGCAGCAACGGTAAGGTACA
TCTCAAAATCAATATTTTTTGCCGCTTCAAAATACTCCACTGTTTTTTTTATATTATTTG
TATCATTTGCTGCACGCCCCGCCGTATCAATACAAACAACATCAGCTTCATTTTGATATA
GCGTAAGATATGTTACAAATGTGGGGATTGTATCAGCCCCGCAAAAATCAATTCCCATTA
CTTCACAATAGCGCTCCATATGAGAGACAGCACCTATCCTGAAAAAGTCTGTCGTGATCA
CTTTTACGCGTTGTTGTTTTTGTTTTCGTTTGGATTCAAATTTAAAATAAAAGGCGGCAA
GCTTGGCAAGCGTGGTTGTTTTTCCTACGCCTGTCGGGCCTACTAATGCAATATTTCTTG
TTTTTTCAAGATTAGGAGGCTCCAATATAACGATGGATTCTTTTATCCATTGGAGAACGG
TTGATTCCTCTTTTGCGTAATTTGCAAGATCTTTATAAGTTAACTCTTCTTTTAATCGAG
TCAATATGTCATTGATATAAGAAAAGCTGAAATCATTATCTTCCAAGATAGATTGTATTT
TTTTTAACGTAGGAAGCTCCCGATCAACTACTTGTATCGCTGTGGGCGCAGGCTCGCTAT
TAATTTTTTCCATCATCGATTCTAATTTCTCGGCAAGTTGCGCAACCGCTTCTATATTTA
CTTTTTCTTGATTTTGCTGCTCGCTTTGTTCTTCTTTTGCTTTTTGGATATAGCTTTCAA
GCGATTCTTTATATTTAGGATTGAACCGATAAGCCGATTCAAGTATTTTTATTTTTTCTG
TTGTGTCGTCTCTTATAACTGGTTTTCTTTCAAAATTTTCCCATACGGTATCCAAGTTTT
TTGCTGCCGGAAGGTTCGCAATCGTCTGCGTTGGGTTTTCCGTATAAACCGAGAATAAAA
TTTCTATAATAGGCTTTTCAATTAATCCAAATAAAATTTTTTGCTTACTTGTTTTTGTGC
GCAAAATATTTATTGTTTTTCCATATTTTTTATGAATTTTTTCAAGACACTTTTCATACG
TTTGAGCCTGTTCAACTAGTACATCCATTATCTATCCCTAATTTCCTACAGTTTCTTGCT
TTGTCTCTGAATGGGTTTCGCTCTCCGTTCGTATTACCCCTACGGTTTCTATTTGCATAT
CAGCGGAAATCTCTTTAAATGATAATACGGGGACCTCAAGATTACTGGATTGTAGCATAT
TCCATAAAGAGGCGCGGATCGCATCGGATACCAATAAAACAGCGGCATAACCGTCTTGCT
GCACTGAAACAAGAGTTGTTCGAATCGCTTGTAAAATCGTTCGCTGCTCTTTTTGCGAAA
GCGTAAAAATTGCATCGGCATCAACGGTAAACGCGGCTTTTTCCGCAAGATCAGCTTCCA
ATGCCGGGTCAATGCGCACTGCATGTAATATATTATCTTCATTCACGTATTGCAAGCAAA
TTTGGCGTCCAAGTCGTTGTCGAACCTTTTCAATAAGAAGAGGTATGGGAACCGTATCAT
TAGAAGCATAGTCCGCAAGAGTTTCAAAAATAGCAACCGTGTTCCGGATAGAAACCTGCT
CGCGCAAAAGACCTTGCAAAACTTTTTGTATTTTACCCAACGGGCATTTTTTTGTTACAT
CATCAATAACCGCAGGATAATCTTTGCGCAAGGCATCAATAATTGCCTGTACATTTTGTC
TGCCTAAAATATCCGCCGCGTGAGTTCTAATAATCTGCGTAAGATGCGTGGCAATAATTG
CCGACGGCGCAACAACAGTGTAACCGGCTCGCTCCGCCCTGTCTCTATTCTCTTCGGATA
TCCATATTGCCGGAAGCCCGAACGTCGGATCCGTTGTCCGCTCTCCGGGAATTTCCTCCG
CAACAACACCCGATTTTATCGCAAGAAACCACCCAAGCCGCAATTTTCCGCGCGCAACTT
CCAACCCTTGAATTTTAAAACAGTAAGAACCCGGCTCTAATCTCATATTATCAATAATAC
GAATTTTAGGTGCAACCAAGCCGAGATCCAACGCAGCTTCTTTTCTGATTACTTTAATTC
TGCTTAAAAGTTCCGCCCCCTTTTCTTTATCAACAAGAGGAATAAGCGCATAGCCAAGCT
CCAAAGAAAGCGGGTCAAGCGGTACAATCGGGCTGATATCGGATGCGGGCTCGCCGGTTT
GCTGAATTCCCGATTTTGCTTGAGCCTGTTTTACCTCTTCCGAGACTCTTGTTTTTTCTT
TTTTATTAAGTTGCCATCCCAGAAAAGCAAACAGAATCGCCATACAAAAAAGAATAAAAT
GAGGAAATCCGGGTAAAAAAGCCATAAAAAGCAAGGTTCCCGCACCGATGAAATAAACCC
ATGCATCTTGCGCGAACTGTGCTTTTACTTCTTCTCCAAAAGAATTTTCATCGCCGGAGC
GTGTTACAATAAATCCTGTTGCGATGGAGATCAAAAGAGAAGGTAACTGTGAAAGGAGCC
CGTCTCCGATTGTAAGTTTTGTGTAGGTTTCAAGCGCGGAAGAAAATGTTTCACCGCCAA
AAACCATTCCGGTAATTAAGCCGGCGATAATATTTACCATCGTAATAAAAATTCCGATTT
TCACATTGCCTGAAACAAATTTACTCGCACCGTCCATAGCTCCGAAAAAATCAGCTTCTC
GCTGTATTTGTTTTTTTCGTCTGCGTGCTTCTTCTTCTGTAATAACACCTGCATTATATT
CCGCATCAATGGACATGCTCTTTGTTGCATTAAAGTCAAGCGTAAAACGAGCCGCAACTT
CTGCAATTCTGGTAGCACCTTTTGTGATGACAAAGGCTTGCACGGCAATCAAAATAATGA
AAACAGTAAAACCGACTACCAACCCTTGATTGCCTGAAGAGCCGACAACAAAGGAACTAA
ATGCATTTATCAGCGTTCCCTGCAACTTTCTTCCTAAGGTTAAAATAAGTCGAGTAGAGG
AAACATTTACTCCAAGCCCGAAAACAGTTGAAACAAGCAACAAAGAAGGAAAAACCGAAA
AATCCGTCGGCTTTTTAACAAAAAGCACCATGAGCAAAATCAGCAAGTTAAACACAAGGT
TAAACGCCATTAAAACATTAAGAACAGATAAGGGCATTGGTATAATTAACGAAAAAAGGA
CGACAAGCACTCCTATCGCAGTAAAAATATTAGCATTAAAAAAATCTACCTTTTTTGTTT
CAGCCATTTACATCTCCTCTCTGTTGTGCTTGCATTTTAAATTTATCAAGCTTGGTGAAT
ATCAATACCAGCGCATTAAAGTACTCATACGGCACTTCTTTCCCGATTGCCACCTGCGCA
TATAGGGATCGAGCCAACGGTTTATTTTCTTCTATCGGGATATTGTTTTCTCGTGCAATT
TCTTTAATTCTTTGCGCAAGCTGATCGGAGCCTTTTGCAATAACTATGGGAGCCGGCATC
TCTCCGAGATCATATTTTACCGCAACCGCATAGTGTGTAGGGTTTGTAATTACTACGTCA
GCTGTTGCCGCTCCCCGCGCGGATTCCCGCACAATAGCCTGCATCTGCCGTCTCAATTGG
CTTTTGATCAACGGGTCTCCTTCCTGTTCCTTTATTTCTTCCTTTATTTCAGACTTAGAC
ATTTTTAATGAATCGATAAACTGTTTCCTTTGAAAAAAATAGTCCGGAATTGCAAAAAGC
AATAAAAGCAAGCTGACTGCAGCAAGAATCTTAGCGGCAAGCCCCGCAATATAAAACACC
GCTTGTACAAAACTCACTTGCAACATAGAAATAAACACCGTGATGTTTGATTTTATGATT
AAATATGAGACAAAAACAATGGCGGCAACCTTCATTAATGATTTTGCAAGATTAAACAAA
CCTTCTATCGAAAAAAGCGCACGCGTAAAAAATCGAACAATATTCGGAGAGATTTTATCA
AATTTCGGCTGTATTGGTTTTGTCGAAAATAAAAAACCTCGGTTTTGTATAAGGTTTGAC
AAAACACCCGCCGTAAGCGCAATGAATGTTATCGGGAATACTATTTGTGCAAAATATTTT
ATAAAAACAAAGAACCATTCGCCGCTGCGAATATCAGCCTGTATACACCGGAGAAAAAAA
AATTTGAGTATTTCCATGCAACTATTCAAAATATGAGGCGCAAGCAGAATCAATGCAAGC
GCAGGAAAAAACACCACTAGCGCCGAATTCATATCCTGACTTTTCGGAACTCTTCCTTCT
TCTCTGGCTTTTCGCAGTTTTGTTTCTGTCGGGTCTTCCGTTCTGCCTTCATCTTCAGCG
GCAAACCACTGCAAATCAATAATGAGGGGCAATTCATATAGAGTATATTCGTTATTCATA
TTTTTGTCCCCATTTGAATAAGCAGCTGCTCAAAAGTTTCAAAACCTTGCTGCAATATCA
CAATAAACAAATTAATCATATCGGGTAATGCTACGGAAAGTAAAAAGAACGTTACCATAA
TGGTAATCGGAAAACCTTCCGAAAGCAAATTCATTTGCGGAGTAGCCTTTGTTAAAAGCC
CCATAGAAACATGTATCAGAAAAAGCGTCCCCATAATAGGAGCCGCAATAATCATCGCTG
TTAAAAAAAGCTTTCCCAAAATCTGCATAAAAAACGGTATTAGGATAGCTTGTTTTTCCA
AAAAAATAAAGCAGTTTATTGTTTGAAAATTGCGTAAAACACCGCCTAAAAACAGAGTTT
GAAAGCCTTTTACTTGCAAAAAAGTTAACACCGCAATAAAGTTTAAAAATTGTCCCATTA
ACGGGTTTTCAATTTGCGCAAGCGCATCGTATACTTCCGAAGCGCCAAACCCCATTTGAT
ACGAAAAAAATTGTCCTGCCGTGCTGAAAGACACAAATATCATATTGATAAAAAATCCGG
TTAAAACACCAAGCAAGCCTTCACCGATTAAAAGAAGAATGTAATGCGAACCAATCTCGG
TTTGTATTGATTCGGGGTAAACTGCCAGCGGAAATATTAAAAAAGCAAGCAATCCGGCAA
GTGCAACTTTTACAACCCGAGAAAAAGCACGAGTTGACAGCAACGGCGTTGTCATAATCA
TACCGAAAATACGTACCGCAACAAGGAGAAATATCGGAGCTTTGTTTAATATAAAATCAA
AAGGATTTCCCACTGCGTTTCCCTAAATCACCAAAAAGCTTCCTCACCGCACTAATTGAG
GGATAATCTCAAACAATCGTATGGTATAGTTTTGCAAAATCGCCAACATCCATCCGCCGA
GCAAGGCAATCATTCCCAAAATGGTTAAAATTTTTGGCACAAAGGTAAGAGTTTGCTCTT
GTATAGACGTTGTAGCTTGAAAAATTGCAACAATTAAACCGACTATCAATGCAGCTAATA
AAATTGGAGTTATTAAAATAACTACTTGAAAAATTCCTTCTCTCATCAATGTAATAACCG
TTCCTTGTGTCATTGCCTTCCTCCTCAATCATTTATAAAAATGAATAAAACAACTGCCCT
ATCAATAAATTCCAACCGTCAACTAATACAAATAAAATAAGTTTAAACGGCATGGATATT
TGTACCGGCGGCAGCATGATCATACCCATCGACATTAAAATACTCGCGACAACCATATCG
ATAATAATAAATGGCAGATATAAAAATATTCCGATCTGAAATGCTATTGTCAACTCATGC
AAAATAAAAGCCGGAATCAGAATATGCGTAGGCACGTCCGCAAGTGTATTAGGTTTTGGC
AGTTTTGCCATCGACATACATAAGGTAATATATGAAGAATCGTGCGCCATTTGTTTATAC
ATAAAAAGGCGAATTGGCTTTTCCGCTTCGGTATATGCGGTTTCGATGTTGATTTCTCCG
TCCGCCATCGGTTTAAAAGAGTTTGTATACACCTCATTAAATACCGGCCACATAATAAAC
AGAGTTAAAAAAAGCGCTATTCCGTTTAACACCTGGGTAGGCGGCACCTGCTGAAGCGAA
AGCGCTCTTTTAATAAAATCCAAAACAATTGATATCCTCAAAAAAGAGGTCATCAAAAGC
AAAAGACTTGGAGCTATTGCAATTAACGTAAGAAGTAATAAAAGTTGAATTGAAAAAGCT
ACTTCACGATTAGTGCGCGGTTCTCGAATATCAAAATTAATAAAAGGAATTCGCCCTGCG
CTGTTATCCGCTTCAATATTTGTTCTTCCCCGCAAAGAACCCTCAGGGAAATTCCTTTCC
TGCCCGAAAATAGATACGGGGAGAGCTAATAAAATCAGTACCATGAAAGTAAAAATAGAA
ATCATCTTTTTCATACCCGATCGTCCTCTTCACCTGCCCCGTATTTTCCGAATTTAGATT
GACGCAGTTTATCTCTTTGCTCTGTTAAAAAATCGCTTGTAGACGGGTTCTCTTTTTTTT
GTTTCTTCAATGATGGCAGAAGTCTTCCCAACATTGCGGAAAAATCCGCATTCTGAGAAG
GATTGTTTTCATCGGCGGCAAGATTCATTGCATCTACCAACTCTTTGTTTTCAACTTTTT
CAATAAGAGAAACATTGTTTTCGGAAACACCGATAATATATGCGTTGTCCAGTAACGTAA
TCACCTGTATTGATTTGCCTTGCGCAAGCGGTAAAAACGCAACTTTTTTTAAAAAAGGAT
CTTCCTCTGCGGTTATTCCGGAATATTTTTTAATAAATTTCACGGCAAAGTATACAAGCG
CGCAAACTAATAATAAAATTCCGATAAGTTTTAATAAAAGAAAAGAAGGAGATGCCGAAT
TTTGCCGTGAAGCACTCGGAGCGATCGGCAAGGAATCTTCTTGCGGAGGAGTCAGGACAA
TATCTTTTTCATCCGTATTTTCTGTTTGAGCAGTGCTTTGCAAATCGGAAGACTCTGCAC
ATATATTCGGCAGTTCTACTGTCGCAAAAAGTATGAGCAACAAGAGAATTGCCGATATGC
GCAATTTATATGAGCATAAATACATGTTTTCCCACCCTTATTAAATTTATATATCGGCAA
TACGCTCCACAGGAGATAAAATTTCAGTTACGCGAACACCGAAGTTTTCATCAATAACAA
CAACTTCGCCCTTTGCAATCGGCTTATGGTTCACTAAAATATCAACCGGCTCTCCTGCAA
GCTTGTCAAGCTCAATAATATGACCTTCTCCCATACCGAGAATATCTTTAATAATCATTC
GAGTACGACCAAGCTCTACAGTTACTTCCATGTAAACATCCATGATAAGACCGATATTTC
CTTGCTCGGTTCCTACAGGAACATTCTGTAACGGCTGAAACTGTACCGATTGTACATTTG
GATTGATCCCAGGCATGATCATTCCGCCCTGCTGCATACCGTTCATCTGCTGCGGTATGC
CCATTTGCATATTCATTCCGGGCATTTGAGGGTTTCCTGTTTGCATATTCATTCCTCCTG
GTTGGAAACCTCCCATTTGCATGTCCGGCTGCACCCCCGCTTGAGTTGAAGGGTCTGTAC
CGCCTATTTTTTCGACAAGCTCATGTATAAGTTTCTCCGGCATAACCTCCCAAAGTGTAT
ATTGGGTGTCATCAATTTTAATTTTATAGGTAAAAACGCCCATGTCGTGCTGGGGAAGAC
GCACCATTGCTTTCGGAACATTAACAGACTCCGCCGGAATGGTCGAAACATCTTTTACTC
CCTTAGCCGCAAGCGATGTTAACTCCGTCCCTACATATTGTGAAATTGTCTCACTGACAA
TGGAAAGAGCCATATCATCTATTTTTGTATTTTCTTCATGGGTTACCAAACTTACCAACT
TTTGAGCAAATTCCGGTGCCATAAGGAATACGTGTTCACCTGAAAGACCTTTATCAAAAT
CAATGAGTGTTGCAACCGCCATTTCAGGAACATTACGAAGAAAAGCGTCTCTATTTAATA
TTTCTATAACAGGGTTCTCAACTGCGGCGGACTTTCCCGTCATGGACTCTAAATTCGCAG
CAAAAGAAGCAACGTTTTCAGACAGAAAATTTTCTAATGTGCTTTTTTGAAAATCAGACA
GTTTTGAAGATTTCGCCTCAGAGGCACCGCCAAAACCGCCCATATCAACACCGGACAGTA
AAGCATCTATTTCATCTTGAGAAATTGAACCGTCACTCATATAAATCCTCCTCATCCGCA
GACATTTCTTCAAATTCTTCTTGAGTAATATCTTCTATTTTGTTCAATATTTGTACCGCA
ACTTTTTTTCCCACTACACAGGGCTGACACAAAAATTTTTTTCTATTGCCGACGCTTAGT
GTAAAAGGGTCTCCTACATGAGTATCTTTTAGTCGGATTACATCTCCAATACGCAAACTT
AAAACATCTCGAACGGATAAATTCAAAAAGCCAACCTCTGCCACCACATCCATATCAACC
GTTGAAAGTTTGTCTTTTAAAACTCCCATATATTGAGTTGTGGAGCTTCTGCGTACCGAT
GAAAACCAGAACTGGCTTGAAAGCTTTGAAATAATCGGCTCTATCGTAATATAGGGGATA
CAGAAATTCATCATTCCTTCTTCATCACCGACCTTTGTTTCAAGCGTAACCAAAACAACC
ATTTCAGAAGGCGGTACGATTTGTGTAAACTGAGGGTTGGTTTCAATCTGTCCCAAACGC
GGGCGAAGATCAATAACCTGTGTCCACGCTTCACGGACGTTTGCAAGAATTCGTACAATA
ACCCCTTCCATAACAGAGTTTTCGATATCGGTTAAATCCCGTTGAACCTTTGTTCCCTGA
CCGGTTCCTCCGAAAAGACGATCAATAATGGAAAACGTTACCGATGGATCTATTTCCAAA
ATGGCATTTCCCTTTAACGGATCCATGTTAATAACCGCAATGGTTGTAGGCGTCGGGATA
GAACGAATAAACTCTTCATACGTGAGCTGATCTACGGAAGCAACATGCACATGCACCATA
CTGCGCAGCTGAGCTGATAAAGAGGTTGTTGTCAAACGTGCAAAGGTTTCATGCATAAGC
GAAAGAGTTCGCATTTGCTCTTTAGAGAATTTATCCGGTCGCTTGAAATCGTATATTTTA
ATTTTACGAGTATCATTTACCGGTCGAAAATCTTCGGTATCAGTATCGCCTGAGCTTATT
GCAGTGAGAAGCTGGTCAATTTCGTCCTGTGATAATACTTCCGTCATAGTTTTCCTATTT
TAATTTTTATGGTTCTAATATGTCATACTGAGTAAAACGAATATCTTTTATTTTTGTTTT
TGATAAAATATTATCGTTTATTTCATTCCGTATTTCAATCTTAATTTTTTGTTCTTGGCG
TAATTCTGCAGCTGTTTTTTTCTGAAAGAAAGAACGCAAGAAATCTTTTAACTCTATAAC
GCGACCTGAAAGCTCTTGTTGCGTTGCCTTGTCATTCATCGGATAACCAATCGCAACATT
CACCACAATCGGTGCAGGGATCGTATCTGCCGAATTCGTTCTGATTATGCCCATGTCATA
GAATTGCAGCAGCTCTCGCGTATCCCGCTGGTATTCTTCGGAAACAGGATATGCAGTATG
GTTAGCACCGCGTCTTGACATAAAGTTAACGGTAATAACAACAACCGTTACGATAAAAAT
TACCGCCGCCAGCACCACCACAATCCATTTGAGCAGAATAGGTAAAAACCCTGCTTTTTT
AACGGGAGGCGTTGTCAGATGTTCATCAAGCTCGTCAGTAATTCCGCCTATTTTTTCATT
ATCTGCCATATTTTCTCCTCTGCAAGCGCGCTTATATAAGCGCAGTATATCATTAAAAAT
GTCCTTCGTCCAGAATAATTATATCTACTCGCCTGTTATAAGCTCTCCCTTCCGCTGTAT
CATTTGATGCTTTAGGGCGAGTATCCGCATAACCGGCAACTGAAAACCTGCTTTCTTCAG
CACCGAAATCCGTAAGATAATGCAAAACATTGATAGCCCGTTGTGAAGAAAGCTGCCAAT
CATCTATTTCCTTGCTCGCAGCTACTTCAGAAGTGGATGTATGTCCTTCCACTCTAAACC
GTCTACCTTCTAATTCTTTATCGGATAAAAACCGTGCAATATGAAGAAGACTTTCTCTTG
TTTCTTCAATATCCAAATCGGATGAATCTCGATGGAAAAAAGCATCCGCCGCAAGAGAAA
TAACTAAACCGCGCTCATCACTCGTAACCGCAATTTTATTTGTTTTAATTTCGGGAGCAA
ATAAGGAAACAGCTTTTTTTAATGCGGTGCCGAGTTTTTTTCCTTTTTCAAGCGAGGGCA
TTGCATTTATAGTATTTCCCAAATCTGCCAGCCTTCCGATAGAAACCGACTGCCCCCCGC
CGGTAGGATCTCCACTAATGCTTGCGGCCATACTTTGCAAAATAGTAATGTCTACATCCG
ATGGGCTGTAAACCATAACAAAAAAACAAAGCATAAGTGTAACCATATCTGAATATGTTG
TCAGCCAACCGGACGACGCTCCCGCAGCTTGCTTTTTTTTCCTTGCCATACACTTAATCC
TTAATCAATTCCGCTTCCAGCTCTCTTTTATCTTTCGGATTGAGATATACCAACAAACGC
TGGGCTAAAATTCTTGGGTGGTCTCCTGCCTGAATGGCTAAGACTCCTTCAATAATCATT
TCTTTTGACTTTACTTCCGCCTCATGCTGAAGTCCGAGTTTTGTTGCCATAGGGATAAGA
AGCCAGTTTGCCATCAGCGAACCGTAAAGGGTAGTAACAAGCGCGACCGCCATATTCTGA
CCCAAGCTGCTTTTGTCTTCCAATGCCATCAACATACCGATAAGCCCCATAACGGTACCT
AACATTCCGTAGCCAGGCGCTAAGGTTGCCCATGCATTTATAAAAGATATCCATCGGTTA
TGCCGCTCTTCCATATGGCTCAATTCATTTTCCATTAAGTTTCGAATTGCTTCTCCGTCA
ATGCCGTCAACAACATTTCGAAGCCCCGTCCGCATAAACTCATCATCAAAGTCTTGAATC
TCTTCTTCCAAAGCGAGCAAGCCCGTTCTTCGGCTTTTTTCCGCAAGCGCATACAGACGC
TGCACAATTTCTTTTTCATGGAAATCGGCAGATTTAAAAACTCGTGCGCATACTTTAAAG
ATACCGAGTGTGTATGAAAGAGGGTAAGCTAAAAAGAGCGTGAGATAAGAGCCTCCGACA
GTAATAAATACTGATGGCAAGTGAAAGAACCCGCTTGCGGATCCTCCGAGAATACCGCCC
ATCAAGATAATAGCAAAAGCTCCGAAAAATCCTATAAACGATGCTAAATCCATATAAACC
TCGCTCCTTTACAACTCATTTTTAAAACACCCGATGCATTTTCGATATTCTATTATCTTA
TTGAGGATTTCTTCAGGCTTTTCTTTTACCACATAGTATTTTCCCGACAGCATTTGCAAA
GTTACGTCGGGGTTGCTTTCGATAATTTCAATCTGGTGAGGATTGATCCAATATTCTTTT
CCGTTTAATCTGGTAACCTTTATCACTTTATTATCCTCAATTATCAAGTATATAATACAA
GATACATTGGACTTTTATAAGCAACGTAGACAAGTTGCTTATAAAAGTGCAGAAATTATA
TCATATTACCGTTTCAAATTCAACACAGTTTCCAGCATTGTATCGGAAGTTTGAATGGTT
TTTGCTCCCGCCTGAAACCCTCTTTGTGTAATAATCATGTCGGTAAATTGATCGGTTAAA
TCCACGTTACTCATTTCAAGTGTTCCTGCAATAAGCTTTCCTTTACCCATAACTCCTGAT
ACGGTAATGTTCGCAATACCCGAGTTGTTCGATTGAATATAAGTGTTTTCCCCTGCTTTT
TCCAAACCGCCCTGGTTGGCAAAACCTGCCAAAGCAAGCTGCCCGATTTCACGGCTTGCA
CCGTTTGAATATACGCCGGTGATAATACCACTTTGGTCAATTTTGAAATTCTCAAGATAG
CCCATTGCGTAACCGTCCTGCTGATATGCTTTTGTAGTGCTTCTTTCGGCAAACTGTGTA
ATCGTATTGCGAGATGTTCCTATTTCTCCAAGATTGATGTTAAAAGTATGACGAGTGGGA
GCACCGCCTTCATCAGGGTTTGCGCCGACAACATTATAAGAAGCCTGCACTAAAACCTGT
CCCGCCGGCGCTGTAACATTTCCCGCCGTGTCGGTAACCGAGGCCAAATGCCCATAGTTG
TCAAAGCTGACAATAAAGGTATTTTCCGTTCCGTCGGTTGTTCCAATACCTACACGCGTT
TCCGTTCCGGCCTGATTTTCCGGATCAACATTTACGGTTGCGAGCCACTGGTTGTTTGTA
CCGGGGACCCTTGAGAAAACCATCTGCAGTTTATGTTGTTCCCCGAAAGTATCGTATACG
TTAAAATCGGTTGCCCACGTTGATCGTAATATATCCGCTTGATTTGCACCTTCGGGCAAT
TCGGGTAAACGTTTATCAAGGTTGCACGCATAGGCAACATCGGTTGTAGCCTTTGCATCA
ATTTTTTGACCAATCGGAATAATTAAGTCTTCGGTTTGATCGGATGTATTGATTATTTGC
TGCCCCTCAATGTCTTCCGCCATCCAACCTTGCACGCGCATTCCGTTGGCAGGATTTACC
AATGTGCCGTCTCTGTCAACACCGAATGCACCTGCTCTTGTGTAGAAACTCTTTTCTCCG
TCTTTTAAAATAAAGAATCCGTTTCCTTGTATCGCAATATCAGTATTGATTCCGGTAGTT
TGCAAGGCTCCTTGTGTGTGTACCGTATCAATGCTTGCGACCATAACACCGAGCCCTACT
TCTTTCGGGTTAACACCGCCGACTTCTTCATTCGGACGGGATGCACCGCTCAATTGTTGA
GAAATTAAATCCTGGAAATTAACTCTGCCGCGCTTAAAACCTGTGGTATTCACGTTTGCG
ACGTTATTTCCGATAACATCCATTCTTGTCTGGTGATTTTGCATTCCGGAAACGCCGGAA
AATAATGATCTCATCATAGTGTTTTGTCTCCTAAATTTCTTCTAAAAGTTTTAAGCTTAG
CGATTTGCCTGAGCTTCGCCTATATATACGGTTTTTACCGTAGACCAATCGTACCATTTT
CCGTCAACCTGTACTTGAGGAATTTCCCCTCGTGTAGCAGCAGTGATGACACCGGAAACC
TTTATTGAACCGTCTTCAATATTTACCTGCTTTCCAACCGCATTCACCGCCTCCGATCCG
GAAAGTAAGTTGTTCAGTTTTTCAAAACTCTGGCTTACGTTTGTCATTTGTTCAAGCGAG
GTAAACTGCGCCATTTGCGCAACAAACTGTGTGTCTTCCATTGGAGCTGTCGGATCCTGA
TGACTTAATTGCGCAATAAGAAGTTGCAAAAAATCATTTTTTCCAAGCTCCTGTTTCGGC
TTGCGTCCGTCAATTTCAATTTGTTTGTTAAAGGCATTAACATCCAACTCAAGCCGAGTC
TTTTCTTCGGGACTCATTTCAAATAATTGTGTTGCCGCCATTGCATTTTGTATTGCACCT
GTATTCATATTCGCTCCTTATGCTAAAATATTAACCGCTTCAGCTTGTCCATAACTGTAT
ATTTGCTTTTCGGTAAATTCATTGCCTGATTTTAGGCCTGAATTGCTTTCATATGCGGAA
AGAGAGTGAAACATATTTTCATCGGAAAATGCTTTTGCATTACTTTCCCCAAACCATTGT
AAATCAAAGCCCGCCGTTTCAAAGCCGCCTTGCTCAAAGGCAACCGTTAAATCATGCAAG
CTTTCTTTAAACGCTTCATACGCCTCTTTTGAAGCAACCGATATTCTACCGGTCAGTTTT
TTATCCCCCGAAAGTTCAAGGTTTATTTTTACCGTTCCAAGATGTTCTGGTTTTAGGTTT
ATGCGGATTAGTCCTTGATTATTATCTCTTAGAATAATTTTTCCCGATTGAACGATATCG
GTGCTTGCACTTTGTATCTGCTGCAAAAAAGCCGATTGCACATTTTGCGGCTGAGCCGGC
TTTGCATCCGCCACACCCTGCTTATTTTGAGCCGCCCCTTCTACAGTGGAATCAGCACGA
AATTCAAGCGTTGCATCCGGAGCGGTTTCCGTGGAAACACGCACTTCACTACCCGCCTCA
TGAATTGTTCCTTGCTCCGCTTCTCCGGTTCTAAGATCTTGCACGTCAAAAACAAGCTTC
TTTGTTCGTGCACTTTGTTTTTGCACTGCAGCCGTTTCTTCCTCTTTTTGAAGCTTGCTG
TCTAATTTTGCTAGTAAAGAATCCTGCTTTGCCGCCGCTTCTGCAACAACCGTTGCAGAA
TTTGTTTTGTTTTTCTTTTTACCTTTACCGGAGCTTTCAAGTTTTTCTTCAACTTCTTTT
TGAGAAGAAAAAAGAAGCACGGGTTCATTTATTTCAATTGTTTCCTGTAACTTTTCAATA
TTAAATTCTTCAGCCTCACCGACATGTAAATTAAGATTCTTATTTTGTTTTATAGAACTC
TTTTTGGGAGAGATTTGTTTGTCTTTTGCGTTTTTTACATCCGGTTCGTTTTTTTTCGAA
TCAACAAAAGCAAACGTACCTTTTTTGTCGTCTTTTTTCTGAAAATTTAAAACCTTCTCA
TCTTTTTTTAAGATAGAAGCAAGTTTTTTGTTTTCTATAACATCTCTACCATTATCCGTT
CCTGTTTCCTTGTGTATATGAAAATCTGCCGCAAGAGTTTGTTTTTCTTGCGGATTTTCT
CCTTCCATGGCTTTTGCAATCATTTTTTTTAACATTGCCGGAAACGGATCTCCCTTTCTT
ACAGGTTCGGCAGCTTCTTTTTTACTCGGCTCCTTTAGCTCCGCATCGCCTGTATTGGCA
AGAGGCAGAATTTCCGCGCCGATTCCAAGTGTCTGCATATATGAACCTCCAATTCTTTAA
TAAAATACAAAGTGTATTAACTACGCCTTCTATACAATAATTTCGGCATGTTAAAACTTT
TGTTGAGATTTTTATTATAAAATCAACCGGATTAACAAAAATTTACTTGAAATAACCGCA
ATGCGTTGCTTTTTCTTGACTCTTGAAGCATAAAATCAACCCTTCTGTATCTCAAAACTT
AAAAACTTCTTGTTTTTGTTTAAAGAACATGATATTGTATGTATATGAAAACCGCTTTGA
AGGTTGCAGCGGTAGTTTTTGGAAGTTTTATTATCTTACTTCCGATTATTTCCGTAGTTT
ATTCTTTTGTAGAATTTTTTAGCTTTGATACAAATTCCGTGCGATTTACCTCAATTTTTT
TGCGGTCGGTTTGTGTTTTATCTCCGTCGATATGCATCCTTTCCGTCTTAATTGCCTATA
CGTATATTATGCGTCATAGCAAAAAAAAGTTGCTTTCTTTTGTTTTTTTTATCATTGCCT
TGAGCATCTGCCTTTTCGGGCTTATTCCACTCCTTTTTTACGCAAATTCATCAAAAACCG
AGTCCTACACAGAGACCGTGGCGGCGGCTGTATCAACGGATACCAAGCTTGAGAATTTCA
TCGCTCCGCCCGCTATTCTTAACCCTATTATAGAGCCGATAAAAGAATTTAACGCATACT
TTCAGCAAAGTTTTGATTTCGGGTTGACAACGTATTTTCTTTGCGCAGCATTGCTGTTTT
TTCTTTTTTGCGGTTCCGGCCTTTTGCTATTCATAACAAATTGGAAAATGCTGAACGCTA
TTTTTATCCTTTGTTTTTCTTTATCTTTTTTTCTATTATTCAGCACTGCTCAAAATCCTC
TTTATTTTATAAAACTACAGACTTTATTACCGATGCAGGTTGTCCCGCCTTTGGTAATTG
CCATATACGCGGGGATCGTTGCCTGCTGCATATACCTTTTTTCTGGACTTGTTGCCTTAC
TCGCAGCTTTGCAAAAAAAAGTAAAAAGGAGCCGTTATGCGTGAAGCCTTAAAAGCTGCT
CTTTTTATTGTTTTCCACTTACTGTTAGGCTTTGTTCTTTGCCTTCTTTTTGCGTTATCA
CAAAAAACACCTGATCTTATTCCCCCGTTCGTCTTTTCATGGCAGCTGCGGAAAACAGTT
CTTTTGTTTATCAACTATTTTCCCATATTGATTATCTCTTCAATACTGCTCGGATACTCT
CTTCTCTTTGGAAAAAATGCGCCTCATATTTTACAAAGATATTCAAAAACACAAATAAAA
TACTTAAAAGGGGCTTTTCTACTTGTTCTGATTTGTATAGGTATTTTAACTGTGCTTACC
GAGTCAATCCGCCCTGCTCTTATCCATGCACAACAAACGGCGGTAAATCGATCGTACGAT
TTTTATGATTGTCATACAATGGCTCAAAGAGCCTATAATGAAAAATCCTATAAAAAAGCA
TTGGCGGCAACTGAACAGGCTGCAGCTATTTGGAAAGAAAACACCGAGATAAAACAATTG
GCGGATAAAATCCGCATTGCCGAAGAAAGGCTTCAGATCTCCGAAGAAGCCCGCAACCGC
GCATCAGTTAGCACGGAAATTTCCGATATTTTGGGTATTAGCCCGCAAAAAGCTGTTGAG
CTTGCAAAAATGCAGATGGAAAAGCAGGATTTTTATTCTGCGTACTACTATGCCGCGCAA
GCAAAACATACAGCGGATTCTTCCGATCCTATAAAAGAAGAAGCAACAAAAATTGAAGTG
CAGTCATGGGAACAAATTGAAAAAGGTTTTGCAGATATTAATGCGAAAAAAGAGTATGCC
TTCTTTGCAGAAAAAAGAAATGCGTATTTAGCATTCCGGCAAAAAGAGTATATCAAAGCG
TATTATTCTTTTTTAAGTTTAAAAGATAAACTTATACAAACCGACCCCGAAAAAAAAGAT
CCCGATGTTGATAGATTTTTACGGTTATCAGAAGAAAAGCTTTTAGAACACGTGTTTTTT
ATTGATGAAACACTGACCCTTAAATCACGAGAATTTGCAAAAAACATCACTTTCACTGTT
TCATCCGACAGTATTCCTAAAACAACAATCAGCGTTGAAGGCGTAACTTTTACTTCATCA
AAAAAAGCCGTAAAAATGTATTTAAGAAATTGCCTGATTACCCGAAAAACTTTTTCCGAC
AACGTATCTGCAAAAATATCCGTTCCCTATGCGAAATTTGTTCCACTGATAAATGAAAAC
GGGGAGGAAATTCTGCGTATGCAAATTGAGGCGGTTGATCGAAATAAAGAAGAAGCTCCG
ATTCTTCCGCAGCTTATAGAAGGATACGCCGACTTGCGAGATTTTATTGATTTTGATCTG
CCGGTTTCTTTTTTAGATTTTAATTTGATTATTGCCGCATCTAACGGAGAAGATTCAATG
AGTCTCGCACAACTATATTCTTTTAAACCGATTGCCGAGCAATACGGTTTTGAAAAAATT
GTATATGAAAGAGAAATTCTTTCACGACTTGCTGAACCCTTACTGCTGCTTATTATTTCT
ATTTATGCTTTAACCCTTGCATGGAAATTCAGATTACAACCGGGAGCCCCATTCAGATTT
ATTTGGATTTTCTTTTTTCCGCTCTTTCTAATCCCCTCCATTCTAATGGTAGAAGCATCG
CGTTATATCACACGGCTTTTAATCGCCTTTATTTGCTACCTTTCACAGAGCATGGCGGGT
TTTATCGGTTGTTTCTGTCTTATCACAGCCTTCATTTGCGTTTGCCTTAACTTTTTTGCG
CAACGATCAGAATAACAAAGCCCCTTTAATACAATGTGATCAGCGAATTCTCCCGCGTAC
CACATTATTTTTCATCCGTCTGCGACATACATATAAAAAAAAATCACACACTCATTACAG
CGTTTTTTTAATAAGTCGATTAATTT
>NODE_10
TGCAAATAGTCTTGCTTTAAAACATCGCTTCTGTTTAGAACCGTGGACGTACACGCGCGG
GCACCTCATGCATTTTGATGAGATAAAATTGAGGAGCATCCGATTTAAAGACTTTTATAA
GGGATTTTTTGTTTGCCGGTTTAAGCAAATTTCTTTCCGTAATTATTGATGGCCTCTGCC
ATGTTTTCTAAAGAAACTTGCTCCATAACGCCACCCATATCATAGGCAACGCGCGGCATT
CCATAGACAATTGACGAAGCTTCATCCTGTCCGATAGTTCGGGATCCTGCCGCATATAAA
TTGGTAAGTTCTCGTGCTCCGTCTTTCCCCATGCCTGTCATGATAATTCCCAGCGCTCTG
TTTGTAAATTGCTTTGCAATTGAGGCAAACAATACATCAACGCTTGGGCGGTGTCCGTTT
TCTGGAGGAGTATCAATAATTTTTGCTATTGTTGCAAGCGGGCGTTTGTCGACAACCATA
TGCCTACCGCCGGGAGCAATGAGTACTCTGCCCTTTTTAATAACATCTCCGTCGCTTGCT
TCTTTTACTTCCAGCGGACAAATTTTATTAAGACTTTTTGCAAACTCTTCGGTAAAACCT
GCCGGCATGTGTTGTACCACTACTATGGGTTGCGGTAAGTCTTCACTAATATTTGCAAAT
ACTTGTCGTAACGCATTCGGCCCTCCGGTGGAAATTCCGATTGCAATAATTTCAATATTA
CCCGGTTCGCAGACAGGTACCGGTTTTTCGTATTTTTTTGTCGGAAATAAGGAGGTGCGT
TCTTTACCTCTGCTTACCGTTGGAGAGAATAACTTGCTTAAATCTTTCGGTGTTTTTTGT
GCGGCTCCCGCTCTTCTTTTTAACTGATATTGCCGTCCGTACGCTACCACAAAGTCTATG
ATTTGCTTTGCTACCGTGTGTAAGTTTGCAGAGTCCGCTCCCGAAGGTTTTGTAACAAAA
TCACTGGCGCCAAGCTCTAAACAATCCATCGTAATTTTTGCCCCTTCTTTAGCAATACTG
GAAAGGATTACAACAGGAATATCAATATTAAGGCGTTTGCGTTCTTTTAAGAATTCAACC
CCGTTCATTTCCGGCATTTCCAAATCTAATAAAATAACATCGGGATCGGCTCTTTCGAGC
TTTTGTAATGCAAAGCGTCCATTCATTGCCTTATCGGCAACAGTAAGAACAGGAGAACTA
ACTATAATTTTTTCAATTAAGCTTCTCATAAGAGCTGAATCATCTACTATTAAAACACGT
ATCTCTTCCATAAGAAAAACTCCATCATATTTATTGCCGATCTTGCGGCACTGCGCAAGG
ATTCGATATAACCACAGTTATACTTATATAACATTTCCGTTTAAAACAGAAAATCAGACA
GTATAATTCACTAAAGATATTTGCGCATAAAAGCTAAATATCTTTTTTATATAAACAAGC
CCAGTCGGTTTTCAAAAATTCAAATTTTGTATTCATCCCAAAAAGAGATTCTGAATGCCC
AATAAATAAAAAAGACTTTGGCGACATAGCATCATAAAATCGATTCACCACGGCTTTTTG
AGCTGCCTCATCAAAATAAATGAGTACGTTTCTGCAAAAAAGAATATCAATTCCGCGTCT
ATTCGGTTCATGCTTTAAGTTATGATAATCAAATTTTACCATACTCATGATTTCAGGATT
AATCTGGTATCCGTTGTCTTGTTTTTTAAAATAAGCCGTTAAATAATCTTCAGGTACTCC
GACAACCTTATTTTCTTGATAAAACCCTTGTTTTGCTACCATAAGTGATTTTAGCGACAG
ATCAGAGGCTAAAACTTCCGCAGTGAATTCCTTCGGCAAATACCTATACAAAATCATTGC
AATGGTATAAGGCTCTTCTCCTGTTGAACAACCTGCGCTCCATACCAGAATTTTATTTTT
CCCTTGAGCTTTTTTTATTTTCACGAGTTCGGGAATAATGTAGTTTATGAGCGCATCAAA
ATGAGGTTGGTTTCTGAAAAAGCGGGTTAAGTTTGTAGTAACAGAATCCAATAACACCTT
TTGCTCTTCCTGCTCTTTAAGCACTTTATTGTAGTAATCTTCTACTTTTAAAATGCCGGT
TTCGCGCAAGCGTTCCTGAATTCTATTTTCCAAAATGGGGCGGTTTGTTGCAGAGAATGT
TATACCGCTTTCATTATAAATTAATGTTTTAAAGTTATTAAACTCGGTATCCGTTAATAC
TGTCATATTAATCCTTCATCGGTTATTAAGTGTATCATAAAGAAAATTTCTTTTCCAGTG
CCTAGTGTCTATTATGAACAAAAGATGCGTTTTATCAATTGAGATAAAAAATTCTGACTC
TTAGAAAAAACATTTCTTAATCCAAAAAGTTTTAGCTTCTCCTTTAATATCTTATCGGTT
TATAAAATCGAAATCAGTAATGTTTTATACCATCATTATAAATACTACAAACGGCAGTCC
GGAAAACATCAGCTTAGCGTTGTAACAATGCAAGGCTTTCTTGTGATAAGCTGTCTCCTT
TTTTTATGCCGTTGCGTTCAAACCAGCCTTCCGGTACTTCCAACGCATAGCGCACGGAGC
TGCTGCTTGATATCGGTTCAAGGCTGAATGGTTTGAGAGATCGAATTTCTCTGATTTTTC
CTTTAGAATCAACATAGGCAATTGAAAGAGGATGCGGAGTGTTTTTCATCCAAAAGTGAA
GAACAGAATCCTTTTGATACACAAAGAGCATACCGGTGCCGTCAGGAATTTCAGTGCGTT
CCATAAACCCTCGTTCTTGTTCCGCCTGTGTGCGGGCAAGTTCGACAATAAGCGTCTTGG
ATATTCCCTGCGAATTGATGATATGAATAACTTCTGTGTGTAGTTTTTTTTCCGCTGCAC
AGGCTGCATAAATCGTTATACAACTAAAAACTATTGATAAAATTCTCACGGTTAATCTCT
GTTTTTGCTTTTTCTACGGTATTTTGCTGAATCAAATCATTAAATACTTTTACATCAATA
TATTTAATAAGCAAGGGTCGCTCCAGAATAAGGCGAACCGAATCGTTTTCCCAAATAGCT
CGTTGAGGATTAAGCGAATGTGGTTCTCCGTATTTTTTTACAAGATTTGTGTAAATTGAG
TAATAATCAAGTTTATCCGTGTTAAGTTTAAAAGACATGGCGTATAAACTGTCCTGATAA
AACTGCAGCCAGCTGCGGGAGATAAAAAAAGAGCCCGAGGTTTCGATAAGGGTGCGATTT
TCACTTGGTAAAAGAGAAATATCTCGGTCGCCTTTATAGCCGAATATTGGATCTTTTTTT
AAGAGTTCCTTAACGGCACTAACATTCATTCCCAAAGAAATTCCGCGGTATTCGGCAGAA
AGCTCTTCTATTGTGGTATTTTCAGTGCTTTCCGTTTCTTCACTATCTACAGGTTCGGTA
ATCAATGCTTCTGAATCCGCAATAAGAAACACCGTAAAGAAAAGAAAAATCACCGTATAT
AAAAAACATTTTTTCATAGACTACCTTACCAATAAGATGAGGGTTTGTTTTTCGCATCTT
TGCGTGAGCGCTCAATGACTTGCATCTTTTTAAAATAGGCTGCCTGCTTCATAAGTTCAA
GCTCATCGGTAACGGATATCTTATCATCAACACAACGAATAATCGGCTCACCTAAAAAGT
CTGAAACTGCTTGCGCTACCATGTTTTTCGGTATACCGCACATATTTGCCAACTCCACAG
GACCAAAGTTAAACGTATGAGTTTTGCCTGCTTCAGGTTTGCTCCGCGCTTTCTCAAGCT
GGATTGCAAGCATATCATACATTTTTTCTGTTGTATCTCTGATACAGGTGTTAGCAAGCT
GTTTGTACATTACCCAGATTCTGTCTGCCAGTGTTGTGGTAAGACGGGCAATAAGCTGCG
GTTGAGTTGCAACCATTTGGTTAAAGTTATTTCGGTTTACCGCTAAAAGTTGACAACCGC
CGGCGGTTGCAATAGCACTTGCAGAGCGTGGCTTATTTTCAAGCAAAGCCATTTCTCCAA
ACATATCACCTTCTTTCAGTACCGCTAAAAGCACCTAGTCATTGTCAACAATTTTGGTTA
TTTTTACATGCCCTTTTTGAATAATATACAGTTCCGCTCCCGGTTGACATTCGCAAAAAA
TCATTGCTTCCCGATCGTAAACACGAGTCATTTCTTTGGTATTCGGCTCCAACATATCTA
TGGAAACTTTGACCCCCATTGATTTGATTGCCATAAATCGTTTTCGCGCAGCATCCGCAT
ACGTCCCTTCAGGACTTTCTTTTAAATAATGAAAATATGCATAGAGCGCAAGCTCAAATT
TGGACATTCGCAAATAATATTCACCGATGGTAAAAAGATGCGAAACATCCATATCAATAT
TTTTCTTCAAGGTAATACGGGTAAGAGCTTCATCTAAATAGCGCATTTTCTTTGTAAATG
AGTAAATAATTTTCATTGCAACAGGGGTGTTTTTTTCAATAAGTTCCGAAAACTGATCAT
AGCGGACGGCGATGAGTACTACATCCGTTATCGCGATCGCTGTCTCAATTTGGTTATGCC
GTGCCATACAGGCAATAACGCCCAAAAAGTCCCCCGGCCCCAATACACTGCCGCCTTCTT
CAGCCACAACCTCAATTTGTTTGGCTATTTGTACGTTTCCGCTTTGAATAATATAAAAAC
GATCAGTATCGGTTTTTCCTTCTATTAGAATGTATGACCCTTTCTTAAAATTAACAAAAG
ACAACCGTAACAATTATCCGTCTCCTTTCAAATGAATTCTTCTATGAAGAATCCCGTTTT
AACTTGTAAGATTTTAATTCCATTCTCCTGCATATAATATTTCAGGCTCAAGTCTAATAC
CATTCGATTCAAAAATTTTCCTTTGTACTGTTTCTATTAACGTGCGAATATCCGCTGCCG
TGGCATTGTGTTCATTTATAATAAAATTGCCATGCCAAGGTGCAACTTGGGCTCCTCCAA
CTCGTAAGCCGCGAAGTCCCGCTTCATCAATAATCTTTCCGGAAGGCTTTCCGAAATTTC
TATTGTTTTTAAAAGTACTTCCTCCGGACGGTGCCCGAAAATGTCCTTTTGTAGTTCTAT
CGGCAAGTTTTTCCTGTGCAAGAGCTTCAATCTCTTTCTTTATTCCTTGCGTAAGTAAAA
AACTTACTGAAAGGATTATCGGACGATTATACCCCAATTTGACTCCATCTTCCGTTTGAA
AAGGGGATTTTTTATAATCCCAATCTTCCTTATGATATTTTACTTCATCCAGTATACATC
TTTTTTCAAAAAAAGACAGTGTTCTGGCACTGTAAAATACATCGGAAATCGATTTTTCAT
AGCATCGCGCATTCATATAGGCCGCACCGCCAACAGTGCCCGGAAGACCGCCAAAATTTT
CCAAACCTGCGAACTCTTGTGCAATACAAAAATCAATCAATTCTTGCATTAAAACACCGG
ACTCGGCTGTTACTAAAAAGCCGCCGTCTGTTAGTTTTTCCGTTTGAATTGTACGTAGCT
TTTGCAAAGAAACAACCACCCCTCTTATTCCTTTATCGGCTACTAAAATATTTGTTCCAC
CTCCGATTATCGAAACAGGGATGTTTTCTTCAAAAAAATAACAAATTGCGGTGTCTAACT
CTTCTATGGAGGTCGGCTCAAAATATACATCTGCAATGCCACCGGTTCGGAAACCTGTTT
TTTCCGCCAGAGGAACATTAAAACGCAATAAATGTCGGAACTTGCACTTTTTCGGTATTT
CTCGTAAAATAGGCATAGAAAATTAGTATATAATAAAAGTGAGAATTGTAACAGTATGCG
ACAGTTTTAAAAGTTTTAAATAACGCAAAAAGCACTTTTAATTTTAAATGATTGGAGAAA
ATTATGTCATTACGAGTGTATAATACATTAGGGAAAAAAATTGAAGAATTTAAGCCGCTC
AGCGGAATGAAGGTCGGGTTTTACGGTTGCGGTCCAACTGTTTATAATTATGCGCATATC
GGTAATTTGCGCGCCTATGTTTTTCAGGATATCCTAACACGAACTCTATCCTTTTTGGGC
TATGATGTTACACATGTTATGAATATTACCGATGTCGGGCACCTCTCGGGTGATAATGAC
GAGGGGGAAGACAAAATGGTTAAATCTGCAAAAGAACGCGGCAAGTCGGTAATGCAAATT
GCGGATTATTACACTAAAGCTTTCTTTACCGATACTGAGCGGCTGAATATATTAAAACCG
ACTATTGTCTGTAAAGCAACCGATCATATCCCCGAAATGATAGCCCTTATAAAAAGGCTT
GAAGAGCGCGGGCATACCTATTTTTCAGAAGGCAATTTATATTACGATATTTCTACCTTT
CCGGATTACGGGAAAATGGCGGGTTTTACCCTTGATGAGTTAAAGGCGGGAGCCCGTGTT
GCTATTGATAAAAATAAAAAAAATCCGCACGATTTTGTGCTTTGGTTTACACAGAGCAAA
TTTGAAAATCAAGCTCTTGTATGGGATTCTCCTTGGGGCAAGGGGTATCCGGGATGGCAT
ATTGAATGCTCCGCAATGAGTATGAAATATCTCGGAGAACAATTTGAGATTCACTCCGGC
GGGATTGATCATATACGTATTCACCACACAAATGAAATAGCGCAGTCGGAAGGCGCAACC
GGCAAACCTTGGGTAAAATATTGGATGCACAATGAATTCCTTGTTATGAATAAAGGGAAA
ATGTCAAAATCAAGCGGAGAGTTTATTACATTACAAGCGGTAATTGATAAAGGGTTTGAT
CCGATAGACTACCGTTTTTTACTTTTGGGAGGACATTACCGAAGTCAACTTACCTTTTCA
TGGGAAGCAATGGAAACCGCAAAAAATGCGCGGAAAAGCCTTCAGCAGCGAATTGAAAAT
CTTAAAAGCGGTATAGAAAATCTTTCTCTCATTGAAGAAAAAATATCCGCTTCCGATGCC
GAAAAACTGCTTCGGAATTCTCCTGCATTACCGTATTTTGAGTCTTTTGTGCAAGCTCTT
GAAGATGACTTATCAACTCCGCGTGCCATTTCTGAAATGCAACAACTTATAAAAGACAAA
ACAATTTACGCTGAAGACCGATTAAAAACACTTTCAATTTTTGATCAGATTTTTGGCTTA
AATCTTTTTGAAAAATCGAAGTCGAACAGCAACAAGCAAGAATCCGCAATGGATGAGCAG
AGCATTTTAACGCTGATACAAGAAAGAACTGATGCGAAAAACGCAAAAAACTATCAACGT
GCAGATGAAATTCGGGACGAGTTGCGTACGAAAGGAATAATACTTGAAGATACACCGAAA
GGGACCGTTTGGAAAAGAATATAGATTACCTTCTGTAAAGTTGAACTGTTAAAAAACGGT
AATTTTTAATGCAATATAACTGTTATTGTTCCGTGCCGAAAAAATCGGCAGTTTTTAGCA
AGAGAAGGACGACAGGGAAGCTATACTCACTTTTGTGATGTAACATTTTGGAGGGTAATT
TGTTTGGTTCAGAGAAGACGCTGAGGGCAGCGGATGAAAATGATTTTAGATTAATCTATG
ATTCCGTTATGCCGGTATTATATAAGGTTGTATACAATATTGTACGGGAAGAAGATGCGG
CAGAGGATATTTGCCACGATGCATTAATAAAGATGATGGAAAAAAACATGGAATTCCCGT
CTATTAATGATTCAAAATATTGGCTTATTCGGGTTGTCAAAAATGCTTCGTTAAATTATG
CAAACCGTAGAACGCGCGAACGTAAAGCATATGAAAAAGCTTTGAAAGAAGATGTCCGCA
AGTCGGAATCTGGTGAAATTACTGTATTAAAAGAAGAAACAGTAAATACCGTTCAACTTG
CATTAGAGAAGCTGCCGATAAAGTTAAGGATTGTATTACAATTAAAAGAATACGGCGATC
TTAATTACAAAGAGATAGGCAGAATTTTAGGTATTACTGAAGGAAATGTAAAAGTTCGCG
TGTTCAGAGCGCGAGAACAATTAGCAAAATATATAGGAGAAACAGATGTCTATATGCCCT
GACAAAGAATTATTTTCCGCATACAGTGACGGAGAAGTCCCCTCTCCATGGAAAGAAAAA
CTGGAAGATCATATTGGGCGGTGTTCAGACTGCTCAAAAACTTTTTCAGCATATCAAAAA
CTCCATGATGTCATGCAACAAGCAGGAGAAACTCCTGCTATAGACCTTACAGCTTCTTTT
GAAAAATTGAGTATCAAGCGGCAAGATGTTTTACTTGCACGATATTCTTCTAAATTTTCC
TATGAAGATTCGTGGCTTCACCGTTCTGTCAAGATACCTTACCAACGATAGCAGCCGCTG
CCTTATTATTGGCAGTATGCTCTCCGCTTTTGTTTTTTGCTAAAAAAAATGTGCCGGATG
AGTTTATTGCTGTAGAATCGGATTTCAAACCGATTGTTCCCAGCGCCTTTTTTTACGGTA
ACTCAAATAGTTTACCAATTCATGAACTTGCGGTAAAAAAATCATTATACAGCCGAGATT
TACCGTTAAACTCAATTACAAAACAGGCGGCTTCAAATCAGACTGTCGCATTTACGGTAG
GCGATTTTGCCAAGCTTTACGGAATAAATAATAAGAATTTTAATGATGATCAAATGGTGA
TTATCAGGCTACCGATTACAAAGTTACGATCTTTAAATCATTTTAACAACGAGGATAATA
CTCAAACGCTTGTTACAAATTATTCTTTTGGTAAATAGCGAATAGCAAATGAGTAGTAAT
TTTTCTCGTCTTTTTAGGAAATCTCCTCTTTTTCGGTTTTTCATGCTTATTTTTACTCTT
GCGGTAATTGGAGGAGGTTTTTCTTTTTTTATCTCTTTAATTAAAAAAAAACCTGTCATA
ACGGAAATAAAACCGGAGCTTTTTACTCGCGGACAAGAAATTACTATTTACGGAGAACAT
TTCGGGGAACCCTCCGATTTTACATGGATTAAAATCGGCGACCAGAAATTAGCTTCCGCA
ACGTGCCGACAATGGAATAATTCTTCTATCAGTTTTACCGTTCCCGAGGCAAGTCATGAA
AAACTTTTATCGGTACATGTAAACGGAAAATCAAGCAATCTGAAATTTTTGGCGGACACG
GATATGTTGCCTGCCTATCACCATAAAAAAAATGTTTTTTTGCAGCCTCAAATCGAGAGC
AGTAATACCGATGTCGCTGAAATAGGAAAAATAATCTCTTTATACGGTAAAAATTTCGGA
ACCGCAAGAAACGGCGCTCTCGTTGTTTTTACTGCTGCAAATGAAATTCTTAATAAAACA
GTAAAACTTTCGGATCATCCGTCAATAAACGGTGCTATTTGTTCACCCGTTAACTTTGAT
TATGATTATTGGAGCGACCGAGAGTTGCGAATTCGGGTTCCCGATGGAGCGAGTTCGGGG
AATATTTTTATCATTACAGATCAAGGGACAAGCAATCCCTATCCTTTTAAGCTTAAAAAC
AGGGTCGGCTCTAAAATTTATACCGATAAACGCAGCTATCAGGTTGTGGAAGAAATTGAG
ATTTCAAATATTGTTGCGTCAAAACCGAATACGTTTTTTATACGCATGCCAATCCCTCCG
ATAACAGGAGTGCAAAATAATATTTCAATTCTTTCAATCAAACCGAAGCCCTTTGTGGAA
AATTTCCAAGATTCTACTTTACACCGCTTTAGCGATCTTGAAGAAGGTACCAACATCAGA
ATTCGACAGGAGTATATGCTTGATCGCTATAAAGTTGAAACAAAAATAAATCCAGCAGCG
GTTAGAATTAATGCAAAAATGAATGAACCACTTTATGCCGCATACACCGCTTCCGATACT
TTTATTCCCGCAAATGATGAAGTTATTCAAAAGCAATCTCAATCAATTGTTAAAAATGAA
AGAAATCCGTATTTAAAAGCAAAAAAAATATATACTTTTTTATTAAACAATATAAAACCT
AAACAGGGGAATCCTGAAGATGCCGGAAAACCTATTATTGCTGCCTTAGAATCAAAACTT
GCAGATGCTTATGATATGAGTCTGCTTTTTTGCGCTCTTACCCGAGCGGCGGGGATCCCC
TCGGTACCAACCGCAGGAATTGTTATTGATTCAAATAAAAATACATATTTGCACTGGTGG
GCTGAATTTTATCTGGAAGGGTTTGGCTGGATTCCGGTTGATTTAGGGCTAGCTTGTAAC
ATGCCTTTTGATTCCGGAGTTCAGGATAAAAAAAATTGGTATTTTGGCAACATTGATGCA
TTTCATATTGCCTTTTCAAGAGGAATACAAAGACAAACTCCGATGATTTCAAACGGAAGA
ATTGTTTCGGGCAAAAGGAGCTATGCTCTTCGCACAATTTGGGAAGAAACGACCCCGAGT
ATTTCAGCGTATACTTCTTTGTGGCGCACGCCGAAGGTTATTGCAGTTTATTAAAACAGA
CTTTAGCCAAGCGGATACATTTGAATTTCTATTTTCTCGAAGATAGTTCTTTAAAATTTT
ACTTGAATAGTTTTCGTATAATGATTAAACTGGATTTAAATTGAAGGATAGTGCATAGAC
TGGTTGATTACAATCTGCTTATACATCCGACCGAGTTTAGCGTTTGTTTTTATCATGAAA
CATTGTATTAGTACGGTGCTTTTTCATTATGTAAAACAACATAAATTCTGAATTTTATTT
TCGCCCGCATCGGCAGACGGATGCAGTCAAATTCTTTGCAGAACAGAGTTCTAAAACTCT
GATAATTCCGCAAAACTTTTATAGGAGATAAAAAATGGTTACGGTATTATCTGTCGGAGG
TTCGATTGTTGCCCCCGAAACACCTGATTCTGAATTTATAGATAAGTTTGCAACTACTAT
TATTACTTGGCTTAAAGAAGACTTCTCTCGTAAAATAATAATGGTTGTCGGAGGGGGAGG
TCCTGCACGCATATATCAAAAAGCCTACAAAAATGTAGTAAAAGAAAAAGTGGTAGATGC
CGATGCAGATTGGATAGGAATTATGGCAACCAGACTCAATGCACAATTATTAAAAGCTGT
ATTTGGGCAGCTTTGCCCTAATTCCGTTGTAACCGACCCGACAGCTGTTGAAATTTTTTC
CGGACAAGTTCTTATTGCGGCGGGATGGAAGCCGGGCTTTTCTACGGACAATGACGCGGT
ATTACTTGCCGAAAGGTTTTCCGCTACGAGAGTCATCAATCTTTCAAATATTGCGAAAGT
ATATACCGATGACCCGAAAACAAATCCCGAAGCAAAACCGATTGATCAAATCAGTTGGGA
TGATTTTATAAAAATTGTCGGAACTGAATGGGTTCCCGGAAAAAGCACACCATTTGATCC
TGTTGCAAGCTTACGGGCAAAAAAATCGGGGATACAAGTTATTTGTGCTGCCGGACGTGA
TTTGGAAAATATAGAAAAAATTCTCAACGGCGAACCGTTTATAGGAACAGTAATCGGATA
AATATGAATGATTATTATAAAATTTTAGGCGTCAGTGCTACCGCCTCAGATGATGAAATA
AAAAAGGCTTTCAGAAATAAAGCATTAAAATATCATCCCGATAAAAATCCTAATAATCCC
CGTGCTGAAGAAGAATTCAAAAAAATAAATGAAGCGTACTCCGTATTGTCAGACGAAAAT
AAGCGCGCCGCCTATGATTCTCAAAGAAATTTCTCATATCAATGGGAAGAAAGTCAATGG
AGCGAAAATGCGCATTCACAAAGGGATTATTCTCCGTTCGGTACGTATTGGTATGAAAAA
CACTATACCAATACATACCGAAATGATTCATCAAACAAAAACGATTCTTCCTATTCAAAA
AAAGATGCCTTTAGCTTTTTAGCACAAGGAATCTTTTTTGTAATTCTTGCCGTACTAAGT
CTAAAATTTACTATTATATTCGGATTTTTTGGATTATTACTCAGTATTTCTTTTTTTACA
AAGGGAATAAAATCATTAGGAACAGGATTATCTCTTTTATTTAAATAAATATTTTAGCGT
TCTCTGAACATGATTCTGCCGCGATTTAGATCATACGGAGATAAGGCAACCTTTACCGTA
TCGCCTGGCACAATTCTAATATAATGTTTACGCATTTTTCCGGACAGATACGCTAAAATT
TCATGTCCGTTTTTTAATTCTACCTTAAAAGTTGTATTAGTAAGCGCCTCCTTCACAACA
CCTTCTACTTCAATTGCTTCTTCTTTTTCCACATTTCCTCCAAAGATCACAAAAAGCGTA
AAATACCATTGCTTTTTTTTGTTTCATCGGTATAATTCTAAAACCTATTTTCTTATTTGT
CAACAGGGGAAATAGGCAGAAAAGGGAGTAGAGATTTCTACAAAAATAATTTAAAGGAGT
CACAATTGAAAAAAGAATTTATTGATGAAATGAAAGAAGTTTTACAAAACAACAAAATCG
AGTTGCTAAAGACTCTTGCAGCTCATAATGAGGATTTTAATGCAATCATTGAAGGTGTTG
ACCCCAAAGATTTCGGTGATATTGCCGCAGATGATACAGACAGAAAAATGCTCGAATCTA
TGGGAGCAAAGGGTGTAAAGCAGCTGCAACAAATTGATTCCGCCTTGGCTCGCATCGAAC
AAGGAAAATACGGAAAATGTATAAAATGCAATAAAGAAATACCGGAAGATCGCTTGCGAG
CACTTCCCTATGCACTCATGTGCATTGAATGCCAAAGTGCTTCGGAGCAAAAAAAGAAAA
GAAACTGAAAAAGGTTACCCCCTTATCATTTAAAAACTACATATTAGGAAAGTATTTTTT
TAATAATTTTATCAAAGTTTCTCTATTGAAGGGTTTTGTAAGAACATCATTCATACCGCA
TGCAAGGTAGGAATCTTCTTCATTTTCCTGAGCGCTTGCGGTGCAGGCTATGATCACTGT
TTTTATCCCCAGTTCTCTTATCTTTGCGGTAGCTTCATATCCGTTAAGAAAAGGTAGTTG
GATGTCCATAAAGATAAGATCAAATGGTTTTGTGCATGCAATTTCTACCGCCTTTTTGCC
ATCTTCTACTGCGGTTACAATACATCCGCTTTTTTCAAGAAGTGCTTTTATCAGCTGCCT
GTTTACCGGATGATCTTCTACAACTAATATTTTCAGTCCGAAAAAATATACTGAAGTATC
TTCTTCATAATCTTCAACAGATTCAAGCTCTTCAAGTGGTTCAGTCGCAGTGTCTGAAAG
CAATGCGGCTGCAGTATTTAAACTTCGCAACAGTGTTTCTTTTTTGAGCGGCTTGTATAA
ATACCCTGAAAACCATGTTAATAATTTCATTTTTGCATCCGCCCGCAACACACCCTCGGG
GATCATCAAAAAAAGCAGGCAACTGCTTATTTCCGGATCATTATGAATTTCTGCACCAAG
CCTCCATCCATCCATACGAGGCATTATCATGTCAATAAAACAAATTTGAAACGGATCGCT
TTTTGCGGATTCGCGTAAAAGTTTTAAAGCTTCTTTGCCGGACTTTGCAAAAAAAACATT
CGAAAATCGGATATAATCAGCCAACTTTGATAAATACTTGTGCACATTTAAGTTGTCGTC
AACAATTAAGATCTTAGTAGTGTTTTTTAATAGAATAGTATGGTTACATTCTTGTTTTTT
TGCTTGCATCATTGGCAGTTTAAACCAAAAGATAGAGCCATGCGGCTTATTATCTTTTAC
GCCGATTTCTCCATTAAGCATTTTTATAATATTTTTTGAAATTGCAAGCCCGAGGCCTGT
GCCTCCGAATCTTCTGCTGACAGAAGCTTCTGTCTGATAAAAAACAGTAAAAAGTTTTTC
TTTTTGTTCATCGGTGATACCAATGCCGGTATCCGCAATTTCAAAATAAAGAGCAGGCAT
TGCCTTTCCGTCTTTATCGGGAAGTTCCGCTTCAAATACGTCAACAGTAACCGAACCTTT
CTCGGTAAATTTTACCGCATTTTTCATTAAATTCAAAAGAATCTGTTTTAAACGACTGGG
ATCACCGATAAAATAAGGATTAAGCGCCGGACTCATGTTCAGCAAAATTTCAAGTCCCTT
TTTATGCCCTTCTATTGCAATAAAATCAATGGATGATTCCATCAAGCTTACAAGATCAAA
GGGAATATTTTCAAACTGCATGCTTCCTACTTCGAGTTTTGAAAAATCTAAAATATCGTT
TACCAACTCTAAAAGAATCTCTGCGCTGAAATTTATTTGTCGTATATACTCTTTTTGTTC
CTGATCAAGTTTTGTTGTACGTAATAACTCCATCATCCCGATTATTGTTTGAATCGGAGT
TCTAATATCATGACTGACATTTGCTAAAAATTGTTTATGTATTTTTTTAGATTTTATCGT
TTCTTCTTTTTCAGATTGTACAAGTTTGTCATGTTGTTTTTGCTGCGTAATATCATTGAG
TATAATAAAATAGTTATTATCTTGCTGCTTTTCCAATGTAGCTTTAAAATCTTTATTGGA
AGGACTCATCCATTCAATAACTATCGGAACGTCCGTACTTTCCGTTAATTTTTGAAAGAT
GTTTGTAATACCGCATTCATTAAAAAAATCAAAGATAGATTTTTGTTTAGCATTCCCTGT
TCCAAAGTATTGTGGAAGTAAATTTTCCGCTGCACGATTCCAGGCGAGTGGAATACCGTT
CGCAGTTACTATCATACAAGCAAAACTTGAATGCGAAAGATAGTCTTTAACTTTATTATC
AAAAAGAGCCATTTTTATTTCCTTTTTAATCCTGCATATGCCTTTTTTAAAAACTCTGCC
GCTCGCTCATTTTGCGGTGTTTTTTCTAAAATGTATTGGAAAGTTTTGATTGCGTCTTCG
GTTTTTTTATCCCGTAAATAAAAAATACCTTCAATGAGCATGGTATCCGGATTTTCTCCG
AAGGTTTTTCGTGCCGCAACAAGAAGTTTGAGAGCGCTTTTTGTTTGCCCCATTTTATCA
AGACAGTATACAAGATTATGCAGTAAAATTTTTTCTTCAGGTTTCTGGCGAAGCAAAGAT
CGATACAGAATGGCGGCTTTTCGATACTGTCCCGCTTTTCGCCGATTGAGGGCGAGTTGG
GGCGCAAAATTTGCTCCTGAAATTTGAGATGCAAGAATTTCGATATTATCGGCGGCTTCT
TCCCAGCGCTCTTGCTTTTGCAAAAATTCAATAAAATCTTTGCGCAATACGGTATTATCA
GCCCACCGTGAGAAATAGTCTTGGTAACTGGTATGGATTTCCTCGTTTTGACAAAGAGCT
TCATAACAGGCAATAAGTCCTATTTTCGCCTCTTCATTATCAGGGTCAATTTCCAATGTT
TTTTGATACCAGGGAATTGCCAGTTCAGCCATATCAAGACGTACATAGGTTCTGCCAAGC
GCGGTAAATAAAAGAGTATCCGCCTTGCCTTGCTGTGCCAATGCCTGTAAATGCGGCAGC
ACTTGCTCGGGCGGGTTGTCAATATGCGCCGCAGTAACAACCCGATAATAATACATATCA
TCGGAATCGCAGCCGGCAGCTTCCGCACGGGGAATTTCCTGCGCAAGTTCTTCCCACCTG
CCTGCTTGCTGCAGACAAAGCATAATGCAGTAATGCACAAAGGGATTATCAGGTTCCAGC
TTTGCAGCTCGAGCGCAATGATTCAGCGCGGCGGAAAATCGCCCCATATTGCGCTGAGCC
TCCGCCATTAAAAGATGTACTTCCGCAGAACTGCCAAAGTTTTTGATATACACGCGCGCG
GCGCCTGCGGCTCGTGCCCACAAACCTTCTTCCAAATGTTTACGCACCGTTCCGATTGCT
AAAAATTGATCGGAAAGCTCATCGCCTTTTACATTGATGCCCGCCTTGGAAAGGATTTCA
CTTGCGCCTTCAATATCGCCCATTTGTGCAAGCATTGCAGCGGGATACCACTGCAATGCG
GGATCGTCGGGCGCAAACGCCAATGCCGCTTTATACTGCGTCAGTGCTTCGGGAAAAGCT
TTTAACGCGCGGAACGCATGTGCAAGATATAAGCGCGGCGCAACACCGTCAATATTATTA
TTGATTACAAAGGTAAGCATTTGCCGCGCGGTATCCGCATCGCCTTTGCGCAATATTTGC
ACCGCTTCAATAAAAAGCGCATTAAGATAACCGGTGTTCAGCCGAGTGTTTTTCGGCGCT
TTTTGCAAAGCTTCTTCAAACACTGCCCGCGCCTGAGATGCTTTTTTTGCACGAAGGTAC
GCAAGCCCCAGCAGTGCTTTTGCTTCCAGTGAGGCCTCGTTTATTGCTAAGCTTTTTGTA
AGCGCATAAATAGCTTTTTCATAGTTTTGTAAGGAAAGAAAGGTTCGCCCTAAAAAGAAC
CAGCCGGCGGGGTCTTGCGGTTTCCGCCGAGTATAAGCATTTCCGTACACAACAGCACGC
GCATAATTTTTTTCCGCATGCCATGCACGAGATAAATACAGATAGATTTCCGGATGATTT
TTATTTGTAGTACTAAAAACGCCTTCTTTCGAATCCGCAATTCCTTGCGCTGCAAGGTCT
TCCAAAATTTTAATTGCTTGCGGATAATTACGTGCTTTTCCGGCTTCTACCGCTTCTGCA
ATACGTGCTGCTGTGGTAGACATTATTTTTTACCGGCTTGCACAAGTGTTACCGCAGAGA
CAACTACAATATCTTCTACAGAGCAACCGCGTGAAAGATCCGATAAGGGCTTTGCAAAAC
CTTGTAAAAAAGGACCGTATGCATCGGCTTCCGCTAAGCGTTGTACCAATTTATACCCGA
TATTACCCGCATCAAGATTAGGGAATACAAGAGTGTTTACCTTGCCGGTTATAGGACTTC
CCGGAGCTTTTTTTTCGGTAATAGAAGGCACAAGCGCCGCATCAAGCTGAATCTCTCCAT
CAAAGAGAAAATCGGGCTTTCGCTCTTTTAACAAAGAAACAGCCTCTTGCACTTTTAAAA
TGCTTTCATCTTTATTGCCGCCAGAGCCTTTTGTGGAATATGATAAAAGAGCGGCAACCG
CCGATTCTCCGGTAAAAGTCTTGCAGCTTTGAGCGGCGGAAACAGCAATATCCGCAAGCT
GTTCAGCCGAAGGATTGGGAATAACCGCACAGTCGGAGAAAATAAACACGCCGTTTGCTC
CCTGTTTCGGTTTTTTAGTATCGATAACAAAACACGATGAAGCGGTTTTCATTCCGGGCA
AGGTTCCGATAACGGTGAGCCCCGCGCGCAATACATTTGCAGTAGAATTCTGCGCTCCGG
CAACCATTGCATCCGCCTTATTTTGTACCAACATCATTGCTGCAAAACGTAAGGGATCTT
CGATATCTGTTTTTGCCTGTTCAAGCGTAATTCCCTTGTGCTTCCGCTTTTCATAAAATG
CCGAAGCAAACCCATCAAGCCATTCGGATGTTTTGGGATTTACAACGGTAATACCGTCAA
GACTCACGCCGGCTTTTTTTGCGGCTTCATTAACCGCCGCTTCTTCCCCTATAAGATACA
GGGCGGAAACCATTTTTTCATCAACAATTAACCGCGCCGCTTTTAATGTCCGCTCTTCAC
ATGCTTCAGGCAGTACAAGCTTATTCTTGTACTCTTTTGCCGTTGCTCTCATCCGTTCGT
TAAAATTCATACTAACCCCCAAAAAATCATACCGAGTAATTTTTTCAAAAAAATGATATC
AAATTACTACAAGAAATATTTACACTATAATTGTATCATAATTTTTTACACCTGTCAGTA
TTTATTTTTATGATGCCTTAATTTTATCTCATCAAAAATAGAGTAAAAAGCGATAATAAA
ATTATTTTGAAATATCAAAATTTTAGCATAGGAGCGACCCTGTATAGTGTTTTTTGATAC
CTAATCCGGTTCAATACATTTTATACGAAACGAAAAAATTTATAAAAAAGAGTTTGACAC
AACGGTTTCATTTTGACTTCCGTGTCAA
>NODE_11
CGTTGGCGAAGTTAGAGTAAATTTTCAAAACTTCGCTCTTGCGCCGTGTCGGGCTCTTTT
TATAACAGGAAGCTTTCAAACTCGCAGGGTTAGTTTTTATCTTGCGTATATAAAACGTGC
TGCTATTCCGTCACGATTACCGCAGTGATAATCAAGGGCGTGTCTCCGGCGTTGCGGATG
CTGTGGCTTTGATTGTGTCCTGTTACCACGATATCGCCGGCTGCGGCGGGGAGGTCTTTT
CCGCTATCGGTTACGATTGCGCTGCCGCTGCGGATAACATATACTTCCGTCTCATTCAGA
TGCGTGTGCTCGCCGATGCTTCCGCCTGCGGGGATGGTCATTTCGGAAAATAATTTGCAA
TTTGGCACCAAGTCATTTTTAAAATAATCAATGATTCGCACTTCGCCCTTGCCGCCTTTT
AATTCATTTTGGACTCTTGTTGTCATTTCAGATTTTGTGATAACCATAATTTCTCCTAAA
AACTTGTCATGTTTTATGATTGATTTATACTATCGAGAACCTCGGAACAGCATTTTTTAG
CACTGTTCTATGCATAATAGCATATTTTCTGATTTTTGTAGTCATCGCATTGCTGATATT
TTTGTACTTTAACACGGTCTTTGATTTAACGTTTTCAAAATCTTTTACCGTTTCTAAGCC
GTTTTCGCAAATACCGACAAATAATAAGAATATGAGAAAAGAAACCAACGCTCCGATTGT
GATAATTGCGGGAACCTTGTGCTGCCTTTTTTATGGCTTTTATGCAATCGGATTTTCAAT
TTCGGGAACGCTTTTTACGATACTGAGCATTGCGCTGCTTTTTCTTATAGTTTTTTGGGT
ACTTTTTTTTAAAAAGAGAGCAAATGTGCTGATGAGAAACGGTGTGTATATAGCAATCGG
CTGTGTTTTTGCCCTGTTTGCATACCGGTTTTTGCTTGTGTTGGAAGCGCCGCCCGCCAC
ACTTGCGCAGCTTTCAAAGGTAACGATGATAGAAGCAGAACTTTCAGGCGATCCGCTTCC
GGCGGGGCAACGCTATTACCGTATGCCGGTAAAACTTTTACGGTGCAGTTATGCGGACGG
CTCCTCTTTTTTCGCACGGGGAAGCTGTATGCTTTTTATACCGGCTGCTGCTGTAAAAGA
ACAGTATGCGGGCGGAATCAGTTTGCTCAAAGGCGAAGTTTTTTCCGAATACTATGCAAA
GGGATTGCGGCTTTTTGTGAAAGGCGGATTTACCGACGACGAAAAAGCTTTTTTTGCCAA
GCCGGTGCAGCCAAAGTTTTCCGCATGGAATTCAAAACACGAAAAGGTTCGGGCTCGCTT
ACGGTTTTATCTTATGTATCTTTTATACGAGTGGGGAGAAGCGGGCGGGCTTTTGCTGGC
ATTGCTTGCGGCGGATAAAACCTTTTTAACGCCGGACTTTGCGGAAAGTTTTAAAAACGC
GGGGCTTGCCCATGTGCTGGCACTTTCGGGAATGCATGTGTCGATTGTCAGCCTTGCCGC
AATTCGATTCGGGAATATCTTCGGACGCAAGCGAATTGCAATACGGGTTTCACTGCTTTC
GGTTTTGTTCTTTGTCTGGTTTGCCGGCACGTCGCCGTCGTTAAGCAGAGCCTTGGGAAT
GATGCTGTTTATGGTGTTGGGAAAACGTTTCGGGTTTCAGCCGAAAATCTTTTCGATTTT
ATCCGCAATGATAACGGTGCATATTGTGTTTTTCCCGCAAGATGCCTTAGAACTTGGCTT
TATGCTTTCGTACGGAGCCCTCGCCGGTATTCTTTTGTTTGGCGAAGCGCTTATCACAAT
AGTAAAAAAGCAAATCCCCGCGGCAATCGCCGGAGCCTTTGCAGCTTCTATCGGTGCGCA
GGCTTTTACGGCGCCCATAGTCATAGGTTTTATCGGAAAAATCTCTTTTATCGGCGTTCT
TGCCTCTTGCGTTATAAGCCCGATTGTTTCGGTTTTTCTTATTTTCGGAATAGCGGCGAT
TGGCATCTGTTTATTGCTGCCGATTGCCTCGCCGATTTTTTCCTTTGTGCTGAACGGCAT
GTATCACTGCATTTTTTTTCTGGCACGGAGTTTTGCTAAATTTCCTCTTTTAGAGGCTGA
AACTATTTCAGAAACGGTTTTTTATGCTATAATACCTTTTGCGGCAGGCGTATCTTGCAT
GTATATTGCAAAAAAAATCACCATTAAAAGGAATAGCTATGAACTTACCTGATTATAATT
CTCCTTCCGCCCTTGCCTCCTTTTTAAAAGAGAGAGACTTGGGAATGCGGAAAAAATTCG
GACAGAATTTTTTAATCGATGAGAACATGCGAAAGTTTCTCATCGATTCGCTTGAATTAC
AGGGAGGAGAGCGAATTTGGGAAATCGGTCCGGGGCTCGGAGCGATGACCTTTTTATTGC
TGGAAAAAAACGTACATACAACCGCATTTGAAATTGATTCCGGATTTTCCGATTTTCTTC
GAAAAGCCTACGGCGAAAATCCTCTGTTTACATTGATAGAAGGAGATGCGCTGAAAACAT
GGAAGGCGGCATTTGAAAAAGAAAAACCCGACTGCTTTTTCGGAAATCTTCCATATAATA
TTGCGGCAAAATTGATTGCGGACACCATCGAAGCCGAAGCAATTTTTGATAAACTGCTTG
TAACCGTGCAAAAAGAAGTAGGAGACAGAATGCGGGCGCAGCCGAACTCGCCGGATTATT
CTTCGTTTTCAGTACTTTGTAATCGATACTATGATGTTACCGCCTTGCGAACCATTCCTT
CCGCTTGTTTTTGGCCCCGCCCGAATGTGGTATCTCAAGCGCTTCTTTTAACAAAAAAAA
CGGATTTAATTGATTGCAAAGATAACAAGCTTTTTTTTCAATTGCTGCGGGCGTTTTTTT
CCTCCCGAAGAAAAACCCTTAAAAATAACTTTCTTGCGTGGCAAAAAAGCAATCCCCTGT
ATGCGGCGGTTGATGCGGATACATTTTTTAAAAAAGCGGAAATAGATTCTTCCGCCCGTG
CTGAAACCTTACAGGTCTATGATTTTTTAAAACTTTGCGATATACTCACTTCATTATTAT
GAGAAGAAAAATAACCGCAGCTGTTTTGTTTTTTACTATTTTTGCAGGAATTTTTCCCGT
GTTTGCCGATGAAAAAGATGAAAAAAAAATTGACAGAACTCCCGTTCCATATACAAAAGA
GGAATTCCCGCTTTGGCAGCACGAGTTGCGCCGCTTTGAAATTCTATCGTTTGGCGCCTT
GCCCTTTGTAACGCTTTTAACCTTTTGGGGATATGATATGATTCGTGCCGCAAAACATCC
GAAAGACCCCGCCTATTATCCCTGGCCGCTTAAACAGGCGGACAAGGCTGTTCCTCTTAC
CGAAAAAGAACAAATAAAAGTGTTTTGCACCGCTGTCGGAATTTCTATCGGAATAGCGCT
TATCGATTTCACTTATCGTGCAATTAAGCGTTCTATCGATCGCAAAAAACTTGAAAGAGA
AAACCTCATACACGGTGAAGAGATTATGCTTGTTCCGTTGACAGCTCCGCCCGAAGGCGC
ACCTGAAAAGCCGGCAGAGCAAATGGAAGAAAACACTCCGCAGGATTCTGAAAAACATGC
AGAATAAACGCTTTGTCGTTTCGGAAGCGTACAATGAGCCCCGCCGGCTCGATGTTTTTT
GCGGCGCGCAAATGAATATACCGCGCTCAAAACTAAAGGCGGGCTTGCAATCGGCAGCGG
TGAACGGGAAGCAGGCAAAGCTTTCCACGCTTGTACGCCCTAATGATATTGTAGAAATTA
AATGGGCAGACCCTATCCCCGAGGTTTTTATCCCCGAAGAGATTCCGCTTTCCATTCTTT
TTGAAAATGAGGATGTGATTGCGGTTAATAAGCAACAAGGTTTGGTAACGCACCCCGCAT
CGGGGAACTGGACGGGAACATTGGTGCAGGGGTTGGCGTATTACCGGCTGCATTGCTCGC
CGATTAAAGATGAGTTTTCCGAAATCTTGCAGAACACGCAAAGTTTTCAGTCCTGCTTCC
GGCAGGGAATTGTCCACCGTTTGGATAAGGACACTTCAGGCGTGCTTATTACCGCAAGGA
ACACGCGGGCGGAGGAGTTTTTTAAGGCTCAATTTAAACAGCACAAAACAACAAAAATAT
ATCTTGCCGTAGTGCAAGGCTGTCCTCGAACACTTAAAGGAAAAATTGAAACTTCGATAT
ATCGATACCCGAAACACCGCACAAAGTTTGCCGCTTCTTCAGACCTTTCCGTCGGGCGGT
ATGCGGATACATTGTATAGGGTGCTAAAAACTTTCGGCAAATATTCGATTGTGCAATTCA
AACTTGGCACCGGGCGCACACACCAAATTCGGCTGCATGCCGCCTTTATCGGCTGCCCGA
TTTTAGGAGATCCGCTCTACGGAAAAAAAGATTCCCGATTTTCTTCAAGCAGCTTAATGC
TTCACGCGCAGCACTTAAAAATAAACCTGCCTGACGGAAATCCGATAAAAATTACCGCCC
CGTTGCCCGAGAGGTTTCGCTCATTTTTAGGGGAAATGAAAAACGATGGCGGGCTTTAAT
CATCGGCTGCCCGAGCCGCAGCTTATAAAAGAGAGTGAAGATTTTGCGGTTTTGTATAAA
CCTTCGGGAATGCCCACCGCCCCGTTACGCAGCGATGAGAAAAACACGCTCATTGCATGG
TTTATAAAAAGGGAGCCCGCAGCTGCCGCCGTCATCGGAAAAAAAGAGATTGAAAAAGGG
CTTATCCATCGGCTCGATACTGCCACAAGCGGGCTGGTGCTTATTGCAAAAAATCAGAAC
AGTTTTGATATTTTGCAAAAAGCACAACAAAACGGGAAAATCAGAAAAACCTATACCGCC
TTTTGCAGCCAGCAATTAAACTCACCGAAAGTAAAAATTACGCTTCCCTTTGTTGTCAAA
AGCCGGTTTAGAAACTTCGGCCCGGGTGCGCGAAAGGTTGCGCCGATTTTTGAGGGCGGC
AAAAATTTTACCCGAAATGCCAAATTGTACACCACAACCCTAACCGAGATTCTGGAGCAA
GGGCAAACCGCAATGATTACCTGCACACTCAGCTTAGGATATCGGCATCAGGTGCGCGCT
CATCTGGCGTGGATCGGCTTTCCGATTATCGGAGATGCGCTTTACAATCCTGCGTATGAA
AAAGCCTATGCGCAAGCCATAGTCAACGCGCATACATATCCGCTGCAGTTGTTTGCGACA
GAGCTTTCTTTTCCTAATCCTTCTGTGCAAGCTGAGGAAGTGCGCGTTTTACTTCCCCCG
CCAGATAAAATGAGCCTATAACAAGCAGCGGACGTTTTTCAGTTTTACTCTTCTCAAAGG
CTTGGCGAATAATCAGCGAAAAGTTTTCATCTGCATGTATCGGACAGCTTGGCTCATTTT
GAAAAGTATTCAAAAAAGCTTTCCTCGTTCGCTCAAAATTCGATTTTTTAAACACACCCG
GAATAGTGAGAAAGATTTCCGCAGCGTGATTTAAAAAGAGAGGCGCAAATTCTTCACTTG
ATTTATCTTCGGCGCAGGCAAAAAGCAGGATAAATTTTTCAGGCGCAATGCTTAAGAACG
TTGCAAGCGTGCCGGCAATACTGTTTTTAGTGTGAGCGCCGTCCACAACAATAAGCGGCT
CTTTTTGCACTACCTCAAAACGTGCGGGAAGCGTTGCTTGAGCCAAACCTTTTTCGATTA
TCTCCTCGCTGAGTTCCGGCAAAAGATACTTGACAGCTGCGGCGGCAAGCGCGGCGTTTT
TTATCTGAAACTCATCTAAAAGTTTTAGGTTAACCGAAAGCGGGCGCGCAAACAAACTGC
CCGGTTTTGTTGCCGCATTAAAATGAATGCAAACCTTTCGCTCAAAATGAGCGATGCTGC
TTTCGGTTTTTGTAATCAGCTCCGGCAGATAAAAGAAAGGCGCATGTTTTTGTTCCGCAA
CTGTTTTAAAAACCCGCAAAGCTTCTTCCTGCTGGTCAAAACAAAAAACCGGACAGCCTT
CTTTAATAATGCCCGCCTTTTCAGCGGCAATTTTTGCAAGCGTATCGCCAAGGAATTTGC
AATGCTCCAGCTCTATCGGCATAAGCACACAGGCTTCCGGCTGAATAATGTTGGTGGCAT
CAAGCCGTCCGCCCATGCCGGTTTCAAACACTGCCCAATTGCAGCCGCACTCCTTAAAAA
GTTCAAAGGCAAGCAAGGTAACAAGCTCAAACCAAGTCGGCGCAAAATCGGAATCTTCGT
TTTGCTTTGCGGTTATTTTTTCATGTATTTGCGCATAGGCTTCCGCATATTCCGCATCGC
TAAAAAAAACGCCGGCACGGGAAACCCGCTCCCGAAAATCGCAAACATGCGGCGACGTAT
ACAACCCTGTTTGAAAACCCGCCGCATCAAGAATCGAGGCAATCATTGTTGAGGTTGAGC
CCTTCCCCTTCGATCCGGCAAGATGAATCGATTTATACGCATTTTGCGGATTGTCAAACA
TTTCCGCAAGATTTCTAATTCCTTCTAAAGTAAACGTATCCGGCTTCGGCACCTGCTCAA
AATTGGCAAAGTCGTCAAGCCATCGGCAAAACTCTTCGGTTGAAAATTTCATATGGTGTT
ATTGTAGAAAGTCTCAAAAAAAAGTCAATGGATATAAAAGGGAGGAATGGTAATAATCTG
TGAAAACTATTTAAAATTGAGTTAAATTGCTGTTGAAATGGCAAAAATAAGTTTTTCATG
CTTTATTCCGGCCATGCAAGCCATGCTTGCCTCTCTAAGCTTTTTATGTTACTCTAGTAT
AACAACGGAGTGATTATGAAAATCGTTAAAATAGTATGGATAATCGTAGGCTTTTTGTTT
TTAGGGATTGGGATTATAGGGATTTTTTTGCCCATCCTACCTACAACGCCTTTTTTGCTT
ATAACTCTTTTTTGCTTTACTAAAGGCTCAACACGTGTTCATAACTGGTTTATACAAACA
AAAATTTATAAAAACCACTTAAAACGATTTAATGAAAACCGCGCAATGACTTTAAAAACA
AAAGTATCTATTTTAGCTTTTGCATCAACCATGCTTTTAATTGGGTTTTATTTTTCAAAA
AATCTTTATGCGCGCATAATAATCATTTTACTTATGGTAATAAAATATTACTATTTTATA
TTCAGGATAAAAACAATTCGGCCTGCAGCAAATCCCGATTCTTCCACTCAAAAAAAAGAG
TCTCCGAATGAAGCGGTTTAAAGCATGGCAAGTTTTAGCGCTGCGATTTGATTTTTTTCC
AAAGCAGGATTTAGTTTTTCTTTCAAACCGCAGGCTGAAAATCCGATAAGGATTTTATTT
TTTAAAGGGAAGTTTATTTTTCGTTCAGAATTGCGGCAATATATGAAAGCCCTTTTAATG
TGAGTTTTTGATCGATTTTAGTAAAAAGGTTTTCTGCATTTTCAAGCACACCGGAAAGCC
CTCCTGTCGCAACAACAAGGCAGTCCGTACCAAGTTCTTTTTTCATGCGTACAATCATAC
CTTCCACCAATGAAGAATAACCGAGCACAATTCCGGACTGAATTGCGTGTACGGTATTTT
TTCCCAAACTTGAATGGGGAATTTCAAGAGGAACCGAAGGTAGCTGTGCAGTCTGTGTAA
CCAGTGCTTTTACCGCAGTTTGTAAACCGGGTGCAATGGCAACGCCTTGGATACTTCCTT
GTGAATCAACAGCGGTAAAGGTAAGAGCCGTGCCGAAATCAATGACGATGAAAGCTTTTT
TATAAAATGTATAGGCACCGACCGCATTTGCAATAATATCCGTCCCGATGGTATAGCGTG
CCGTTTCAGGAATTTCGATGGGAAGTTTGTCATATACATAGTGGGCAAGAACAGCCGGTT
TAATTCCGGTAAGGTTTATGAGCACTTGAGAAAAGACAAGCGTAAGTGGCGGTACCACAG
AAGAAAGAAGAGAAAAATGTACCGAAGAAATATCAATATTATCATCGCGTAAAAGGCTGC
GAATAATCGTTGTGTACTCATCAGCGGTACGCAAAATATTCGTATATAAGCGCCAGGTTT
TTACACAGTTCGGCTCGTTCTCGATTCTTTCTTCTTCAAAAAGACCAATTACAATATTAG
AGTTACCAATATCTACAACTAAATGCATTGAAAAAATTCCTTGCGATTACGACAAAAAGA
ATACAAAGGCTAAAAACTGCAAATGGGTTTTGCAGCATATAAAAGTATCTTACAAAACCC
ATTTGAGATAAAGCTATAGCTGGGTACTCTTTTTGAGTCTTTTCAGCACTTGATTAAGCC
GAATACCATAACAAACAGAGCAACAGTTTCGCAAAGACCGACAATTGTAATATATTGCGC
AAATCCTTTTCCCGTTTCGGCAAGGGCATCGGAGCCTGAGGCGGATGCTTTTCCCTGTGC
TACCGCTGATATGGCAATAGCAAGTCCGCAGACAAGTCCGAGACCTAATAAGAACCATGC
ATCTTTTTGAGAATTAAGCATTCGATCCATCAACAGATAACCGTAAATTGTCTGCGTTAA
AGGAGCTCCGGCAAAAGCGACCAATATAAAAGGTGCTGGTTTGTTACTCATGTAACAGCG
TTTCCACGCGCCGATTGTTCCTTGCCCCGCAATAGCGAGTCCGATTGCAGATCCGATGGC
TGAAATCCCGAGTGCGGCCGCCGCACCAAATAAACCAAAATTCATATGTAATCCTCCATA
TCCTTACAGCATTTAGTTATCGCTGAAAGGTTCGTATTTTATACCGGCCCATGCGAGACC
GACATGGTTTGAAAATTCCAAAGTATTTAATCGCACACCGTGTACGATAACCGAAAGCAC
ATTCATAATATAGTTTAATCCGTGTCCGAATAAAAGTAATAAGACACCGAAAAATACCAA
AAAACTTCCTAAAGCAGGACCCGCCATTGCATTGACCGTTGCGCTAATTGCGCCGCCGGC
AAGCCCAACCGCCCAAAGACGAATATAACTCATAATATCGGCAAAAATATTTACCACCCC
AAGAAACATACTGATGCTGTTTTTAGCATTTTCTATAAGACTTTCTCGGATGCTTGTTTC
ATACGAGGAAAAAATAAAGTTTAAGATAAAGCCCGCAACAATTGCAATAATCACGTAAGA
GTTTATCGGATATTTTTTGCTATCGATAATAAGATTCAATACCACAAAATATATTCCGTA
CAGCATTGCAAGAGATCCAATTTCGCCGAAAACTTTCAGAGAACGGAAGCTCCGCTTTAT
ACCGATTATATGTCCAATTGTAAGCTGTATGAGTCCGAGTATAAAACAAAAATGCATTTG
ATTTTTGTTTCTGATCGTTTCTTCGGTGAGATTTGAAAATCCCGGTATTGAAAGGTTTTG
AAGCCAAACAGGAAGATTTTCGGGCGCAAGACCGAACCAGTTGCATACAATTGTACCCCA
AATAACGGTTAAAAAACCGAGATATAAAAACATTTTAAGTGCAAGCGGAACTTCTTTTTT
TGCCTTTTTCGCCTTTAAGATCATAACTGCGGAAATAAGTACCAGAACGCTGCCATAGCC
CGCATCGCCGAATATCATGGCAAAAAATATTCCGAAAAAGAGTAAGAACCAAAGGGAAAT
ATCAGGTTCGGTATAATACGGAATTGTACCGAGGAATTCGGTAAGCGGAGTTAATAAGTT
TACAAAACGATTATGCTTCAATTGAGTAGGCACAATATCTTCATCCGTAGGATCATTGGA
TACGCATGCCCACCCTTCTTTTTTTGCAGTTTCAAGTAATGCGGCTTCGTTTTCTGTGGG
AAGATACCCTGAAAGCCAAGCAAGATTCATTTTTTTTGTTAAGCTGTCTTTATCATTCAG
TTCCACAAGCGGCATACCGGCTCTGACTACCTCAAATTCAATCTCTTTTGCGCAAGTTTT
TTGCAGCTTTTTCATTGCAGGTATATATGTGGTAAAAGAAGCAAGCTTTTCTTCGATATC
GGAAATTCTAACCGTTAAATCGTCCCGAATTTCTTCAAGCTCGGATACTGCAACTGCAGG
CATCTCAAGTTCTTGCACGTCATCGGGTAAATCTATCGGGAGCTTCGGCTCTTCCGAGAT
AATGACACAACGCACCAGTTTTTTTCTTGCAGAAAGTAAAACAGTGGTAAGCGAATCAGG
CAAAGCACGATAAGATTTTTCAGAAAGCGTTACCGGAAAAAGATATACACCCTTTTCCGC
GAGCTCTTTTATATCGGCAGGGTTAAAGTTCCCCCAAGGAGCGTAATGCGTAATGTCGGA
AAGAGTAGCTGCAAGACGATCTTTTGCGGCATCCTTTTCCTCCGCCAATGCAAGCGTATT
GTTTACCAGCTCCATAAGTTTTTCTTGATCTGCATCAGCGGAGCCACGCACTTTTTTCTT
TAGGTTTTTTGCAGCCTCTTCAATCAGAGATTGAGCTCGAGTCAGCTTTGTATCAAGATC
GCGCAAGGATGAAAGCTTTTCGCTTGATGCCTCTCTTTTTTCTATGTGTAAAACACCTAG
TTTGCGTAATGCTTCCAGTGCTTTTTCCTGCTCATTGTGTAAGACCAAAACAGAGGCTTT
TTTCATGGGTACTATCATTGCGATTCCTCCTGTGCTGCACTTCGAAGCTCTGATTTCTTT
TTGGAAATCTTTCCGCGCACTACCGCCGCAACTTGCTGATCCGCTAAATAAACCGTGATC
TTTCTGATATTTTCCCGAGTTTCGGGAATTTTTATTTTTTCAAAAAGGTTTACCAGCTGC
GTTGTAGTACGCAACTCTTGATTAAGCAGTTTTACCTGTTCATCAAGCACGCGTGCTTCA
AGATCAAAAGTTAAAACCTGTTCCATTTTATCGGAAGCAATATCAACCCACAAGGGAGTT
ACATACAGGTCGTATTCTGTCCTTGTAAAATCGGCGCCGGAAAAAACAGGAATACGCACA
CCGGCAATATTTCCCGTTGACGTTCTTACTTCCTTTATTTGCACGGTTTCGAGCTTAAAC
GCATTTTTTTCTGCAAACACGGCGATCCATTGCTCAAATTCTTTATTAAGCGCATCTCTT
TGCGAGCGAACCGCATGCGCTCTCGCTTCTATACCGCGTATCTCGGTTTGCAGCTGCTGT
TTTTTAAGCTGAAGGGTCGGCAAATACCGTTGGAACATTTTTAATGCTTCTTTTTGATTT
TTCAGCTCATTTTTAGTAAGTTTTATTGCCATAGTATTCGTTCCATATGTGCGCACCCAA
TATTTTTTGATGAGCTCAGAGTTGATACCTGTTTCTTCGGGAGTAAAACATGAAGAAAGA
ATCTTCCAGCCCGCATCAAGAGCCCCCTCCAGTGGAATATTAACCGACAAGTCCATCATT
TGCGCTTCAAAGAGTTTGCCGTATTTTAAAAGTTTTTCGTCCCATTCGCTCATCATAAAA
CCCATAGATTTTTTCTCTAAGGTATCTTTAAATGAAGCATAGAGTTTAATCATATTATCC
ATTAAAGCACGGTGATCATCACGTGTTTTGCCGTTTACGTTTTGCTTTAATCGGGAAAGA
CTGCCGAACGGTTCAATTCGACCGTTTTTAAGATAAAACTGTCCTTCGGTGATATAGCCC
GTATTATCAGGAACAGGATGCGTAACATCGTCGCCGGGCATGGTGGTTACCGCCAATACG
GTGATTGAGCCTGCATCGTCAAATTCTACCGCCTTTTCGTATCGGGCGGCAAGCTGACTG
TACAAATCTCCCGGATAACCGCGATTAGAGGGAACCTGCTCTTGAATGATTGCAATTTCT
TTCATTGAGTCTGCAAAGTTTGTCATATCGGTGAGCAATACCAGTACGTCTTTTCCTTCA
AGAGCAAATTGTTCAGCCACTGAAAGACACATATCCGGAATCATAAGGCATTCTACCGTG
GGGTCTGCCGCCGTGTGCACAAACATGACCGTTCGGCTTAAAGATCCCGCTTCTTCAAGG
GTTTCCTTAAAATACAAATAATCGTCGTATTTTAAGCCCATACCGCCTAAAACAATAACA
TCAACTTCCGCCTGCATCGCAATTCGTGCAAGCAATTCGTTATACGGCTCACCGGAAATA
GAAAATATCGGTAGTTTTTGAGAGACAACAAGCGTGTTAAACATGTCGATCATCGGAATA
CCGGTTCTAATCATACGGCGCGCCATAATTCTTTTTGTAGGGTTAACCGATGGGCCGCCA
AGCTCTACAGGATTATCGTGTAAAGCAGGTCCTCTGTCGCGCGGTTCTCCCGAGCCGTTA
AAGATTCTCCCGAGAAGATCGTGTGAAAAACTTACCTGCATTTGTCTTCCTAAAAACCGC
ACTTCATCACCTGTTGAAACACCGCGCCCGCCTGCAAAAACCTGCAACGAAACAATGTCT
CCGTCAAGCTTATTTACCTCCGCTAAAGAGGTGCCGAAAACGGTTTTTACCTGCGCCAAC
TCTCCATAATGTACACCTTCAGCCTTAACGGTTATTACAGAACCGGTGATTGATTCAATT
TTGCTATAAACCTTGTTCATATTTTACCCCGCTTTTCCAAGTAGTTTTTTAGCTTGAGGA
TCAAGTTCCTGTGATTTTTCAGAAATGAGGCTCAATACTTCGGTTTCATGGGATTTAAAC
TTGGAAGAATTCCATTCAGAATAATTATAGTCTATAAATAAAAGGCGCAGCTTATTAAAA
TAAGCTCTTGCCTCATCCTTTGTCTCAAAATTAAATTTTCCGCCCAAAACTTGTAAAATA
ATCTCATAGCAGTGCTTTTGCCGCTCAACAGAGACCGCATCATCGACCTCATCAAACTAG
TTTTGTTGTAAATATACCGAGTCAAGGAAGAGTCCTTTTAAATACACAACAAAGTCTTCG
ATAGTAGTGCCTTCTTCTCCGACGACTTTCATCATCTGCTCTATTTCGGAACTCCGCTGT
AAAAATGAACGCCCATAGGCTACCTGCGCGGTGTCGAGTACGCCCGGATATTTAGACCAT
GAATCAAGCGGATGGATAGCCGGATATTTTCGCGCATCGGAGCGCTCCCTCGATAAGCCA
TGGAAGGCGCCTACAACTTTAAGCGTTGCCTGCGTTACCGGCTCTTCAAAGTTTCCGCCT
GCGGGAGAAACCGTTCCGCCGATTGTAACGGAGCCCATACTGCCGTCTTTTAAGCGCACA
ATACCTGCCCGCTCATAAAACGTTGCAATATATGATTCGAGATAAGCGGGAAATGCTTCT
TCACCGGGTATTTCTTCCAAACGACCGGACATTTCTCGAAGAGCCTGCGCCAAGCGGCTG
GTAGAATCGGCAAGCAAAAGTACATTTAATCCCATTTGCCGATAATATTCAGCCAAAGTT
ACTCCGGTATATACTGAAGCTTCACGGGCTGCTACCGGCATTGATGAGGTATTACAAATA
ATAATCGTACGCTCCATTAAAGAACGCCCTGTCCGCGGATCGGTTAATTCCGGGAATTCT
TTTAAGGTTTCAACAACCTCTCCCGCTCGCTCGCCGCAAGCGGCAATAACTACAATATCA
ACCTCGGCGTTACGACTTGTTGCGTGTTGTAAAACAGTTTTTCCCGCCCCGAACGGCCCG
GGTATACAATAGGTTCCGCCCTTTGCTACCGGAAAAAAAGTGTCAATTGTTCTGATTTTG
GTAATGAGCGGCTCTGTAGGTTTAAGCCGTTCAGCATAACAATCGATTGGGCGTTTTACC
GGCCAGCGGAAACTCAAAGTAAGCGGGTAGACTTTACCTCGCTCATCGGTAACTTCCGCA
ACGGTATCTTTTAAGGTATATGCACCCTCGGATGCAATGGATTTCAGTGTATAGGTTCCG
TACATATCAAAAGGAAGCATAATACGATGGGTAAAACTGTTTTCTGGCACGGTGCCGAAA
CAGTCTCCGCGAGTAAGTGTATCGCCGACTTTTGCGATAGGAGTAAACTCCCATTTTTTC
TCTCTTGAAAGCCCTTCAAGATACACGCCGCGCTCCAAAAAGTATCCTGCTTGTTCTGCC
AGTTGCGGAAGGGGATTTTGCAGCCCGTCATAAATTTGCCCGAGCAATCCCGGCCCTAAA
TCTACCGACAGAAGGTCGCCGGTAAAATAGACGGGATCTCCTATTTTAATTCCTTTAGTA
ATTTCAAAAACCTGCATCTGGGCTATTGAGCCTCTGATACGAATAATTTCGCCTTTTAGA
CGTTTGTTATCTACTTCTACATAGCCGACTTCATTCAGTGAAATATGCCCCGTAAAGGCG
ACGCTGACCATATTTCCATTAATGCCGACCACCTTGCCTTCATTTTCTATCATATGATTC
TCCAAGAATAGTGTTATAAAGTACTGTATACTCTTTTTTGCCCTCTTCAACAGTAAAATG
AGCCATGCGTTCTAAAAGTAAAAGTTTTATACCATAGGCAAATACCGCATCCGCTGTAAA
ATAATCCTGTGGCATGAACCGATCTGCGGCGGCAAAACGCAATTTGTCAAGATAAGTTTC
CGCTTCTAAAGGGTCATCAAAATCCGTTGCTGCACGAACCGCCTGTACCAACCCGATATC
GGATACTTCCGCTTTTTTGACCGATTCGGGGACATTCCACCGTAGCCTTGATGCGCGTGC
TTGCGCAAGCGTTACCCGCAATTCCCGCTCAAAACGATACCAGTTATCTAAAAAAACAGA
GCCTGTTTTTTCATATTCAATCGGCGGCTCTAATGAAAGTTTTTCTAAAATTGCAGCATC
TTTTTTTGACAGAAAACGCAAAGAAAGTTCTCTAAATTGCGCTGTACTTAAAGGGGGCGC
CAGATTCGGCTGTAAGGAAGGTAATTGTGCAACCAAATAATAATAAGAAGCCATTAAAGC
TCCTTTGCCGCCGTTTTAAGAATTTCAGCGGTACGCGGATTTATATAGGAAGAAAAAAGG
TTTGCAACCGCTTCTGCGGAAAAATCATAGTAAGCGGCACCGTCTTTTGTTGCGATTCTA
AAGCCTCCTTCAACCTGATCATCAGCTTTGATTTCAATACCTGAAGAAAGCTTTTCTTTT
AATCCCGTCAACAGAACATTTTTAAGTGCATCTGCATCTTCAGGGGAAAGAATAATTGAA
AGATCATCATTCCCGGTGTTTTTAATCCATGCCAGTACCGCTTCGGGAATTAAATTTCGC
AAAACATCTCTATCGTATGCTTTTAGGGTTTCAGTTTTTATAAACGCATCCAGTTGCGCA
AGTAAATTATCCCGAAAAGAAAGAAGCGTGTTTCTTCCTGCCTGAAAAATGGAGGCGACC
GCTGCTTGATCAAAACGTTCGGCTTCCGTCTTTGCTGTTTGGATAATCTGTTTTGCCTCC
GCATGTGCATCATCAATAATACTGCGAGCCTTGTCTTCAGCATCGCTGATAAGCTTCGCC
GCTTGCTCTTCTGCGGGAGCGACACCGGCTTGCTTAATTTTATCGACAAGCTCCTGTAAT
TGTATTTCCATAAAACATCTCCTTATGTGATAATTTTGCAACTGTTTTATATAAACAATA
AGATATTTGTAATCGTCTGTAAAATTATACATTTTTTATTTATGCCGCCCATTCGCATTA
ACATACGATAAGTTTTTCACAAAACTTTTATCTATAATCATACTGAAGACCAAGCAACAT
TTACTGCGTACTTCTCCATTATATAATAAAACTATATTTGACGCAAGAAAAACATAGAAT
CTTTTTGTATACAGTACAGATGATTTAGTGAAAAACCGTCTTTTGCTGTTTTTTGTTCCT
TACAGTTCCTTACAATCGATGTAAAACTTACTATTTGTTATGTGTGCGTCCGTGTCAAGG
TGCGGTACACACAAACTCTCTTACAGCAATCCGGAAATGGCGGAGCCAAAGGTTACCGCA
TTGTCAATTGAGATAAGCTCAAAATAAATTCCCCGCTCTTCGGTGAGGACTGTGTTTAAA
TATCCAAGTGTTCTGTTGCGCATGTTGTGCATTTTTAAGAAGGTGGTTCCTTCGGCAAGC
ACACAGACCGGCAATGCGGGATTTTTTCCTTTGCCGCTTTTGATAACGGAAGCCGCAATA
TTTGCCGCTGCGAATTTTGCGGCGCGTCGTACAAGGGCATCCAGCAGTCTAAAGATTAGT
TCGCGATCATCTTCGGTTCCCTTTGCGGCAATGCCGCCGATCAAAGTGTCTTCGGCGTGG
GGCGCATAAAAGAATTTATCCATATCGGCGGGGGTAAAATCCTGTATGTTTTGCAGGGCG
GCATTTACCGGCTTTGAAAACAAGCCTTCATTTGCGGCGGTTCGCAGTATAAGGGAGGCA
AGCGCACCGAAATAAGCGCCGGAACACATCTTTTCAAAAAGATAAATTTCCGGCACATTG
GTTGTCTTTGCAAAGGCATCGTCAAGTTTACTGCGCGGCACTTTATTTGATTTTCCCGAT
TCACAAACGACAATTTGCGCGGCGGGAATATGGGGAACCTCTTTGTTATTTTGAATTTTC
GGGATCGGCTCGTATTCGATATATGCGCTGTTCATTCCGGTACCGTAGATAAATCCTACA
TAGGAATCATACCGCCTTCCTTTTACCGCTGTTGAAGCTCCCGCAAGCAGGGCAGCAGCC
GTATCATTGAGGAGCATAATTTTTTCAGGCTTTTTCCAGCCCCGCTTTACCAAGGCTTCG
GATAAATTTTTTCCGACAAAGGAGCCGATTACTTCAGGGGCTTTGATCTCTTTGGAAAAC
TGAATAACCTCGCCGTCGCCGTCGGGACTTATTTTCATTGCATACGAAAAACAAAAACCG
ATTCTATCCGCCTTGTCTTTTAAATGATCCAAAAACGAGGCGATGGTTTCAAAGAATTCC
GCCTTGCTGTATTCACGGTCAGTTGCCGGCATCGCCTGTTTTTCCAAATCACTGATGGTC
GGAACTCCTTTTTCGTCAAAGTGCACTAAGCAGGAGCGGAAATTCGTTCCGCCTGCATCA
ATGACTATAACCTTTTTATTTTTCGGCGCCTCTTCCGGCGGAAATATCCATGTGGGAATC
ATATCCAGTGCAGGCCCCGTATTCGGCGGCAGTACTGGATCCTTTTCCAACCCGCCTTTC
ATCTCAAACAAAAGACAATCAATAACCGTATTAATATTGGGCCCGTTTACATCAAAATTG
TGGCGCCCAAAAAATGCTGCTACTTTATAAAGAGGTTCCATACAAAACTCCTTGCAAAAA
GATAGAAAATTATACCATGAGGAGCGAAAAAAAGAAAGCGGGAATTTATAAACCTCTTAG
AATCTGATAAAAATAGAGTGTGATAAATTAAGAAAGTGAAGACAATGCAAGCATGTTTTT
TTTGTATAAATTACTTTTAGTACTATCTTAAAAAACCGATTTGCAAAAAAAGATTTAGCT
GCTATTAAAAAACAAGGGTCCCCGTAGTTATAACACGGTTACATGTTTAGTCCGTTGCTT
ATTTTAACCTAACGTTCTGTAAATTAACTTCCATTTCATGTTAATCGAAGCATCAATAAT
AACTGCTTGCAGATTCAACATCTCTTATGGTAAATTGCCACGGATGGCAAAACAATACAA
TTCCAAACGATGTTTAAAAGCATCAACAGCAAACTATAAAATTGAGGCTTTTAAACTCGC
AAGCAGCTAAAGCTAGCAATTCCAAGGGTTCGCCCTTACCAAATTCCAAACGATGTTTTA
AAGCATCA
>NODE_12
GGAGTTGAACCGGAATAAAAACCCTTGCGGGGCTCTTGCCGTTTTTTTATTTTGATTAAG
AAAGCAGCACATCGGCATTGACTGTTAAGGATAGTCATGGTGTACTTATCCTTTTTTCTT
TCTTAATCAGATTTTATTTTTTCCCTCACGCACTTGAAAAAAATAAAATCGCTTTTCAAA
AATCAGCTTGACTTATGGAGTCCTGCGCTTACTCCCCGTCTTTATTTTTTCCGATTTTTC
CGTTATAATCGGAATGGCAATAATTATTGCCATTTGCATAGGTCGTTTTTTAGAATGGCA
ATAATTATTGCCAACACGAACAATCACAATTTAAAGTGGCAATAATTATTGCCGATATGT
TTATATAATATATTCTATTTAGGAATATGTCAAGCGGAATTTGAATAAAAACAGGGAAAA
ATATGGAAAATTTACAAGAAAAAGTCGGATGTAGAATAAAATTTATTAGAGAGAAAATTT
TTAATCTGAATCAGACTAAATTTGCCGATCTTTTAGGTATTACACAGGCAACATTATCTA
AATATGAACGAGGTGAGACGAGTTTTCCTGATGAGCTGAAATTTTTTTTAGGCGAAAAAG
GAATAAATTCTCATTGGCTTTTAACTGGTGAAGGAGAGCCATGCGTAAAAGAAGAAACCG
AACCGCCTAAACCCCCTATTTTAGCAGAGATTGAAAAAATAGCGGAAAATGCGGTTGCTG
CAAAGTTGGGAAAACATGATGAGCAATTTGAAGCTCTTGCGGAGCGCCAACAAGCCATAG
AACAAGAGCAGCAAAAACTCCGTCAGGAATGGGAAGAAATTATACAATTATATTCTCCTG
AAAACATGAAAAAGCCGGAGAATCCTCGTAAGTCAATTATTCGCACAATGGGTTCGACCG
GTGAAGTGCATGAGCGGCTCGCTTATTACGGCGCGGACGGGGAAGAGGAAGAAACGGAAG
ATTTACCTCTTGCTGAAAACCTTGCGGCGGGCTTTCCTATAGAAGCTTTTGACAATTATG
AAACCTACCCGGTGCCGAAACGCTTTTTAAAAAAGAGGCATAAATATTGCGTGGCAAAAA
TTAAGGGTACCAGCATGACAGCGGCGGGAATTGCGGACGGCAGCCATGTATTATTAGAAT
ACTGCGACAGCCCGGTAAACGGTTCAATTATGGTCGTTAAATACGGCGAAAATACCACGT
TAAAACGACTTCATCAAACAGATGAGGGAGAGTGGCAGCTGTTGTTTGAAGACGGCAGCG
GGGCGATTATTCCTCTTAAAGATGGAAACTGGGAAGCAAAGGCTATGTTTATTACTGTTC
TGTAAAAACGGCTTTTAACGCGCTTTAAAACGAAAAAGGCTAAAATGATAGCCTTAAATC
TTTCGAACGTTTTTTAAACGGCATTACGCAGCTGTGGGCAGGGTTTAAGGGCGATGAGGG
ATTGTAAATTCAGGAAATTTGAGGTATAATTAGGTAGTGATAATAAACAATTCTTGGGGG
CAAAATATGAGTAAGGAAAATATGGATCAACGTATAGTCGTATCATTACGCGAATCAAAG
ACTAAAGAAAAAATAGAAGATACTTTTAAAACATTTAACATTCAAGATATACAAGAAAAA
ACGGCTTATCTTGATGAAGCTATGTACAGTCCCGAAGTGTTTTATTCTTCCGGAGAAGAA
AGAATAACGCCTGAGCATAAATATGAATTAGCTCTGCAAATGTTTTTAGAAGGCAGTTGG
AAATTATATTCATACTATGAAAAATTAGGGCTGGGTCAAGAAAATGTTCAAAATTGATAA
TGAAAAAAAAGCCAGAATAGCAAAAGAATTTGATGTCAAAATTGAATCTGTAAATATTAT
TGCGGATGAATATAAAAAAATTCAAGATGGTATGAAAGAACAATATTTAGCACATATAAT
ACGTACGATGGAAATTCAATTGCAAGAATTAACAGAAAACCCGATGTTTAAAATAATTAT
AAAACCATTACCATTGACTAAAGATAATCTTTCGGCTCGGGCGCAATACCAACGTGGTAA
ATTTTTCTTAATCGGCTATTCTGAACGGTTAAACGATATACAGCTTAGGGTTTGCCTTGC
ACATGAATTGGGGCATTTATATTTGATAGAATATATAAACAGCATTGATAAAAACGCAAA
CCTTACAGAAAAAACAAACATGGAACCGTTGTCGACTGTTTTCGGTATTTTAGCAATACT
GGATAAGAATGATTTTTATTCAACAATTAGCGACAAACAATTATTGCATAAAACTTGGGA
AGACGTGCTTGCCGATTTTAAGCAGCTCCAAAATCGCAATAACGGGATAGATAATATACC
ATAAGTCTAAATTTTAATCATCAAAAAAAAGCTCCGGCAAAATGCGCGGGGCTTTTTTAT
TTTTCTTTTATCAAGCGCAAAAGCTCTTTTTTTATTTCAGGAGGAATATTTTTAAATCGA
ATTTTCCTCACCTCTTTTTGAAACCCGCGCCGGATTGCTCCTCCAAAACTTTCTTCCAAA
AATCCCGAAGTAAAAACAATTGTGCCGGCAAAGTCAACACACAACTGGCACGCGGTTTTA
TTTTTTTTTAAAAACGGTATTAAAAAATTATTTCTGAATTCTTCTCCGGAGTCAGGACTT
ATGTGAATAAATCTTCCTCCTTGAAATTTATAGCCGCTCCCGCATTCCGCTACTTTTAAT
GTTGCTTCCTTCAATTTTCTCACCTCTTTTTTTTTCACATTATACCTTAAAAAATAAAAA
ACTCAACTAAAAAAAAATTACATTCAATGTATCTCCTCTCCGATTTTCGCATTTAAAACG
CGGTATCATCAAGCTATGAAAACAAGAATAAGACCGATTGCGCGTGCCGGAGTTTTCGGC
TCGCAATCAAATACGCAAATTGTAAGTGAACAAGACTTACAGGAAATTTACGAATCATTT
ACCGCACAAGATGCAAGCCCCATCACAATCGGGCATGTTACCGAAGCGGCTGAACCTCGA
CTCGGATCTGTTGTAAGCCTTGAATTAAAAGACGGTATTTTATACGGCATTATTGAAGAA
CAGGATGAATTAGCGAAAGCCGTTGACGCGGGATTTTTCCCGGAATGCTCAATCGGAGCG
AAACGCTCAGGCGAAACCGGAAAATTGTACTTGCACCATTTGGCATATTTGGGCGAAGAG
CCTGCGGCAATTAAAAGTTTTAAAAAAAATATAAAAGAAAAAATACAGTTGGATGACAGC
GGAGTAATTCACGCATTTCCCGCGGTCTGGAAAATCACATTGTCCGATATGGACGAAGGA
GTAAAAAAAATGAATGAACTTGATGAGGCTAAAAAAAGGATAGCCGAACTTGAGGCAGAG
GTTCAAAAACTCACCGCGGAACTTGAAAAAGCAAAGGCCGGGAGTAATGGAAGCGGTGAA
GATTTTGAAAAGCTTAAAACTGAAAACGAAGAGTTGAAAAGAAAGCTTTTAGCATTTCAG
GAAAAACACCCTGAAGATGAATTGAGCTTGTCAGATTCCGACCCGCGCACAAAAATGCTT
TTGAATGAGCTGCGTAAAACAAAAACGGCAAGCCTTATGCAGGCAGCAAAAGGGAAGGTT
CCGGCGGCGCATTTAAAAGACCTTGAAGTGTTAGCGAATGGGCTTACATTAAGTAATGAG
CTTTTGCTCTCGGACGGAAAGAAGGCATCAAGCATTGAAACTCTTACGGCAATTTTTAAC
GCAATGGCTGACCCGGTACTGGGCACTGAAATTGTTTTAAGTGACCCTGAGGCAAAGAGC
GCGGGGCAAGGCGCAAGTTATGCAAGCTCGGCTGCAAAACTTATGGGCGCTTTGTAGTTT
TTTAATTTAAGGAGATAAAAAAAATGATTAATGCAAATATCGGAAAAGTTGCAATTGAAC
AATCAAGCATTCTTTCAGGCAACAATCATATTATCGTTTCGTACTCGCTGAAAGATGGGC
TAAAGGGTTTAAAAGCCGGCACGGCTTTAAAACTGGTTGACGGCAAGCTTGAACATCTTG
CAGCCGATACCGAAGATGCAATCGCTCTTTTGCTTTCTGAGGTTGAGGGCGACAGCAAAG
ACAGCACCGCAGCGGTCGTTGTCTTCGGTGCGGTAAAAAGGAAGCGGTAACATTCGGGGC
AGACGGTGCGGCTTGTACTGAAACCTTGGTTGAGAAGCTCCGTAAAAACGGGCTTTATGC
AATCAATTAAAAAACGTTTTATACGTTTTTAAAAAAGTATTTTTAAGGAGATTAAAAAAA
ATGCCAATACGAACACAATTAGCGGGATCGCTCAATGCGTTTTTTAATTTAAAGAATTTT
ACCGATGTGGTAAGCGGTCTACCAAAGCCGCAAACGCCGATGACCGATCTACTCTTTCCG
GCTGCAAGCCGAAAGCAAAAAACAAGTCCGTATATTGCGGTTGCTGATATTCAAAATGTA
ACCGGTGCCGTTCCGGTTGTCTTACGCGGAACAAAGTCCTATGCGGTAGGCGGCGATAAA
AAATCGCTCGGCATGATTGAAGTGCAGCCTTTGAGCATGAACAGATTTATATCCGGGGCT
GAATTAAATAACCTTATTGCAATGGGCGATGTTGAGAACATTAACGCAAAACTTACCGAG
GTAATCGAGAACTTACGCGACCGCACGGCGGTATCAACTGAAATTCTTGTATGCCAATCG
TTGAGCGGAAGGATAGCGTATCCTGCAAGTATCGAAGGCGGAGCCGATGATATATATCAG
GTCGAAATCGGCAAGCTTAAAGAATTAAGTGCTGCCGCTCTTACCGCTACGGCAACATTG
GCTGATGTGCAAAAAGAACTTGAATCGCAATTTGTTGAGCAGCAAAAAACGGGCGCATCT
GCTGATGTAGTATTCTTAGTTGGCTCAGATGTGTATTCAAAAATCATTGACATTATCGCA
AAGGTAACAAGTAACGTTCCGGTTCAATGGACAGAAACAGGCTGCACCTTATTCGGTAAA
TATAAACTTATGCCAATGAGCGGCACCTACGCACTTCCGGGACAAACGGCAACAACGCCT
ATAGTGGATGCAAAATCAATTCAGACTATTGATCTAAAAAACACCGGTAAGTTGTTTTAT
GCTGCCCTCGATGAGCTTGATGCAAAGCTGCAACCCTTGCCGTTTTTCGCAAGCTATGAA
GAGATAACCGATCCTTCAGGGATTAAGGTTTTATCCTCTTCAAAACCATTGCCGGCATTT
GCAGTTTCAAAATCAACAATTAAGAAGTATTTAAAATAGAACCCTCTATTTATGTAAAAA
TGTCGATGTAAAAAAGTTTATGTTAAGGAGATGATGGAAAATGAGTAACAAGATGTTTAA
TTTACCCGCCAATCCGGCCAACATTCCTCCGTCGGGGAAACAGGCGGGAACTTCGCGCAC
TCAATCTATCATCTCCGTTTTTGATATTAAAAATTTTATATCGCCAAAACTGTATAGCGA
ATTGAGTTGGGATGAAGATCGTGCAGCGGATGAGGTAACGCAAGATTGTATCAATCGTGC
TGAAGAATTAGCGGAAACGCTCCTTCATTTAGTCGGCGAAAAAATAAATCCTTTTAGCAG
AACACAAAAGGAAGTGTTAAAAATTTTAACCGTATACGAGCTTTACACGTATAACGGCGA
CCGCATAAAAGCAAAGGAGTACATGGAGCGCGCAGAGCGTTTAATAAGCGACCGGTACCG
CTCCATTGAAAAAGAGCGGGAAGCGGTGTTGCCTGAAATTGCATTGATAAATCCTAAAAG
TGAGAAGGTAAAAAAATGAAGATACAAGTTACGCTTCAATATGATACTTTAAAACCTGCA
GATTCTCTAGCTCCTCTTATGAAAGAGTTTTCGCTTATGGGTTTAAGTGCAATTCAAAAA
AATATTGAAAGCAATGTAAAGCCTGAAAATGCGCCGCTTACAAAGTCGGTAAAGCAGGGA
GACAATACGCTTCGAGATTACGGAAAACTTCGCGCAAGCCTTACCGCGCGGCACTCGGAA
ACGGAAGCGATAATCGGAACAAAGGTTCCGTATGCACGAACTCACAATCCTGAAAACGGC
GAAAAAGAAACGGTTATTCGTCCTAAAAACGCGCAGTATTTGTGCATCCCCGCAAGTCCT
TATACAAGAACGTTATTTAGGCGTTACGGATTTTCTCCGCGTAACGTTATTGACGGATTA
AAAAAGAACGGCGTTTCAGTGTATCGCCCGTATAGAAAAGGAACGAGTACAAGGGCGAAT
GTTATTTTGGCAAAAGAAAAAGACGGACAGCCAAAAGTAATTTTTATTTTAAAAAAACAA
ATAACAATTCCTGCACGCCCCTTTATGTTTTTACCCGATAGGGTAATTAAAGCAATGGAA
AAAAGAGCGGAGGAATATTGTGAAGTATAAGTTTTTAAAAATTATAAAAGCATATGCAGC
CTTTTTGTCGGAAGAAACAAAAACACCGGTAATTATTGCGCCGAGTGAAGTGAAGTCGGA
ACGCTTTCATGTTGAGCTTACGCTCTTGCCGCACCCTGCATTAATTGGAAACGGCAGGGC
TCGTTTTAGAATGCGCGGCACAATCTTTGCGGAAATCCCTGCAAGCGATGGTGCAATAAA
TGACTGCTTATCCCGCTCCCTTGCATTAGCGCAATTCTTTGATGATACGCAAGGCTTTGC
GATTCAAAAAGAAACGAATAAGCAAAAAGGAATATACGCCTTAGCATATCATAAACCCTT
ACGAGATGATGATGACCTCTTCTCTGATTTGGAAGCGGAGGAGAGGTCATATTCATATAA
TGAAAGTTGGCTCATCGAACTTGAATTCAATCTCGATGAAGTAATGTAAAAATCGTTTTT
AAGGAGTTAAAAAAAATGGATGTAACAAAATCACGATACCCGAATAGTATCGTTCTTGCA
AGTGCGAAAATTGAAATTTCAAAAAAAGATATTTTACTTGACCGCACTGCTAAAACATGG
GATTTGCAGGACTTGGAAGATTTAGGGCTTGCGCGCGGAATTAAAATTTCTTTTTCCTCA
AGCAAAATCGACATCAAGGCTGACAACGGCACGGTGCCAATTAAAGGACAAACGGATGTT
AAGGGCAAGGTTGAGTTTGCGCTACTTGAAAGGCATATTCCGCTTTTAGGAACAATCATG
CACGGACTTGTAACCGTAAGCACACAGGGAGGGAAAGAGCAGGAAAAAAGCGAAAAGCTT
CAAGCAAACACATTCGCCCTCGATAAGTTTTATGAATTCAGCCATGCAAGTTTTGATAAT
AGTAAGCCGAAGGATATTACTATCAAGCAGGGCGGTAAAAATTTAACCCAATCCGATTAT
GAAATATCTCAAAGTAAATCTGGAGCATGGGGTTATAAGTTTTTACCGACAGGTATTTGC
GATATAACAAAGCCTATAACAATCGAATACAAAACAATACCGATTAAAAGCTATCGGTTA
ACAAAAGGTTCAGGCGGAGTTGTACAGCCGATATCAATGCGCTTAACAAACAGTCGTAAA
GCCGATGACGGACGAATTATCAATCGCACGTTTGAATTCCCGTATGGCTTTTATGATGGA
GAAGATTCAATTCAATTAAAATCAAAAAACGATTCGGACAATGTCGCAGAAGTTCCGATG
AGTTTTGAATTTTCTCCGCATCCCGATTTAATCGGCGATGAAGAACTTGAACCCGGAAGT
TTGTATCGAGAAGATCAAGACGTGTAATAAAATGTTTTTTTTGCCGGATGCAAGTGCGCA
ACCGGCAAAGATTTTAAAAAAAAGTTAAGGAACAAAAGGTAAAAAAAATGAAAATGGTAA
ATCTTGATTTATTAAAAGCTGAAAGCGTAAAGATAAAATTTTTAGAAAAAGAATTTGAAA
TAGGCTATATTCCTTCAGGGCTTGCAATTCCCTTACTTGATAATCATAATCAAAACGTAG
AAACGCAAAAAGAAGATGACCCGCCTGAAAAATTATTCCATGATACGGTGCGCTCGGTTT
CTCTTTTTTGTTCATTTTTTCATCCTGAGTTTACCGAAGAGTATTTATTAAAAAATGCAA
CAGCTCAACAAATCAATGCAATGTATCAAAGTATCGTATATGCAATTCTTACCAATTTTA
CCTCCGCAATTCCAAACGACGGCGAAGATGATACAGGGGAAGTCACAGAAAAAAAAACGA
CTGGGGAGAAATAATTGACCATGCGCTTTTGATGTACAATGTCAGTGAGCGCGAAATATT
AACCGAATGGAGTCTTGAAACCTTAGTTAAAAAGGTTCGCTCAGGTTTCAATTTTGAATT
AATGAAAAAAGGTATTCCGATTAAAAAAGAAAAAAAGTTATTGACACAATCGGAACTTGA
GACTATCGAAGATTTGTATCGATAGATTTAAATATTTTAAAAAAAAAGTTTAGGATGTAA
AAAAAATGGCAACAGTGCGAGAGCTCATTTTTAAAATCACTTGGGACAATGAAAAATTTA
AAACCGCAATTGATGAATCAAAAAAAGCCCTCGATGATTTCAATCAAAAAACAAAAGACG
CAAGCGACCTTTATGGCAGTATTGCAAAGCAAGCGGCAATTGCAACAACAGCGATTGCCG
CTGTCGGCATTGCAACTGCAAAAATGGCGGTTGAATTTAACGAAGGCTTTGGGAAGGTGC
AAACACTTATTCCGGGAGCTACAGAGCGCATTGCAGAACTTGAAGAAAACGTCCTAAATC
TTTCTCCTGCTGTCGGCAAAACAACCAAAGATTTAACCGAAGGCTTATACGAAATAATCT
CCGCATTCGGAGATTCAGCCGATAGCGCAAAGAATCTTGAACTTGCCGCAAAGGGAGCAA
CGGCGGGAGGGGCAACTACAAAAGAATCTATTAAGCTTTTATCTGCCGTAACAAAAGCAT
ACGGGAACACTTCTTTTGAAGCTCAAAAAAGGGTTTCAGATTTAGCCTTCACAACATTAA
AGCTCGGACAAACATCAATGAGCGATCTTGCTGTTTCCATGCAGCGGGTAACATCGATGA
GTAATGTTCTCGGTGTCTCTCAAGAAGAACTTTTTGCCATATTCTCTTCCGGAACCGGTG
TAATCGGCGGAGCTGCGGAAGTTTCAACAAAGCTTTCGGCTGTATATACTGAATTGCAAA
AACCGCAAGAGAGGCTTGCAAAAAGTTTTAAAGAATTAGGAGTTGCAACCGGTGAAGAAC
TCATTGCAAAATTTGGAGGACTTTCCGGAGCACTGCAAGCATTAAAATCGGTAGCCGATA
AAACAGGGGAACCTATTAGTAATCTTTTCGGTTCTGCTGAAGCGGGGAAACTCGCCTTGT
ATGCGGCGGGAGAAGGAGCTGCAAAATTCGCAAGCGACTTAGAAGCAATGAACGAATCGG
CGGGGGCTACCGAGCAGGCATTTAACGATGCAACCGTAGCGGGACCAAATGCGTTCGGTT
TCCAGCTTGAACAAGCAAAACTTAACGCACAAAGCTTCGCAATTAAACTTGGCCAAGAAT
TAATTCCGAGTTTACAAGCCCTTTTATCTCCCGTCTTTAAACTTGCCGAGTGGCTTAAAA
ATTTAAATGAAGAACAACTAAAACTTATTGTTTCTGTTGGGAAAGTTCTTATCACATTCA
CAGCGGTAACCGCCGGGGCGTTTGGATTGGTAAAAGGAATCATTGCCGTGCAGCGAGGTT
TAAGAGCAATGGACGCCGCATTTAAAGTTATCGGTGCGAGCAACCCGTTTATGCTTGCAA
TTGCCGGAGCCGCAGCAGCTGTTATTGCAATTAAAGAAGTATGTAATTGGATTGATTATG
CGGCAGACAAACAACGACAATACAGACTTGCATCTCTCGATAAAGAAAATCGACACGCAG
TAGAAGCACAAGGCGTCCATGAAATTGCAAAACAATACGGAACGCTTTTGGCAAAAAAAG
AAAAGACCACACAAGAGACGGAGAGGCTTGTACAGCTTGAAAAAAAACTTGCAGATATTA
CGCAAGACTATAGCGAAACACCGAACACAAATACTTTTTTAGCTTCGGCAAAAAATGAAG
CGGCAATTCTTGAAATGAATATTGCAAAAAAAGAAGAACTTATTGAACAAAAAAAACGGG
AAAGAGAAGAATCTTCAAAAAATGCAAACGAAAAAGCAGTACAACGAATTGACGAAGAAA
TAAAAAAAACAAAAGAGTATATTGAAAATGCGCGCATGGCTGTTGCTGCACTAAGAGACT
TAAACAAAGAATCTTTTGCCCCGGAATTGGAACCGGAAAAATTATCAATGCCGGAAATTA
CTAGCGGCAAAGGAAAAGAAAAAAATGAAAAAACACAAGCGGAACGGCTTGCTGATTTAG
AAAAAGAATACGAAGCTGAAGTTGCGCTTATAAAAAAATCTATTGAAGATAAAAAAGAGC
AAGAAGAGTTACTTTTAAAAAATGAGGAATCCTTTTATAAAAAACGGCTTGAACTTTTAG
AAAGTTTTCATAAAGAAAATGTTACAAAAAATTTAAAAGAGAATGCGGAGAAAAATTTAA
CTGTTGAACAATCGCTTGCAAAAGCGGTAGGCGCTGCACATGAAACAATTTTAGAAGAAA
CAAAAAAAACAAACGAAGAACTTGACCGACTCTCCGATGAGCGGCATCAAAAAGAACTTG
AGAAAATAAAAAAGTTTACTGAAGAAGCAAAAACGGACGTTGAGCTTAAAGTAAAATTAA
AAGTAGAAACGGGCGAAATTTCAGGAGCAACAGAGCAACAATTAAATCGCGCCGAGTGGC
AGGAGAGAGCGAACCTGTACAGTCAAAAACGTAATGAACTTTTAGATCAGTATATTTCGT
TGCAAAAAAGTTCAAACAAAGAAGAACAGGAAAAGGCAGCGGCAATAAAAAAGCAGGCGG
ACAACATGGGGACGCTTGCCGAAGAAGCGGCAAAGAAAGCGAGCGATGCATTTGCCGAAG
CTACCCGCAAAATTGCCGATACGTTTTCTGAAATCGGCGGAATTATAAGTTCGACATTTT
CGCAAATTGCAGATGCAGCGCAAGGATTTATAAATAATAAAGAAGAGAAGCGAAGACAAG
AGACCGCAATTCGCCTTGCAGAAATTGAGCGCGAAAAAAATGAAACACTGTTAGAAATTG
ACAATGAACTTTCAGAAAGAAGAGAGCAAAAACAAATTGAAGATGCAGAACGGGAAGAGC
AACGCCGGCAAGAGGAATACGAAAAACGACAGGCGGAATCAAATCGAAACATACAGGAGC
TTTCAGGGAGTTTTGAAGTTGAAACCAACTTGATAAAAATCCGGAACATGGAACAGCAGC
TTGAAGCGGCTCGAAAGAAAAAAGCGGAAGACGCAGCACATAAAAAAGCGGAAGATGAAA
AAATAAAACGCGACAAAGAAGCGCGCATGCAAGAGGTTGCCTTATTAAACGCAAAAGCTC
AAGCCGAACATGAATACGCGGTTACACGAATTACAACAGAAAACGCTGCAGGAGATGCCG
CCGCAAAGGCTGCACAGGAAGCTGCAAAATGGCAAAAGGCACAAGGTGTTATTAGCATGA
GTATTAAAGCAGCAATAGAAACGGCGGAAGCGGTTGCGCAGTTTGCAATTCCCAATCCCG
TTGGCGGGGCAATGCATACTGCTGCCGCTGTAATGGCAGGCGTACAAATAGGCGTTATTG
CGGGGCAACCCTTACCGCCCGACTACATCCAGCAAGCCTTACCGCCTGCACCTCGCCCGA
TTAAATTCGCACAAGGCGGTATTGTTATGCCGAGTGCAGCGGGTACCGGCATCACCTTAC
CGAACGGCGCCCCGGGGCTTGTCGCTGAAGCGGGAATCCCTGAAGTGATACTGCCACTTA
ACTTGCCGAATCTTGAAACAATGTTTAAAGCCGCAGGAATTTATAACACCGATAACAGCG
CAAGTACGAATTATTCTGCAACATACAATGTCGAAGTTGTGCACAATCAAGGAGATGATT
TAGAAGAAAGTATTTTAAACGCACTAAGAAATCACGACCGTGAAGTATACAACATTGTCG
AAGAAGGAAATAAAAACTGGCGTGTTTAAACATTAAGGAGTTAAAAAAAAGAACATGACC
GAACAAGAATATATTACCAAACACTATCCGCAAGATGTCATTGTAATTGACGGGGAATTT
TTCCCCCTACCACTCGGCGGAAAAATTACAATTGAGCAAAAAGAAATCGCCTCGCAGCTT
ACAACTGCAAACGGTACAAAACGAAAAGACATAATCAGAAAATATGAATCAGCTTCGATT
AGGTTTGCAACACTGTTTGATGAGGGATTAAACACCATTCAAATGATTATTAGATGTATT
GAACAAACCGACTTTGAAAAAGAAAAATCGCTATTTATCAAAAAACAACACATGCCGGCA
ACCGCTGCAAGATTTAACCGGGAACACTTTCATGCAATTAAAATAGAAGTGGTCGGCACA
ATAAAAATAAATTTTCAATTTAGAAAAAATAATTGCTATATTTATTCAGGTGTGAATTTA
AAAATAAACTAAAAAAAAATTACTATAAATTAAGGAGCAAAAAAATGGGATTAAAATCAA
AACTTGATGAACAACTTTTGGAGTTACAAAAAAATTTACCTTCTACACTGAATGCAGATG
ATGCACTAACAAACAAGAATTGGAATTGTGTAGTAACTTCTATAAAGGCGATTTATGATG
CCTTACAAGCTGCCGCAAGCACTCCGCCTTCCATTCCGCCTATAGGATTTTTATATACTC
GCTTCCCCGGCATGCCCCTCCCCTGGGAGCAATTTACGGATACTGCACCGGTTGAATGGA
AAAACTTACACGAAAAATATCCGGGCACCTTCTTACGTCTTGCAGGCGGCGATGCAAGTG
CCTTTAGTGGATCCGGGTCGGTAAGCTATGATTCAGGGGTAAGAGGCAATGGCGGCGGAC
AAATAGATGCAATGCAACGGCATACCCATAGTTACACGTATGAATCGTGTATTAATTTGG
ATGGTCTTAAAGGTACAGTCGCACAGTATCAGTGGAATCAGCAAACAACATACAGTACAA
CCGGCTCTGCTTCCGGAAGGGAAACTGAAGAAACTCGACCGAAAAATATCACCGTTGAAA
TGTATTTGTTTGTAGGACAGTAATTAAAAAGTTTTTTTAACAGAGCGATGATAAAAACAT
CCCTTTCAACCGAACAAAAAATACGCGGCAATAATCGCAGTTACACCGCTCGCATTATCT
TCTCATTTCTCTCCTGCAAAGTGCCGGAAAGCATTAAGATTTTCGCCCCGAATACACAAA
CGGGATCGGTACCTGACCAAATAGTCTACCCGTATTTATACCATATCGAACAGAGACTTT
TTATTGACGAGGAAATAAATTATCGCGTGTTCCCTGAACCGTACAATATTCACCGCGACA
ATAGAATCCACCAAGTAAAGCGCCAGCCATATTCACACATCGGCTACATCGGAAAGAAAG
CTGACCACTCCGGATCGGTAACAGATTGTATCAAACTGTATCTGCCGAACACAGACACAA
AAAAAATTACTATCCGCACTAATCCTGACCGAATAATTAAAGAGGCAACCGTAATTGCAA
AAACAAAAAACGATACGGAAATCACCCGGTATACAATTACAAACAATACACGCAATGAAA
TTGTCTTTCCACTAAAAGCAGAGAATGTCGGTATCCTTGAATTGCATGTTACGAAACACA
CCCCGAATAAAAGAATATGGATTGTCTCCTTTTATCCCGGATTTGAATTCTTTGTTACTG
AAAAAGACGTAGTAAAAATTAAACAGCAAAAAAAGAAAACAGAAAACAAAGAAGGCTCTA
TTGGCAGACTCTATATTAATTCACTTGAAATCGAATTGAATAATATAACTCGCATGTATG
ATGATAAAAATAGTGAAAGCCCCATTGCAGGTTTTTTTAATGCAAATGCGATTGTCTCCG
TCGCACTCATTCTCAATACACGAAAAAATCAAAAGCCGTTTATATTGAACTTCGGAAACT
TCTTTGTAACCGACATTGACACGAACGAGCAGAAAATAAGTGTAACTGTAAAAGCACAAG
ACTATATCGGAGTGCGTAAAAATGATTATCTTAATTTAGGAATAGGAGACAAAACAAACG
CCTATGAGTGCTTTGCAAAAATCGCAAGCGCAATAAACTTATCTGCTATCAAAGTTGACG
AGCAATTAAAACGGGTTGCGCTAAATCGCATCCCTTTAAACGGAAACATCGGATCACTGC
TAAATAAACTGTGCGTATTAACCAACGCCTTTTGCGCCTGCGATGAAACAGGCTCCGCCC
TCATCGCAACACCGATGCTCTCTCGTCACGGAGCAATTCGCTACCCATTGCGCTATTTTC
TATTGCACGAATATAAAGCACAAGGCGGCGGACAAACTAAAACACTTTCGCCGAATATCA
TTAATCTTTCATACGCAACGTATGAATATGACGGTGAATATCATGCTGGGAAAAAGCAAT
CATACATCTACAATGAGCGAATCCCAAAGCGGGAATTTCCGCAAGATAAAATACGCATTC
CCCTTCATGAGCGCGAACTCGGCGCAGGAGCAGAGCCGAGTGCAACCTTTACCGTTTTAC
TTCCTGATAATTTTGAAGCCCTTGAATTCTCTGACCCGCTTATTCCGAAAGCCCTCGAAT
ATGAAACCATTTACGAGTATGGCGCACAGGAAAAACCGATACGGGCAATTGTGAAGGTTT
GGAACTTTATCGAGCGAGATGAAGGAGAGCAGTTCACTATTATTCAAATGATACGAGAAA
AGCCGTATAATACTATTTTAAAAACGGAAAACTTCATTGTACCGAAAATGCCGCGCACGT
ATATCATCCCTGAAAAAGACCCGTCATTAAATAGCGCCGATGCCGAAGCAGTCGAGTCGC
GCAATGCACACAATAAGCCGGAAGTATTTAAAATCGATTTAAAAGATGCGGCAAGTTTTG
ACCTCATTAAAATTGAAAACATTTTTAAACAAACTCAATTTGAATTCTTATATCGAATTA
CTAACGAAGGAATTGAAGTTAAGGCGTGGAATTATTTTAAAGAGAACCCTCAAACGCTCA
CCGTTAAAATATACGGCAGCCGTCTTACTCCTTCACAATTTAAAAAAACAATCACCGCAA
GAAACGAAGATGACATACAAGTCAATGGCGAAATCGTAAAAAATATTGAAGTGGGCGCAC
TCGCCTCCGATGACATTGCACGCGATGTGTTACAATCAATGAGTTATTATTACCGACACT
TTGCAAAAGATTTTAGTGTACAAGCATGGAGCGACCCGCGCCTGATGCTCTACGATTTAA
TCGCCTTTAAAAGTTTACGCGGCTATGGATTTATGCAAGGAATAATTGATGAAATGGAAT
ACACCTATAACGGTGCATTAGCCCAAAAGATAAAAATTAAACAAACTAAAAAGCATACTC
GCGACAGCAGAGCCTTAAAAAGTTTTGCATTGAAAGACCGCCCCGTCCTTGCAAAACGAG
AAGCGGGGTATGCGTAAAAATAAAAAAATCTAAGGAGATTATAAAAATGGAAAAAATTAG
AATCAGGAAATTATTTAATGCAGACCTTACAAAGGAAAATTCAGAAAACTTTGTACAAAA
AGAAAAAATTACAAACATTATTCCGAATAAGGTATACTATGTTGAACACTCAATTTATTT
TTCAAACACCATGGAAGTCTATGAAGATGATACAATGCAAAAGCCGCTTGTCCTTGAAAC
CGATTATAACTTTGCAGAAATCGATTCAATCGCTTCTGAAATGTCAAACATTGATTGTTA
CAAAGCGCTGACCTTCAATCAACGTTTTGAAAAAGTATTTATTCGCTATCATTCTTATGG
AGACCTTTTATCTGCCGAAGATATTAATTGCATTGCCGACGGAGTAAACACGCTAAGCGA
AATAAATGAAAAACAAACACAAGAATTTAACACACTCGTGCGCAACTTTGAAGAACACAT
TACAAACGGCAAAGCACACAACGCAACCGAAACGGTTACCGGTAACTCCATCGCATACAG
AACCGAAGACGGAAGACTGAAGGCGGCGGATGCAAAAGAAAATGAAGACCTGGTAAACTT
AAAGAGCCAAACCCAAGCAATACAAACAAGTGAAGAAAGAACACAAAACAAAATTACCGA
AGCAAAAAATGAACTCATCTCCGATATTGAAACGCTCACAAAAAAAGTTAAGGCGGAAAA
CCCCACCCTAACACTGCAAGACTTTTTGCCTGCGGGTATCGATGAGTCAAGCGCAACCGA
TGAACAAAAACAATCGGCGGAGCAAAAACTTGACGAGCGTACTGCAGAGCTTAAACCCTA
TCATAATGTTATCCGCAATAAAAACAGCTCTATTGAAGTTCCCGATGCCCAAACTGAAGC
CGAAGCCGTAAATAAAAAAGCACTTGATGTAGTTGAAGTTAATGTTGCGAATCTTAGAAC
AGGTCTCGGCGAAATTTCAAACCGTGTAGATGTAGTTGATGGCAATATTGCAAATCTTAC
AACAGACATCGGCGAAATTTCAAACCGTGTAGAAGAACTCGAAAACAAGCCCGCTCCCGG
AGGCACAGCTGATGTGTATCAATTTGACGGAGCGCAAATTGATACAAATAAAACATGGAA
CGGTAAGCCGGTAAAACGAGTGTGCTTGCCGGTTGAAAAGTTGAATCCGGGAAAGCAAAA
AACTTTCAAACTTACAGATTTACAGATTGAAACCATAACAAATATCGAAGGTGTAATTAC
TCTTTCAGGGAATACCTATCCGCTGGCTCTTGCGGAAAGAAAAGGGGTTACTGTTTTTGT
TGATAAAACACGATGTCTAGTTAGTGCGATAAACAGTAGCGCCTCTTGTGTTGTGTACAT
CATTTTAGAATATACAACAACTGCATAAACATTATTTTTTTGTGCCTGCAATAATGATAT
CCGGGTAGCCGTCAAAGCTTACCTTTAGCTTAAACGGCTGCCCTGTCACAGGGTCAAAAT
ATTTATTTTCTAACACTTCAACATTGGTAATACTTACTTCTAACGTATCATCAGAGTTAG
TGCTATACATGTTTTTTGCAAGCCATGTTATACCCTTATTATATTTGGGTGCTCTTGGGT
GTAACAGCACTGTCCAACAAATAAAATCTTCAGGCAAACTTGTATCATAAAAATTAAAAT
TTTCAAAAGCTACATAAGGATTGTCGTCTGAACCAAACCAGCCAATCTCATCAAAGCCCG
GCTCCCCATCAAAAGTTATAGCATAGGTGTTTATTTTTTTATGGCATTTATAATCGTTAT
TTTCAAAAAATTGTTTTGTTACAAAGCCCACGGTTTCAAGTTTGCCCGGTTGCGTTCCGC
CTGAATTACTTGTCCCTGTATTGCTTATCAGTCCGGAGCATCCGAACAAAAAAGCACCTA
TAAATAATAAATACAAAATCCTTTTCATAACATTCCTCCGCTCCTATTATACCACCTTAT
CTATATTCCGAAAAGTCAAAAATTAAAATAGTACAATGGCTAAAATAAAAGTTTAAGGAA
GTAAAAAATGAAAACACCTATTAGTTATTACGGCGGCAAACAGCAGCTTGCAAAAAAA
>NODE_13
GTTTTTATTCCGGTTCAACTCCGGAAGCGGGGCTTTGGGAAACTTCACCTAACGGAGGAA
TAAAAGATGTAAGGAGTAACATTATGGATGATTTTAATTTAACAACTGACGATTTTTTAA
TTTTGGAAAAATACGGCGTAACGAGTAGACCGTACCCCTTTGACCTTGAGCGTAAACAAA
AGGTAGAGCGGGCAATGTTTGACGCGGGTATTCGAAGCGGTTCCGAATTAGCGAAACGGT
TAAAAATGAATCAAGGGGTTTTAAGCAATATAATCAACGGTACCCGCTTAAGTAGAAAGG
CAGAAACTCGTATTGCAGCCTTTTTAAAAAGGCCCGCCGCCGAACTCTTTCCTGTACGTA
CTCCTTTAGAACTTGCAAAGATGAACAAAAAACAAATTGAAAGTAACGGGGGGCGTGTTG
CATGAAAGTATCAACAAAAGACATGGCGGATATTTTAAGCATAAGCCGCAAAGCGTTATT
AGAAAAAGCGGGGCGGGAAAAATGGCAGTACGTTAAAAGGCAGGGCGGCAAGTTTTGGAT
AACCGAAAGCATGAGCGAAGATGTGCAGCTTGCCGTTCTTTCTGCCCGAGAGGTAGCAAC
AAAAACGCAAAGCGAATCGGGGCAGTTATTTACACAAGTTACCGAATCGGAGCGAGATGT
TGCAAAGCTTAGAATGTCAATCATAAACGCATACAACACCGCCGAGCTTTCGGCGAAGGA
GTTTTGTAAGGCGTTTAATGCAGGGGAAATTTCCCTTGCATTAAAAGAGGCATACGGCAA
GCATTTAAGCGAGCGCACCTTTTACCGCTGGTTAAGTGAGTTTACACAAAGCGGGATTTC
AGGAATAACCACGCTATACTCTTCCGGCAATAGCCGCGGAGGCAGCGGGGCAAGTTTAAC
CGACGAAGAAAAAGATGTACTCAAACATTTTTATTTAGACATTAACAGACGAAGCATTAA
TCACTGTTTCCTTGCGCTTAAAGCAAACTTGCCGGATACAACGGCAACGTATCAGGTTTG
TTATCGGTATTTAAAAAGCTTACCGCCTGCACAAGTTGACCGGTATCGCAAAGGCGAAAC
TTTCTTTGAAGCGCGACACCTGCCGTACATTGAGCGAAACAAACCGCTATACAAAAGCAT
GGAGCATGTGCAGGGGGATCACCATATATTAGATCGCGTGGTTAAGTACAAGGGAAAGCT
AGTGCGGCCATGGGTAAGTACTTTTATTGATATGCGAAGCGGGGCGGTTTTAGGTTGGTG
CGTGAACACAAACCCTTCAAGTCAAACAATTCTCGCCGCGTACTACATGATGATTGTGCG
CTTCGGAATTCCTTTAGTTGTGCACGTCGACAACGGCAAGGACTACAAGGGCAAAGTAAT
CAAGGGTCAGAGTGCGCGCATGAAAGTCTTTGATGCGGCCGGAGTTGAGCGAGAAGAGGA
AGTGCTTATCACCGGAGCAATTGTAACCTGCGGCAGTAAATTAATTTATGCGACCCCTTA
TCATGGGCAATCGAAAGGCGTTCAAGAGCGGTTCTACGGGGTACTCGAAGAGTATTACTC
AAAGAATACCGGGAACTATATCGGCAGCAATACGAGTGCCAGAGTTGACGAACAGCGGCT
TTTTTGGAGAGCAATAAACGGCAAGGCAAAGCGGGATGATGTAAGCGAATGGGCTGATGT
TGTAAACGAATTCGTCCACTGGGTGCATTGGTACAATACCGAATGGGTTAGCAATGCAAA
GGGGCGAAAAGGGCTAACGCCTGAGCAGGCTTTTTTAGAAAACTTACCTGAGAACTTGCG
CGCCCCCGATATAGAAACGGTAGAGCTTGCGCTCACGAAGGCGGAGGTGCGCACCGTTTC
GAGAAACGGCATTCGAATTGGCAGCACCGAATATTGGGCTGAGGAGCTGCGGGGCTTAAC
GGGGCAACAAGTAATGGCGCGGTTAAATCTCACCAATAAAAATGAAGTGCTCGTCTGCGA
TTCAAAGGGCAAGGTTTTATGCCGGGCGTATGCGGGCATGTTTATTGAAACAGGCAATAC
AGAAGCGGACATGGAGTTTGTGCAATCGGTGCGCAAAAAGGTGCGCGCTTTTGTAAAAGA
CAATCCGCTTGAGCGGCTTTCGTTTAAACCTAAAAACATGCTTGAAATTGCGATGGAAGC
AACCGGCATTGAAACGCCGCAAATCGATTCTTACATTCCGCAGATTGAAAAGCATGAAAA
AGAAGAAAAAGAAACTGAACCTAAAAAGGGCAAGTATCAAAATTATTTTGATGCGGATGA
TTTACAAATACTAACATCATAGGAGGAATGAGAATGAGTGATGTTTCGATTGATAATCTT
TCAGTTAAAGAAAGGTTGAAGGAAGCGCTGCTGCGTTTTGACATAAGTCAAACGAAAGCG
GCAAAAGAAATGGGTTACACATCGAGTGTATTAAGTCAATATTTAAATGACACGTACCGC
GGCGATGTTGTAAAAGTTGAAGAGGCAATAATCAAATGGATTGCGCGCAAAACCGAAAAC
GCCGGCAAAAAACATGTCGCAATAATTGAAACCACTGCGATGCGGCAAATGAGCCGGGCA
ATTCGGCTTGCGCACGATGAAAAGGACATCGCCCTTATTGTAGGAGATGCCGGAAGCGGA
AAGACAACAACAGCCGAGCAATACGTTCGCGACAACCCGCGCACTTCTATTTTGATTAAG
TGTTCCGGGGCAATGAGTAAGAGACGCATGACCGAAGAGATTGCGCGGCAAATAGGACTA
AATACGTATCGCGTTAAGTTTGATAACCTTGTTGATATGGTAAGCGAAGCACTAGCGGAA
AAAGAGGCGATTGTCATTATTGACGAAGCGGACAGCTTGCGCGATGAGGCCTTAGAGTTT
AGCCGCAGACTTATCAATTACTTAGGAGAAACAGGACTTGTACTGATAGGGCTTCCGGGG
CTTGCCGCACGTATTCAAAATTTAAAGAATGACCACCGGCAGCTTGAAAGCCGTATTGGC
GTATTTTTAGAATTGCGGGGGCTCACCAAAGCGGATGCGGAAAAAATCGCCGAGAGCGTT
TGGGCGGATGTTTCGCAAGAAATAACGGAATCCATTTATGAGATTTCAAAACGAGATGTA
CGCCAGTTTTTAAAAATTATAAACCGCGCGCAAAACATCATGGGAGCAAACAAACTTGAA
ATGCCCAATGTTGAAATAATCGAGATGGCGGGCAAAATGATTTTACGCAGAAATTATATA
GGGGGTTGATATGAGCGAAAAAAAAGATTTACCGGCTGATTTAGGCATTAACAAAAAAAC
TACAAACAAGGTTTTGAGTTTACAAAACGATCTTGTAAAAGTTTTAACAACGGCAACATT
GCGGGCTTTTGAAATTGGGAAAATTTTATACACCGTTGAAGCGAACAATTCAAAAGGCAG
ACAAGCGTTTGTTGATTGGGTAACAAAGGATTTAAAAATATCGTGGCAAACGTGTTTGAA
CTATAAAAAGCTTTTTGTGTTTTTCTATCAGGATCCCGAACGCTTGGAAAACCTTACCAT
TATGCAAGCGTACGCAGAAGCGGGCATTGCGGTTAAAAAAGCCTTGCCCGCTCCTAAAGT
ATACGAAGAGGATGAAGAGGTATTTACCGCAGGCGAAGAGGAAGAAGCATACGATGCAGA
GCTTGCCGAAATATTTAAGCGCAATCCTTTAAGCGGAATACAACTCAAGAAGTATCGCGT
GAATGTTGAGGACGGCACGGTTTGGGGCTTCAGGAAAGGCTACGGCAGAATTTCAATTGC
GGATATTCGTTTAACTAAACCTGCGGGGCTTCCCGACCTTGAATGGCTTACCATGCAAAA
CGAAGTGCAAATTGCCTTTGAAAAGTATTTTGAAAAAATAGAGCGGTGCGAAGATGAGGG
CGTAATTCCGGAACCTGAAGACACGCCGTTTGGATTAAAACATATCGGCAGGAGGTGAGA
ATATGAAAGTAAGTGCTGACGCATATAGCTTGCTTGATAGCAAACTTTTTGAAATTGAAA
ATACGGCAACTTCGGGGATTTTACAAAAAAACCCGCGCGATTGTTGTGTGGAAATTAAAA
ATATTGTCTTTGAAATAAGGCAGATTTTAAAAAATGAATTTTACATCGATGGCGGTGATG
AACCGCCTGCGGCGTAAAAGATAAAAAAAATAAACATAAAACTTTAGGAGGTTTTATAAT
GGCGAAGTACAAACCGAGTACGGGAAAAATTGAATCGATTGAGGAAGTCAATAGCGCACT
TAAAACTATCGGACTTCTCGAACATGAACTTGATTTAATTGACGCAAAATCAAATAAAGA
GATAAGCGCAATTAAAGAGCGTGCAGCAAAAGACGGCGAGGGAAAGCGAAAGCAAATTGC
AGAGCTTGCCGCAAAAATTGGAGCCTTCGCCGAATACAATCGTGATGAATTGTTCATCGA
TAAAAAAACGATTGAACTTACATTCGGAACTTTCGGATTTAGAAAATCGACAAGCATTAG
TATTAAAACAAAAACGACAGTCGGTCTTCTGGAAAAACTCGGGCTGACCGATTATATTCG
ACTTAAAAAAGAAGCCGACAAGGAAAAGATGGCAGAGCTTGACGATGAAACGCTTGCACA
AGTTGACGCCGTTCGAAAGGTAAAAGATACTTTCTTTTGCGAGGCAAATAAAGAAGAGGT
TAATCGAGACCTTCTTAAAAGTGCCGGTTAATTTTTAAAGCCAAACCATACAGGGGAAAA
AACTTTTTCCCCTGTGTGTATTTTTATTCAAATTAAGGAGAGATGTTATTTTGTTGAGAG
AGAGAAAACAAAAAATTGCACTTATTCATATTGCAAAAAAAGAGCTTGGGTTAAACGATG
AAAACTATCGCGCGATTCTTTTAAATGCTAATATAAATTCCGCAATCGAAATAGAAAGCG
AGGAGCAGTTTAAAATAATTATGCGCGCCTTTGAAAACTTAGGATTTAAGCGCACACTTT
CTAATTATGAATTTAAAAATAAACGCTCAGGAGGCGGGGCTAATCGCTTAACTTCAAAAC
AAGAATACTATATACGGGGCTTGTGGGATTTAGCAAGCCGCAACCGAAGTGAGCGGAGCC
TTCGGGCAATCGTGTATCGAATAACCGGCGAATACGATATTTCATGGCTTAGCAAAAAAG
ACGCAAGTAAGGTTATTCTTGCCTTACGAGATATTTGCAAAAAGGCAGGATATAATCCTG
ATACAAAACAAAGTTAAAAAAAAGAGGATGTAAAAATGTTTTTGACGCCCTGTGAATGTG
CTCAAATTATGAGCGAAATTGAAAACAAAGAAGTATCGGTTAGGAAAGTGTATTACTTGC
TTGAAAGTTTTGAATTACTTGCGGTTAAAATCGGTAATAGTTGCAAAATAACAATACAAG
AATTGGAGGAGTATTATGAGCGAAGGGATCCGCGGTGTGCAGGAATTGTTAGAGAACTTG
CCGGCAATATTAAGCGTCAAAGAGGTGGCGGATGTTTTCAACGTAAGCCAAATCACTATC
CGTCGATTGATATACAAGAGGAATTTAAATGCGTACAAAATCCCGGGAGAGCGGGAGTGG
AATATCAACAAGTCAGATTTAAAAAAGTTTATCGAAAGAAACGAAACGATAAACAATTAG
AATTTTGTTTTTCAGCGTAAAAAAACACTTTAGGATTTTTTATATCTTAAAGTGTTTTTT
TATTTCTATGTATCTCTTCTCCGATTTTTCCCGCTTCTCTTTCTTATAATGTTTTTATGA
ATATTGAAAAACAAATGTTAACGGTAAATCCGTTTTCCCGTCCAGGGCAAAAGCTGCAAG
AGGTTAAGGGAGTGGTTATTCACTGGGTTGCAAACCCCGGAACAAGTGCACAAGCAAACA
GAAACTATTTTGAAAGTTTAAAGCGGCAGAAAAAAAAAGACGGAGCCAGATACGCTTCAG
CACATTTTATCATCGGCATTACAGGCGATGTACTGCAATGTTTACCGATTGATGAAGTAG
CCTATCATGTCGGCGCGTGGAAATATCGGGATGGCATTGAGTACCGTTTAAGTTCGTATC
CGAATAATTGCACCATCGGCATTGAGCTTTGTCATAAAAATTGGGCGGGTGCATTTACAG
AGGAAACGCTTGCAAGTGCAATTGTACTTACCGCAACTTTGTTAAAACAATTTTCATTAA
ATCCGCAAACAGATTTATACCGGCATTTCGACATCACCGGTAAAGACTGTCCGCGATATT
TTATCGGCAACCTCGGTGCATGGATTGATTTTAAATGTGCCGTTGAAAAATATTTAATAA
GCATTTTATAAATGCTTAAAAAAGGAGTTAAAAAATGTTTGAACTTATGAATTTCCTCCC
GGTATTCGTACTCATTGCGGTGCTGCTCACCGTTATTTTTACGGAACTTATCAAAAAGCT
TGATGTGAAAGATAAACTGAAAGGCTATCGCGTATGGATACCTTTTTTGTTTTCCGCTCT
TTTTGCGTTTCTTTTACAGTTCGGCGAGTTTGTTAAAATCCGCGAGGTGTGGTTTTGGGG
AGCGACTATTTTCGGATTGAGTGTATTTTTTTATGAAGCTATTTTGAAAAAAATACAAGA
GACGTCATATCCTAAAAAAGAAACTGAAACGGATGAAGAGGGAAATAAAAAGAATGTGTA
CAAAATTTAAAAAACGAATACAAGAAATTTTGTCACGCATTACAGCGCTTTTAAAACAAG
CGATTGCTTTTTTTAAAACGCATTGGAAAGCGTTTGCCGCAGCCTGTTCCGCTGCGGCGG
CATTCTTTCTGTATGTTGTTGTGAAAAATAAACAACGATGTAAAAAAATACTTTTTACCG
CAAAACAAAATGCGGAAGAAGAAAGGAAAAAAGAATATGAAAAAGTTACGAAAAGCCCTG
CAGGTGATCTTGTTTCTAACGCTGACAATGCAGATGAGCTACAGTCAATCAAACTCGACA
TCAAATACGATGCCGCAAATGCAATTCAAAATAGAATTGAAGAAAGCGGATTATAGTAAA
TCCGAAGTTGAAAAGATTATTGCAATTTGTTTTGAGGAAATGAACACGAGTATTGACCGC
GCATTTGATGAAGGGTACAAGCAAGGTCTACTCGCCGCCTCTCCCGATGCTGCTTATTAT
AAACGTTTAAGTAAAGATTTAGAAAAGGAAGTAAACCGCCTGCAATCGTGGCGCGTGGTG
CCGTGGTGGACTATCCCGCTTTGCATTGCCGGAGGCACAGCTCTCGGCTTTAGTTTTTCG
TATTTGAGGAAATAATAAATGGGTTTTGAAACTTTAATTATAGCGGCGAAAGATTGGGGG
CCGACGGCGGTAACAACGATTATAGCGTTTGTCATCTCGTATCTTTTTAAACAGCAAATG
AAAAACGCCGCAGAGGACGCAGCACGTTCTGATGAGTTTAAAAAAAATCTTGCAAACGGG
TTGAATCGTTTAGAAGAAAATTTCAATAAAAATGTTTCGGAGTTGAAGCATAAAATTGAA
AAACAACAAAATGAAATTGATACGTTAAAGTTAGAAAAACTTGAGCGAGAAGATTTCTAT
AAAGACATGGGCGGTTGGCGGGCTGAAATAAATCGGCTGCAAGATTTAGTCATCAATCAA
AATAATAGTACGCTGCAAAAGATTATTGAACTTTGGCAATCACAAAATAAAAAATAAATT
TAAAAAAGAAGAGGTAAAAAAAATGAAAGGAAACAAAAAGTTTTTACGCGGTGAAATTTT
AAACTATTTAATGACAACATACCCTGACGGGATTCCGGAACAAGTATTATTTCACCGTTT
CTATGAATATAACGAAACGGAAGAAATCAAAATGTCAACAGAGTACCTGACCGAAAAAGG
GTACACGGAAAAAAAAGAAGTGCCGCATCCGTACAAAGAAAAACAAAAGGTTCGCTGGTT
TAAAATAACCGCAAAAGGCATTGACCTGCTTGAAGGAAACATCTCGAAAGACGCCGGCAT
AGTCCTCGACTAAACAAGGGGGCAAACTATGGGCGCAAAAAGTAAAGCGGAAGAGCACGG
ACTCGTTGAACTTATCATTGAAAAATGGGAAGGCGGAAAAAACACAATCGTTTATGTTAC
TGAAGAAGTAAATAAAAAAATACAAGAGCTCGGCCTTAAGGTTACGTTAAGCCGCGAAGG
CATTCGGCGGGTTATAAAATCTCACAAAGAAGAAATTGAAGATGCAAAAAAAGCGATTGA
GTCTGCAAAGGCAATGGCGGAAGTTTTAAAAGACTATCCCGGCACCGAAGCAAGCGAAGC
AGTCCTTATGCAAATGACAAGTCTCATCTCTAAAGATTTGCGTACAATCGATAGTTTGGA
ATTTGAAGACCCGAAAGAATTACTTTTAACTACTGCGCGCATTGCAGAAGCACAATTAAA
ACTTTCAAACTACAGAACAAAAGCAGCAAAGGCATTGGAGAAAGCAAAAGGGGAAATTAA
AAAAGAATTGCAGAACGCAATCAAAAACGACCCTGAACTTTTACAAAAGCTTTGCGCAAT
CGTTGATAAGGCAGAAGTAAAGTGAGCGATATTTTAAATGAGCTTGTAGGCGAAAATTCA
AAAGAAGTTCTCGAAAAAAAAGAGCGGCTTCAAAAAGCGGAGCATGATTTTTTTTACTTT
TGCAAAACATACCTTCCGCATTATTTTTCATCTGAGCCCGCGCCTTATCATAAAATATTA
ATTGATATTGCAAACACTCACACGCTCACCAATGAGCATGTTGAAAACATAAAATCGCTT
CTTAAAAAAGAATATCATTCGCTTTTAATTCCGACTGAGAAATTAAAAGCAGTTGTTGAT
ATTGAGCCGCGCGGATTTTCAAAATCAACCCGATGGGCTTTAGCCTATCCGTTATGGCGT
TTATTATTTAAAAAAAATAATTTTGTCTGTATTTTTTGTGCAACGCAAGATATGGCAAAT
AGAGCTTTACAAAGTATCAAAGATGAAATCGAAGGAAACGAAATAATTTTTGAAGACTTC
GGTGCAATGGAAGGCTCAATTTGGAAAAGCGATTTTTTATCGTTTAAAAACGGAACAGCA
ATAAAATCATTCGGCGCGGGTGCTGCCGTTCGAGGCGTGAAGTTTAGGCAGTACCGCCCT
GACTTAATTATTTGTGATGACATTTTAAAAGATGAAGCAGCACGTACATTTTCTCAAAGA
CAAAAAATATATAATTGGTTCTTGCGAGCTGTTATGCCGCTCGGTCAAGATACGTTTACT
ATTATTATAAATACTATCTTTCATTCAGATGATTTACCGAGTAGGCTTTTAAAAAGAATT
GAAAATGGCGAATTGGAAAACTGGATTGGTTTACGATTTGCAGCGTTTACTCCGCAAGGC
GATTCCCTTTGGTCTTCCTATTGGACAAGTGAAAAACTAGAAACAAAAAAGAAAGAAATC
GGAAGTGCAGCATTCAGTACCGAATACATGAACGAGCCCTTAAGCGATGAGGAGCGAGTC
TTTAAACCTGAATGGTTTACGCGCTTTTCTCATGTTGATATATCAAGTTTAAAAGTATAC
ATGGGCGTTGACCCTTCCGCCGGTAAGCATGATGAGTTCGCTATTTTTACTTTAGGTATC
GCCTCGGATGGAATGATGTATGCACTCAACGAATGGGCGGAGTGTTGTTCGGTTGACTCA
GCAATAAATAAATTAATTGAAAAGTATCTTTTATACAAACCGATTTTAATCGGATTTGAA
GAGGTAGGTTTTCAATCAATTTATAAAAAGCACATCATGGAAGCGGCGAGCAAAAAAGGT
GTGTACTTACCGATTAAAGGATGCAGTACAAAAGGGATCGGAAAAGAACGCATTCTTTCA
CTTTCACCGTTTATTGAAAACGGCATGCTTAAGTTCAAAGAGAACATGAATAAAACAATT
GACCAATTGACGATGTATCCCAAATCGGAGTTTGACGATTTGCAGGACGCGCTCTATTAT
GCGTGGGAAATTTCTCAAATCGGTTTTAAAGAAGTTACCGCGTTTAATTTAACATCCGGC
TTTGACCGTCTCGGCGCGGCATTGCATGGTTTTAGGAGAAGAAGATGAAAAATAATTTAA
ACATTGAAATAATATCACCGGATAAATTCGAAGCGGTAATTGCCGAGCTTCCCAATCCGA
ATGAGATAATAAGCGATAAGGTAAGCTTCTATTCGCTTATCGATGAAATGATGCTTGATT
CAAAAATCGGTTCGCATTTACGCTTGCGGAAAGATATTGTTACAAGTTTTAATTTTGTAA
TTGAGCAAAAAAACGCAAGCGATAAAGTATATGAGTTTGTGCGCGATAATCTTACCTCCA
ATCTTAATTTGGATAATGATGTAAAAGAGTTTTTAACCGCCATTGAATACGGTTTTGCGT
TTTCAGAAGTCTTATGGGCCCAAAACGATGCGGGCTACTGGATTCCCGATTCACTTCGAA
ATAAAAGACCGGAGCAAATATTTTTTAAAACGGAAATTATAAAAACAAAACAGGGACAGC
GTTCAATATGGGTTCCGGTGTTGACAAAAGAGAATCGCCCGCTTATCGAAAAATGTAAAT
TTTTAATTTACCGAAATAATCCGCGCGCTGAAAATCCCTACGGTTTTTCAGATTTATTAA
TGTGTTATTGGCCGTGGCGATTTAAACAGTTCGGCTGGGAGTTTTGGCTTAAGGCTGCAA
AGAAGGCGGGCGTTCCTTCTATTGTTGCATTGTTTGAAAGCACGAACACAGAGGAAGCAA
GGAATGCAGCACAAGCTATTTCGCAAACCCTTTCAGAAATGGAAGGAGGCGCGGGCTTAG
CTCTTTCTAATGTCAAAGATATTAAGACGCTTGAAATGAGCGGAGCTCTGCAAGACCATA
AGGTATTAATTGAAACATGCAATCAAGAAATAAGCTTTGCGCTTACCACGCAATCGTTAA
GCACGCAAGAGGGCACATATGGCACACGAAGTCAAGCAGAAGTGCACGATGAAAATTTAG
TGCGAGTTTGTCATGGAGATGCAAAAGCGGTGCAAGGCGTATTCCAAGAATTAATTAATT
GGATGGTTGCGATTAACTTCGGCGAAGGAGTAGCAGCACCGTCCGGTTATTTTGATTTAA
AAAGCTATGCAACGTTTACGGAAATTATGCAGGCAATACAAAATAAAATCCCTGTTTCAA
AAGAGGCCTTATACACTCGGTACGGTTTACCGCGCCCGAAAGATGATGAGGATACGTTTA
TTGTAGAGGCTCCGCAAGCGCAAGGCTTTATGCTTGCCGATTCAAACTCTAAAAAAAAAA
TTCAAAACAGCAGATCACCCGTAAAAATATTTTAGCCGATGAAAAAGAAAAATCATCGGA
GCTTGAATCTTTTTGCGATGCCGGCAAAAAACGATTTGATGAGTGCATTTCTAAAACGTT
AAAACAAGCGTTAAAAGATGTTTTCAACATTGATAAAACGCTTGAGAAAAACGAATTAAA
AAAGCTTGTAAAAAATATCTCGTATCCTGAAAGCTCAGCGGAGCTTATCAAGCTTACTGA
AAAAATAATTGCGGGTGCTTTTCTTTTAGGCTTTAATCATGCAGGAATTACGCTGCAAAA
AAAAGACGTAAACCTTGCCGATAATGTTTCTTATACTTCCGCCGTTGACCCGCTCCCGTT
TGAAGAAGCGATTGGTTTTTTAAAAAGCAAAGTATCAATTGAAAAACAAGTTTGGGATGC
ATTGGAGCCGAAGTTCCGCTTTAGAGCCTTTACGGTTGCACGCCTGAGCGAATGCGACCA
TATCGAAGATGTGCGTAAGCGATTAATTCAAGCTCTCGAAAAAGGCGAAGGATGGCAGGA
GTCATGGGAAGAAATAGAAAGCTTTACCAAAAATATTAGAAAGCCTTTTTTACCCGGCTA
TTGGGAAACAGTTTATCGCACCAATGTGCAGACCGCTTATACCGCAGGCCGCCTCACTCA
ATACGCAAGTAATCCGCCTCGTGCGTGGGAGCTCTTAGTCATCCAAGACGGAAGAACAAC
CGACATATGCAACAACATCGCAAGCATTGCAGGCAACGGGAAAGCACTCAAGGCCGATCA
CCCGTTTTGGACGGTCTACGGATTCCCGCCATACCATTTTAACTGCCGCACCACAATCCG
CGCCGTATACGATTATGAAGCGGGAGCAGGCACCAACATCGTAGAACCGTCAATAGACGA
AATAAAAAAAGACTTTATGCCGCAAGAAGGCTTCGGCGGAAACCCAATCGAAAAAGAAAG
CTGGTGGAAAATACCTCCGAACCTAATAGAAAGGGCTGATAAATACGGAATAACAAACGA
CATCATTGCACAGGCAAACGAACTTGGAATGCAGTCATATTTTCCGGAGCTATTACAAGG
ATATGACATTGCATACACCGGTAAAAATGGCGGCTATGTTCATGTATCTAAAAACTGGGA
ATATTCGGAAAAAGAAATGCAATCAGCAAAACGCCTTGCGGACTTAGGGCACACAATATA
TTTTTTACCACGTACTTATAAAACATCAAGCCCCGATATGATTATTGATAATGAGATTGG
GGAAATGAAACATATTATTACACTTGATAGGAAATCCATACGTAATCATATAAAACGAAG
TGGAGAACAAGGGGCGGAAATAGTATATATAAATATACGAAGCGATAAACAAAAAAATCG
GTTGTTTGAAATTATAAAAGATGAAATCAAAAACATTCCGATGAAATCATTATTAGTGGA
TATGAATGGAAACATTGAAAGATATGAGCGGAATTTTTTTACTAAATAAAAAAGGGGTCT
ATCGCCCATAGCCACCTCATTAAGACAAGGCGGGACGGAACCCCTTTTTTAACAGCGAAA
TTCGCTGTCTGTATATATAGTATCGCTCTTTTCCGATAAAAAGTCAAGGGCTTTTTTACT
TATTTTGCATTTATCTGTATTTCAAAATTGTATTGTTTTATTCAGTATAATTTAAAAATT
ATGTAAAAAAAAGGAAGGTTTAAAAAATGAAATTAACCGAAAATATCGAACTACTGCATG
GCGACTGTTTAGACTTTTTGCCGAAAATTCCGGATGAAAGCATACAGTCAATAATCACCG
ATCCGCCGTATTTTTTAGGCATGACTCACAATAGCCAAAAGGGTTGCTTTAATGATTTAG
CTATTTGTAAGCCTTTTTATGAAAAGCTTTTTAAAGAATATAAGCGAATTTTAAAGCCTG
ACGGCTGCATATATTTCTTTTGCGATTGGCGCAGCTATGCTTTTTATTATCCGCTTCTTG
ATTCTGTTATGCAGGTTAAAAATTTATTAGTCTGGAAAAAACACGGTCGGCCGTCTCTAA
ATGTTTACGGTTCAGGTCATGAACTTATTATGTTTTCCGGAAAAATTAAAAAGTCCTACA
TAACAAATATAATTGATGATGTAGCCTCGTTTAATATCGGAGCGAGAAAAACAAACGGCG
AAAAAATACACCCGACGCAAAAACCGATAGAACTAATGGAAAAATTTATTTTTGACAGCA
CCGATGAAGGCGATGTCGTATTGGATTCGTTTATGGGTTCCGGCACAACCGGCATTGCGT
GCCTGAATACAAACCGCCGATTTATCGGCATGGAAATTGACGATAATTATTTTAATATCG
CAAAAAACAGACTGGAAACCGCGATAAAAGGGCAATCAAAAAAAGCGGTTTAATGGGTAT
TAAAACGGCGTAAAAATCCGAATAAAAAGCCCTGTAAAACGATGGTTATCCACAAGCTGT
GAATAACTTTTACAACATCATAAAAAACAGCCCAGAATATCTGGTTTTTTACTACTTTTT
AAGCGGATTTTCTTAAAAATTTTCCCGATTTTTCAAAACCAAAAAATAAAAAGATTTAAG
GTAACAGAAACGGCTAAAAACAGCCCTTTTTGGGCATTTTTCATCAATTTTTGCCAAACC
TCGTGTAAAATCATACCTTTTCCTAAAAGCACACTTTATCACTGATAAACACTATATATA
TGGCTTTTTGCTTATTTTTTAATAAACATACGCTATATATGGATTTGCTCGAAAGGTAAC
AGTTTTGCCAAATCTCATGTAAAATGACAAAATGCCGCTGATGTTCTTTCTACACTTCAG
ATAATGCAGGATTATGGAGTTAATTTTATCTGCGTTGAAGATGGCATTGATTCATCTAAA
GATGCCGGGAAACTGATGATTTCTGTTTTATCAGCTGTGGCTGAAATAGAAAGAGAAAAC
ATCCGTATTCAAACAATGGAAGGTCGCATTCAAAAAGCAAGGGAAGGAAAATGGAATGGT
GGCTTTGCTCCGTATGGATATAAACTTGAAGATGGCAAGCTGTTTATAAATGAGGAAGAG
GCAGTTGCCATAAGAACGATTTTCGACCAGTATGTAAATACTACGATAGGAGCCAATGGG
ATATCTAAATACTTAGAGAATCATGGAATTAGAAAAATCCCAAGACAGAATGGTAAGAAT
CCTTTGTTTGATGCAGGTCTTATAAGAAAGATATTAAAGAATCCTGTATATAATGGGAAA
ATAGCATTTGGAAGAAGAACTTTAGAAAAAGTTCACGGTACAAGAAATGAATATAAGCAG
GTTGAACAAGATGAGTATCTCATATCTGAAGGGATACATGAAGCTATAGTTTCCGATGAA
GTTTGGCAAGCTGCTCAGGTTAAGCTAAAATCTCAAGCAAAGAAATATGATCATGTGAAT
AAAGGAAAAGATACACGCACACACTTGCTTTCTGGAATTGTAAAATGTCCGATATGTGGA
GTGGGAATGTTTGGAAACAAGTGTATCAAGAAAAAGAAAGATGGCACAAAGTATAAAGAT
TTTTATTACTATGGTTGTAAACATAGGCAGATGATAAGAGGTCATAAGTGTACTTTCAGT
AAGCAAATTAGAGAAGAATTGTTAGATGAAGCTGTTGCAGAGGTGATTGCCAAGATTGTA
AGTAATCCGAAATTTGCTTCTATGATGCAAGAAAAAATCAACATGAAGGTGGACACCTCT
GCAATAGAAAAAGAAATAGATAATTACCAAAAGGAATTGAGAAAGAGTCATTCTACAAAG
TTTAAGCTAATTGAGGAAATAGATAATTTAGATGTTGAAGATAAGCATTATAAGAGAAGA
AAGCAGGATTTAGATGATAGACTTTATCGTATGTATGACAAAATAGATGAATTAGAATCA
TCACTAATTGATGCGAAAGCAAAGAAACAAACCATTGAAGCTGAAAAGCTTACAGGAGAT
AACATATATAAGGTTCTTATTTATTTTGATAAACTCTACAAGGTAATGAATGATGTAGAG
CGTAGGCAGTTAATTTCAGCTTTGATTTCTGAAATTCAAGTTTATGAAGAAAAACAACCT
AACGGACAATGGCTAAAATCAATTGCTTTTAAGCTTCCGATTATAGAAGAAAATCTCAAC
ATAGGTTTGGACAATGATGAACAAGTTGAATGGCTGCCTTTACCTGATTTTTCTTTTGAA
ATCTTTTATATTCATTCGTCTTTTTCAGTTCCTCTTTGGCATCACGAAATTCAAGCTTCG
ATTTTCGCTTCCTGATTTTATAATCCTTATTTGTAAGATCGTATCCTTTCTTCGCCTTTT
TCTTATCAGAATATTTCTTTATGCCATGAATGAGTTTAGAGCTTGCGTCCGCTGTCTTTT
CTCCTGCTTCCACCCCTTTGTTTTCATCGCTTCCATGGGATAAGTAATCCCTTACGGTTT
CGCTTCCTTTGGCAAGTCCTGAAAGGGCAGATACTTTTACCATATCTTTCTTTAGCTTTT
TCTTCTGCTCTTTAGAAAGGCTGCTATGAACTTTTTCGCTGACAGCATCTGTTCCCGCCT
TTTTACATTCAGATTTATTTTCCTTTGACACATCTTCTTTTTTTCTTGTATAAAGGCTTT
CGGTGTAGTTTTTCCTCTTATACTTTCTCTTTTTAGCCTCATAACTTTTAGAGGAACTTC
CAAAAAACTCATCTTTTTTATGGAGATTATCATCCACATCATAGGTCGATTCAAAGTAGT
CGCTGTCCCTAAAGTCATTATCGTATCTGTCTATAATCCCGTCATTATCAAGGTCTTTTC
CTAATGGATCATAGATTTTTCCATCCTTTACCTCCGTAATATAATCAGATCTTCCTGTTT
CACTTACAGCAGCTACACTATCCTTATCAGAAGCTCTATATCTTGCGTTTCTCTTGGATG
TTCCATAAGCCTTTTCATTATCAGAACTTACCTTGTTTATTTTCTTATGAACCTTGCCCT
GAAATCTGTCTTTGTCATGGACGATTTTTCCTCTGTAATCATCGTCGTGCTTTAGCTTAC
TTTCTTCAGATGTAGTGAATGTTTCACTATGGATCATTTCTCTTTCAAGACTTGCCTTAT
GCCTTTCCCTAAAATCCTTTTTCAGCTTTTTTCCCATAGGCTTACCTCACTTCTTCAGGC
TTGGTAGTCATCTTCTGATAGAGAATTGTATCTTTCGGGAACTTATCAAGGAAAGGAACA
ATGGTATTTCCAAAGAACAGTAGTCCCTCGCCCTCATTTGAGTTGGTAACATATCTAAGC
TGAGGAAGTGAGATTTTAAGTTTTCTTGCTAAAATTTCTCTGTCTCCTGACGCTTGATTT
AGCATTAAGACAAAGTCGGTATTATCAAAGATATTTTCAATTTCCTTACTCATAAGTAGG
TCTTTGACATTTTGCGTAATACCTGTTGGAATACCTCCCCATTTTCTAAAACGCTTCCAT
ATTTCCACAGAATAAGATGCTGTCTGCTCATCTTTTAATAGCAAGTGAAACTCATCTATA
TAGTACCTTGTAGCCTTGCTTCCTCTATTTTGAGATACTTTATTCCACACCTGATCCTGT
ATAACAAGCATTCCTATTTTCTTTAGCTGACTTCCAAGCTCTTTAATATCAAAGCACAGG
AGTTTCTTATTTAAGTCCACATTTGACCTGTGATTAAAAACATTAAGGGAACCTGATACA
TAGATTTCCATCTCCGGTGCCAGCTTTTTACCGACCTTTTCTTCCTGTCCTTTTAACATA
TCGTATAGGTCTTGAAGTATAGGCATATCACAAGGTTCTGGATTTTCAAAATACCTTTCG
TAAATCTTAGGTAAGCACCTGTCTATAACGGACTTTTCTTCTGCCGTAAGACCACTACCG
CCTACTACAAGCTCCAGCATACTCATAATGAAATTTGCTTTGTCTTTCTGGAAATGTCAA
TATCAGTTCAGTATTTTTATCCCCTAAATGTATGTTCAAGCCACTCCATTCTTTTTCTTT
GTGACTTTCAGCCGATACAATGTCGGCGGTAAGCCATCCTCATTAACCGTACTGATTCTT
TTCCGGTTGTAATAGACCATGGTGTATTGCCATACAAGCGTTTTCACTTGTTCCCGC
>NODE_14
TTGGTTTTGACATGGACGTCAAAACCAAACCGTTGTGTCGAATTCTTTTTATAAAAAATA
GGCGATTCTAAAAGGCAGCGAGTCGGTGAATCCTATTTTTTTATAGGCAGTGATGGCGGC
AGTGTTTTTTACCTTTACAAAAAGCGCAAGATTTTTTCCCGCCTGCATTCTGTCCCGTAC
GAGATGAGCGGTAAGGGCGGTTGCGAGTCCGCGGGTGCGATAGGCGGGGAGCGTGTATAC
GCCGCCTATTTGGTTCCAGTTGAAGCCTTGCGCGTTGGTTCCCGCTTTAGCAATCGGGGT
TTCATTTATTGAAGCGTGAAAAATTATTTCCGATTGCAGCTTTGCTTTTAGCTGTTTTAA
ACAAACAGGAGTTTTTACCGTTGCCGTATTTGAAAGCACTTCGGTATTTTCATAATCAAT
TTGCAAGGGTAAAAGTTTTTCCGCATCATCTAAGGTTGAGCGGGAAAAGTGTACACCGGA
AAATTGTATACCGGCAAAAAAGTTTTGCTGTATTTTTTCGAATGCGGTGAGCAGCATGAG
GGTGTAATTTTCAATTCTGGAAGGACTTTTTGCAAAGTATCGCTTGAGCAGTGTTTCAAA
AAGTATGGTTCTATCCGCAATGCCCATAATTGAATGAATTGAGAATTCAAGGAAATAGCC
GGCAGCTTGTTCAATTAAGGAATCGCTGATTGATTCATCAATATTATGAAGGAGTATGCC
GTTTGCGGTAAGTAAAAGTACTCCGCAAACTTTTTGTGGCTTTGGAAAAACTGCATAAAA
CAGCAAGCACTTGCGCACAAAATGTTTCGGGCTTTTTCCCAAAAAAAAATCTCGTAATTC
ACGCAGTTTTTCCGCCAGGTTTATACTATAAGCTTCTCGCAATATAATAAATTGAATTGC
CTCGTCAATATTTTTTTTAGTAATTGATTTAAGACGATATTGCATAGGTTATTGCTTTAT
CGGCATTTTGCCTTTCGGGATAAAGTCTCCAAGCAAAGCGGCAAAGGCTGCCGCAAAAGA
ATATCGAGAATAACTGTATACTGCAACGGCAGATTGTATTGCAGGCAGCTCTAAAAGAGG
TACAGGAGAAAGCACCGAAATAATGACATAATTTTTATGCGGAAAAAAACGTAATAGCTC
TATAAGTTTTTGCTGAGAGTATGAATCGGCAAGACAAAAAATAACAGTATCCGCATTGCG
CACTTTATAAGAAAGCGAGTCCGAAAGGTTTGAGGTTTCCGCCAAAGGGATGCGTTTTTT
CCCGACTTTTAAAAAATCTTGATAGCGCCCCGCAAGCAAAACGTTTTGCAAAGACTTTTG
AGGAAGCGGAATATTTTTGTTTCGTACTATTGTTACTGCATGTGCCGCAATCGATAGAAA
ATATTGTTCGCTTTCAGGATCAGGCAGTTTTTGCGGGATAGAGGCAATATCGGGAAAGAT
TGGGGCACTTTTGCCGCTTTTAAAATAGTTGAGTTTCGCAAGCAGTATTTTATAGGCTGC
ATTTTTAACTCTTTCTTTAAACGCAGGATTTTTTCCCATGTATTGCAGATTATGTTTCCA
GAATGCATCTTGCTCACGCGGCGTTGTGGAAGACTCAATAATATCATTGCCCGCCTCGAG
CGCGAGTTGTACCGCCTTTTCAATATTCCCTGCATAGCGAATTGCGCCGTGCATCATCAT
ATCATCGGTGATGATCAGTCCGGTAAATCCCATTTTTTTTTGTAAAATATCGGATAAAAG
ATAGCGGGAAAATGTTGCCGGAATATTTGATTTTAACGCATTCGGAAAGCTGAGGTGTCC
GCTCATAATTGCGGGAACGCCGGAATCAATTAACATATGAAACGGAAGGAGCTCCCTATT
AAAAAAGACTTCTTCAGATATTAAGATTTCAGGCAGTCTTCCGTGACTGTCTATGCTGGT
ATCTCCGTGCCCGGGGAAATGTTTTGCCGTTGTAAGCACACCGGCGTCCCTACTGCCGCG
CATAAAGGCTGCCCCTAAAATGCCGGCTGATTTCGGATCATCTCCAAAAGCGCGCTGACC
GATAATTGAAGAATTTTTATTAGTTAAGAGATCGACCGCGGGGGCAAAGTTAATATGTAT
CCCGAGAGTAGCAATTTCTCGTCCGATATAGAAGCCTGCATAATACGCATCCTGCGGAAT
TCCTGAAGCACCGAGCGCAAGATTTCCCGGTGTTTCGGACGTAAGTCCTTTGACGTGCCG
AATCCATCCGCCTTCTTGGTCGGTTGCTACAAATAAAGGAATAGAAAAACGGCATTTTTT
TGCCGTCTCTTGTAAGTGATAAATTGATTGCGCAAGCTCAATACTGTCATGTGTGTTCCA
ACCGAAAATTTTTATGCTGCCTAAGCCTTTGTTTTTAACCCAACCTGTCAAAATATCGGT
GGGCTTTTGTCCCGCCCAACCGAACATAAAGGTTTGTGCAAGCAATTCCTCATCGGTCAT
TGCCGAAATAATTTGTTCGGCAAGTTGAGGCGCAGGGAGATCATCATAAAAGCTTGGCAA
AGAAGCTTGTTGTGCAAAAAAAACCGAGCAGGGAAATAAAAAAGAAAACAGCATTATAAG
CTGTTTTCTTTTTAACCAAGTTACATACATCAACCGTTTAATTTGTCAATGTACCCTGCT
GCACTATGTGCCGCAATAGCACCGTCCGCAGATGCGGTAATAACCTGTCTGAAAGACTTG
GCACGAACATCGCCCGCGGCATATAGACCGGGGATTGAAGTTTCCATTTCTTCATTTGTG
ATGATATAGCCGATAGAATCTTTGTTTGCGTCAGGGACAAGATCGGTGATCGGAACCATA
CCGACAAAGAAGAAAACCGCATCACACGCAAGTTCTTTTACTTCACCGGTATTCTTATTC
TTTAAAACAACACCGGTTACATGCGATGAACCTTTCACTTCTTCTATGATAGTATCCCAC
TCAATTTTGATATGCGGATTTTTCATTGTGCGCTCCGCTAAAGCTTTTTGTGCTCGCAAC
TCATCTCTCCGGTGTACCATCGTAATTGTTTCGGTTAAACGAGATAAAAACATTGCTTCA
TCGCAGGCTGCATCACCGCCGCCTACCACGACAATATGCTTATTCCGGAAAAAAGGACCG
TCGCAAGTTGCACAATAGGAAACTCCTTTACCGTAAAATTCTTCCTCACCGGGAATACCC
ATCTTTCGGTGCTCCGCTCCGGTTGCAAGCACTACTGTCAAACTTGTATATGTTTTATCC
GCTGTTTTAATCGTAAATACAGAGTCTGTTTTACTCAAACTTTCAACATTTTCATATACA
ATCTCCGCTCCAAAGGCAATCGCTTGTTTGCGCATATTTTCCGCATATTCATATCCGCTG
ACAGGATCCGCATAACCGGGATAGTTTTCCAAGGAGTCTATTAAAATCGCCTGCCCGCCA
TGCGCCTTACCTTCAATCACCAGGGCTTTTAAGTTTGCACGACACGCATATTGCGCTGCA
GTAAGCCCGGCCGCTCCGCCGCCAATAATAATAATATCGTAATCTGTTTTCATACTATAA
ATGTACGGAATTATATATAAATTGTCAACAATAAGAGTTCTTATTATTATTTAAGCTTTT
TTTTAAAATTGAGAAGAGTCTGCGAGTTTTAAAGCTTTACAAACTGCTTTGCTTTAAAAC
ATCGATTCTGTTTGGAACCACGGGCGTCCGTGCTCGTTCTGAGTTTTGACAACGGCGAGT
AAACTTACCATAGTGATGCTGAATCCTCAAGCCGGCTGTTAATGCTTCGATTAACATATA
TGAAAGTTAATTGCAAAACGGATTATAAAACTGAAACTTTTAAACTCGAAGGTCAAGCTG
TTTTGCTTAAAACATACTACGGAACAGAAATCAGAATCGCCACGGCGGGCGGCGACGGTT
TTTAAAAAGTGCGAAGTCGGAATCTTTTTGCATGTTAAAAATAGCGCAAAAATAACCGGA
GCCCATGACTTAGTTTTTGTATTTGTGATAAAACTAAGTCGACGAGTTTAAAGCTAAACC
TAAAAATGAGCGTTTTCGATTGTAAACATAATTTTAAAAGTCGTGTTTTGCAACAGCTTT
GTGTGGTATATGCAACCCTGAAACCGGCATTGCCGTGAATGATGTATTGTGCGATTTTAT
TACTGTCAGGAAATTGGAACTATATGAATAAAAAGGGGCGCTGGCGTTTAGCTCAAGCTT
ATGGTATATTTATAAGCGATTTAATTTTCATTAGCAAAAACCTCTCCGCAAATAGTAAGT
AAAAAAATCGCAGAGGATGACATAAAAAAATGCACAAAAAAATAGAACCTAAAATAATTG
AGCAGGCAGTATATTTTAATCCGTACCCCGGGATAAGCATTCATCATTATTATACTGAGT
CTAATAAAATTTATCGATACGATGCGGGGAACCCCGATGAGCATGAGTGGACAATTAGAA
TTGACCATTGCAGGATTGGCAGAATGGAAGCAGAATTTGAAGCAGACGAGTTTGCGTATA
TTGATTCAGGAGATTTAGTTATCAATTCAAATGATTGCAAAATGGTATCGTCAAGATTTC
CCTGCGGAGCTTACGAAGGATTTAGCATTATTATAAATGAAAAGCTGCTGCCGAAAAATG
TAAAACTATTTTTAAAAGAATTACACTTAGGTTTGGGAAGCATCAATAATAAGTTCGGCT
TGCGAATGTGGTATACAATAGAAACGGAAAACATAATTAAAGATGTTGTTGATTTAATTT
ATAAATTGATTAAAGTAAAAGATGAAAAATATTTATTTTTAAAATGTATAGAGCTCTTGT
ATGTGCTTAATGATTTAAATCCGGATATTCAAGAAAAATTTTATAGCTACAACCAACCTG
AAATAAAAAGAATTAAAAAAGTAATAGAATCCATAAAAGATTCTGAATTAAGTTATATAG
AAATTTCAACATTAATACAACAATCAAATATAAACCAATCAGATTTTTATCGACTCTTTA
AAAAAATTTACGGCTTATCTCCAAGAGCGTATCTTAACGGGCTTTTGCTTAGCCGTGCCG
CCCTACAATTAGCTACTAGCGATAAAATGATTTGGGAAATTGCAGTTGAAGCGGGTTATT
CCAATTTCAGTAAATTCTCAGCATCATTTAAAAAAACTTATGGAATAAGCCCCCGTCAAT
ATCGGAAAAACAATATAAGTACGGAGCATTTATAATAAAAACGGAGCAGAAACCAAATAG
GAAAATTAGTATAATTATTGTTAGTTCTAGCTAACAATAATTATACTAATTTAAATACGG
AGGATAAAATGAAAAGAAAATATATTGTAGGCTTTGTATTGGTTTTGTCGGTTTTTATTA
TTTCGTGCGGAGTACAAAAATCCGGAAATAGTGAAATAAAAAAAGACGGTGTTCTTAATA
TCGGAGCAATCGGATCGTTTAAGAATTCAAAAGAGGGCGGAACCTTAGTATTCGATACAC
TTACTCGAATCGATCATAATTATCACGCCTTACCGAGTTTAATCCGCTCATGGACACCGA
ATAAAAATTATACGGAATATAACTTAGAAATAAGGGATGATGTAAGTTTCCATGACGGCA
CTAAGCTTAATTCTGAAATTGTAAAATGGAATATTGAAAAAGGCGGAGTAATTTATTATT
CAAGCTATAGTTTTGTTTTAGAAAGCATTGATATTATAGATGAAACGCATCTTAAGGTAA
AATTTTCGGAACCGAATTTAAGCTTTCAAAGCGACTTAGCACTGATTCCTTGCATTCCGA
TTAACGGTTATACTCAGGAAGGAAAATTTGCAACCCATGTAGGAACAGGAGCATATCGAT
TTGAAGGTACGGATTCAGGAGGGGTTACTACACTAATACGAAATGAAAAATATTGGGATG
ACGATTTTAAAACGGATGTAAATAAAATTTTATGGCACGTAATTCCCGACGAACAAACAA
GAAAGCTGGCATTGGAAAGCGGTAAGGTTGATGTTATTGGTCTTAGTGAGCACTACATCT
CCATGCCGTATTCCGTTATCAATGAGCTGAAAAAAAATAATCGATTTGAAATTATAAGAG
AAAACGAATATTCTTATACCAGTGTCGGCTCGCTGGTGCCTAACTGGAAAAACGGAGTTT
GTGCGGATAAAAACATAAGGCTTGCTCTTACAAGCATGTTCGATCGAAAAACTTTGGTAA
AAAATATTTTCTTCGGAATTCCGGAAGCTTGCGGGCATGTGTACAATCCTAAATTTGATG
ACGGACCGAAAAATCAAAAGGCATTTGAGTATTCGGAAGAAAATACGAAACGCTACTTAG
AAAATGCCGGATACATTATCGGAAATGCAAATAAGCCAACCGTTAATGCGAAGGGCGAGC
CCTTAAAACTAAAAATTATTTGCGGCGATGAAGAATATGAAAAGGACTTACTTCTTTATA
TTGCTGATGTAATGAAAAAGTGGGGTATTGAAACTATTGCAACTTCGTTGGATGTAGCAC
AAAGAATGAAAACGCTTGCCGCAGGCGACTATGACATACATATACGGCATCCGTGGTTTG
TACCGCTTATTGGGAGCATAGGATATATGGGATTTTCTCGGGATCACAGCGAATACGGAA
TTGGACTTTGCATAAATGATGAGATGTTCGAAGCAAGCAGCGGATATCTTAAAGCAACAA
CTGAGGAAGAGGCAAAAAAATATGCAGCAAAGATTTGGGAAATTCAATATAACAACGCAG
TAACCATCCCACTGTTTGCTGACTTGCGATACATTATTCACAATAAAAAATTTAAAAACT
TTCATTTTGATGGTAGTGTATTCAAAATTGATTTAAACGGAGTTGTATATCGATAATGAA
ATTATTGCGACGACGGTGGTTTAGAAATATTCTTTTCTTTTTTCCGATACTTATAATTAT
CACTCTTATTGCATTTGCAATAGTTTATTTTTCTCCGGGTGATGCAGGGAATTTACTATT
GATGAAGCATTTGAGTAAAAACATTGTATCAAAAAGTGATGCCGCCGACTATGCAAGACG
ACTTGGATTTGATGGAAGTTTTTTTGAACTCTACGGCAAATGGATGAAAAATATTTTGCG
GGGCGACTTCGGGCGGTCTGCTTTAAACGGCGAAACGGTAATAAAAGTTTTTTGGAGTAA
ATATAAGATTACCTTTTTGATGGCTTTAATCAGCATTGCAGTGGAGATAATTATTTCTTT
TTCAATGGGCTTGTATGCAGGAATAAAAAAAGGGTCTGCGGCAGATCGCTTTATTAACTT
TTGGGCTGTTGTCAGCTGTGCAATTCCGCCTTTTTGGATTGGCTTGATTGCACTTTGGTT
TTTAACAATTAAGCTCCAATGGAAACATGCAATAGGCTATTCCGGTATTACAAGCCTTAT
TATCCCCGCACTGATTATGGGTGTAATAAGCATGGGCTTTATGTCAAAAATTGTAAGAGC
TAAAACTCGGGATGTGATGAACAAGGGCTTTGTTGAATTTTCGTATTCGCAGGGTTTGAG
TAATTTTGATATTTTAATATACCATGTGCTTCCTCATGTGCTGCCTGCCGCAATTTCTAT
TGCAATTTTAGATTTATCTTCGTTTTTAGGCGGCGCTGTTTTAATGGAAAAAGTTTTTAA
CATTCCGGGATTCGGAGATACTTTAATAGAAGCAATTAAATTTAAAGATTACTTTTTAAT
CAGCGGTTCGTTGTTTTTTATTGGGATAATGATTTGTGCTCTTAATCTTATTGCCGATAC
AATCTACCCAAAACTCGATATGAGAAATGAAAACGAAATCGGAAGCTTGAATAAAAGGGA
GCTGCTCTATGCAGAAAATTATTAAAAAAGAAAAAACGTTCAGACTGCTCAGCTTATTTA
TTATTCTCTTTGTTTTAATTGTCTCCTATTTGAGACCTGCCCATGTATTAAATTTTAATG
AAAGATTGATTCCACCAAGCTTTTCGCATATTTTCGGAACAGATCACATGGGTAGAAATG
TGTTTTTTTTGAGCATCGAAGGTTTTAGAAACACATTTTTAATTGCTCTTCTTTCACAAG
TTATTCCGTTTTTTTTCGGGGGGCTTATCGGAGCTGCTATAGGTTTTTATAAAACAATTT
TCGATGAGTTTTTGCTGCATCTAATGAATATTATGCTTACTCTGCCAATGATTTTATCTG
CAATTTTTCTTAGCGCAGTTATCGGCAATGGGCTTATCACTGTTTTAATAGTTATTTCTA
TTTTTGGATTTGTCTATAATATTAAGTTAGTCAGAGCGGAAATATCAGTGGTTAAAAATG
AAGACTTTATACTTGCGCTTCGTGTAAACGGCGTATCGGACTTATCAATTTTTATTCATA
ACATTCTGCCGCGCGCATATTATCTTTTACTTCCAATACTGCCTTTAATTATTGCACATA
GCATGATCGCTGTTTCATCGTTTTCATTTTTGGGAATGAGTTTTGATCTTAGCACACCGG
AGTTGGGAACAATTTTAAAAGATTCATTACGATTTTCCGGCAGCGCTCCGTGGCTTATTA
TCTTTCCGGGACTTTTTCAATTTATATGCGTGATGATTTTTACAAAGTACTCGGACTTGT
TGGAAGAAAGATTAAAACAGGGAGGCGGCGTATTAAAATGAAAGAGCTTTTAAAAATTGA
AAACCTCAGTATTTCTCTAAATGAAAAAAAGATAATAGATAGCGTCTCGTTGAGTGTTCA
AAAAGAAGAGGTTTACTTTTTAGTCGGAGAGACAGGCTGCGGCAAAACAATTCTTGCTAA
ATCAATTTTAGGACTTACTCCTAAAACGATGAAAGTAAACGGTGCAATTAAATATCTTTC
CGCAGAAGGCGAATACATAAACTTGCGCGAAAACTTTTCGTGTTTAAAAGATTTAAGAGG
AAAAGAAATTTTATGGGTACCGCAAAACACTAACAGCGCATTAAACCCCTTACTCAATAT
GGAAAAGCAATTTTTATTACCGATGAAAAAAAGATTGGGGCTTAAAAAACAAAATGCACG
AAAAAAAATCTTAGAGCTTTTTAAAATGCTTTCACTAAATCCCGCCGAAGAAATTTTACG
CTGCTATCCTTATGAATTATCAGGCGGAATGAAGGTTCGCGCGATGATAGCAATCGGGCT
TGCCTTAAATGCAAAGCTGCTATTATTAGATGAGCCTACAAAGGGTTTGGATGCAAGCTC
TTGTCTTGAATTAATGAATTTACTTTTTAAACTTGTCAAAGAATATAAAATGAGTATTTT
GTTTATCACGCATGATTTAAGAATTGTGGAACAATATTCGGAAAACATTGCAGTTATGCA
TCAGGGAAAAATTGTTGATAGGGGTAAATATCAGCATGTCGTTAGGGAAAACCCGAAAGC
CTATGTGAGGGCTTTTTGGAAAGCCCTCCCTGAAAACGGAATGGAGGTGCTGTGTGATGC
CTAAAGTTATTGCAGAGTTTCAAGATGTAAGTATTTCATACGGAAAGAAAAACACCACAG
AAATATTAAATAATGTGCATTTAAAAATTTACGAAGGTGATGTCCTCGGTATTACAGGCG
AATCCGGTTCAGGTAAGTCAACCCTTGGGTTTGCGCTTACAGGATTAAAATCAATAAGCA
GGGGAAAAATTATTTCCCCTTTAAAAACAGTTGGCATGGTTTTGCAAAATCCGGAAACCG
CATTCGATCCGTTAAAAACAGTCGGCTGGACTCTTATGCAAACTAAAAGAGCATATCTTA
AACGGAATTCTTTGACGGTTGATAAAAATATAATTAAAACCGAATTAAAATCTTTTTTTA
AAGACTTTGCAATTACCCCGTCAAGACTTAATGATAAACCGCAAACTTTTAGCGGCGGAG
AGTTACAACGAATATCAATTATGTGCGCCCTGCTTTCAGGTTCAAAGCTAATAGTTTTAG
ATGAAGTAACTTCAATGTTGGATGTTATTACGCAGGCAAAAATTATGCATCTTTTATTGG
CACTTAAAAAAGCATATAGATTAACCTATGTATTTATCAGTCATGATATTGAATTAGTAA
AAAGGGTTTGCAATAGACAGTACCAAGTTGTTGATAAAACACTTGTGTTTGTTAATTAAT
TTGCATGTTTTAATTATTTTTTAACTAGTTTTTAACTAGTAAGGAAGGAAAATGAACAAG
TCTTTAATAAACAATTTTATAATAACTATATTTAAAAGGAGACGCATATGCTAATTCACA
GAAGAATTATAGAGTTGATGAGCGGTGTTACCCGTTATGTTTTATCAAAATCGTTCATTG
GTCTTATAATTAATTTTACGTTTATCTTACAAGCACTTGCACTTGGACAGATTGTAAAAG
CTCTTTACGTTCATGCAGAGTTTTCACAAATCCAAAGATATATTATCTATCTGGTCATTA
TTGTGATTGTACGATTTTTACTGGTTCGGGCTAATCAAATATACGGAAAATGGATTGTCG
GAAAAGTAAAGGGGGCATTACGCAAGAGAGCATACGAAAAACTTTTGCGATTGGGTCCCG
GTTATTTAACAGAAACAAGGACGGGAAAGCTTGAATCTACAATCGTTGCGGGTATTGAAT
ATTTGGAAGGATACCTAACATTATACATCCCGCAAATTATCATTTGCATTATAGGATCAA
GTGTAATGGTTACCTATATTTTCACGGTAGATTGGACGCTCGGTCTTTTAGTTTTAGTTT
CTATTCTCATCACTATGTTTGCACCGATTTTATTTTTAAAAGTATTATCAAAATTCACCG
AAGAACATTGGAGTGCTTACTTGCATCTTAATGCCGAGTTTGTTGATTGCGTTCAAGGAA
TTATGACACTGAAGGCGATGAATGCGGCAAAGCGAATCGGAAATAAATTAAAATCAAAAA
TGCATAAGCTGTATAAAAAAACAATGGCAAGTCTTCGCATAAATCTTGCCGAGTTCGGGT
TTGCAAGTTTTTTTACATCCCTTGGTTCATCTTTTACACTTGGACTTGCAGGCTATTATG
CGGCAATTGGACGTATATCGATTTCATCTCTTGTTATACTTTTATTTATGGTGTCGGAAG
CTTTTAGACCGGTGCGCGGATTAGCAAATTATTTTCACCAAGGTTTTATGGGAATGACTT
CGGTTGACGGCTTAGTTGATCTCTTTGATGAAAAGGAAACTATTACGGATACTCTTAATC
CGCCCGATCCTGCAATTGATAGTCCGCATCAAAATATATCGTTTGAAAACATATCTTTTT
CATATGCTAAAGAAAAAGTTTTTGACGGGCTCAGTTTTGAAGTGCGTGCCGGAGAACGGC
TTGCTATCGTTGGAGAGTCGGGTTCGGGAAAAACTACCATTGCCCGATTGCTTTTGCGGT
TTTACGATCCCGACAGCGGTGTAATTCGCATAAACGGAGTTGACACTAAAACAATTCCGC
TAAAAAATTTGCGCGAAAAAATTGCAATGGTATCTCAAGATACTTATTTGTTTAACGGAA
CAATTGAGGAAAATTTAAAACTTGCAAACGAAGATGCAAGCAAAGAAGACTTGGATGAGG
CAATTAAAATTGCCCGGCTTGAAGAATTTATGCAATCTTCGGAGGACGGTTATAACATGA
AGCTTGGGGAGAGGGCGCTAAATCTTTCCGGCGGACAGCGGCAAAGGTTTTCCATTGCAC
GCGCTCTTTTAAAAAACGCTCCGATTATTATTTTAGATGAAGCCACTTCAAGCATAGATA
TCGAAAATGAAAAACAAATTAAACTCGGGCTTGACGCCCTGTTGAAGGGACGCACATCAG
TTACTATTGCGCACAGGCTTTCAACCGTTGTCGATGCGGATAGAATTTTAGTTTTAAAAT
CCGGAGTGATTGTAGAAGAAGGAACCCACGAACAGCTGATGGAAAAAGGCGAGTATTATT
ACAAACTTGTGCTTGCACAAGCAGAGGAGATGAATCAATGAGTAAATATTCAAATCTTAT
AAAACTTTCAAAGTATTCAAAACGCTATATTGGAACATTAATCGGTTCTATTGTTTGCGG
AGTTATGAATTATATTTCGCAATTAGTATCGCTTTTGTTAGGAGCATATTTAACAGGTCT
TGCCATAGGCGGAGCTGAGGGCAGCGTTATTGTTAAATTCTTCCCATACCTTTTGGGCTT
TATTCTTGCAAAGGGCCTGTTTGCATATTTGCACATGCTCATCGCCCATGAGCTTGCCTA
CCTTGTATTGGAAGATTTACGCGGAGATGTATTTGACGCAATTGAGAGGGGCGCACCTCT
CACAAGTTTAAAATACCGCACCGGTGATGTAAGCTCCATCATTATGGAAGATGTTGAAAC
TTTGGAAACTTTCTTTGCCCACATCTTCGGTGATTATATGATAGCTATTATTTGTATGCT
GTCATTTTTGGTGCTTTGCTTAACAGTATCTTGGGAGATTGCCTTACTTATGTTTGTATC
CTCGTGTATTATCACAACAATACCGTATTGGTTTTCAAAGGAAAACCAAAAAAACGGAAA
AAACATTCGAACAGGACTCGGGCTTGCGAATGCTCGGATTGTGGATGCAATTCAAGGTTT
AACAGAAATTATTATTTTCGGGAAAGAAAAAAGCTTTACCCAAAAAATAAGTAAAGACAC
CGCAGACTTGAGCAAGCACGAAATGCGTGACGGCAAATTAAAAGGATTGGAAGCAGGCAT
TATTGATACGGTGTCGGCTATAACAATGATAGCGGTAATTCTTTTAAGTCACAGCATGAC
AATTTCAGGACGCCTCGATAATACTCTGATAGCTCCTCTTATTATTTTAGCGATGAATAT
TTTTTTGCCGGTAATAGCGGTAACAAGCACTGCCGGAAAAATTAGCCTAACAGCTGCTTG
TGCTGACAGGGTATACGGATTAATTCACGAGCCGTCTCCGATTAAAGAGTATTCGAAGGA
TGAGCGTGCAACAAAATTTGCAGAAATTGAAACCGAAAATATTTTGGACGTAAAGAATAT
CAGCTTTTCATATGATAAAGAAAATCCGGTACTCAAAAATTTAAATGTATCGATTAAAAA
AAATGACAATGTTGTTATTACCGGAGAATCCGGGGCAGGCAAAACAACTCTAATGAATTT
ACTTTTACGCTTTTATGATCCCGATGAGGGGGCCATTTATTTAAACGGAAAAGATATAAG
ATCGATGCGCACTGAAGATTTGCGAAAAAACATTTCATACGTTTCGCAGGATGTGTACTT
ATTCAACGGAAGCATTGCGTAGAATTTAAAATTGGGAAACCCGGAAGCAAGCGATGAAGA
AATGATAGCTGCGGCAAAAACAGCCTTGGCTGATGAATTTATCACTAAGCTTGAAGGCGG
CTACAAGGCTCGTGTCGGGGAGAGGGGCATGACGCTTTCGGGAGGACAAAAGCAAAGAGT
CGCAATTGCGCGAGCCTTACTGACAAATGCGCCGATACTCATAATGGACGAAGCGGTTTC
CAATTTAGATTCCGAGAGCGAGCGGCTTTTTAGAAAGGCACTTGAAAATATAAAAAACAA
AAAAACTATTATCACTGTTGCGCACCGCCCTTCCACAATAAGTGCCGCCGACAGGCGAAT
TCATTTGGAAGACGGAAAAATTGTAGACAGCCAACAGTTGTAAGCAGTGTTTAGTATTGT
AGACAGCCAACAGTTGTTGTCAGAGGCTAGTGTTATAGCCAGTCAACAGTTGTAGTCGGT
GTTTACTAAAAAAGCGGAGTTGGTTTTTTTACCGTAAAGAAAACTACTCCGCTTTTTTTT
AACCGCTTAAAAACAAGCTACAAACAAGTTACAGGTTTTATACCGCAAGCGATTGTTTTT
CCATCATCGATTTAAACAAGCTGTTCTTTTCCAAAAGCTCGTTCGGGCTGCCTGTTTCTT
CAATCTTGCCATTCTTGAGCACGACAATTTTATCGGCACCGGCAACCGTTCTCATTCGGT
GAGCGATGATGATAACGGTTTTATTTCGTACAAGCTCTGAGAGAGCTTCTTGAATTAAGC
TTTCATTTTCAACGTCCAGGCTTGCGGTCGCTTCATCGAGGAGAATTACAGGCGCATCTT
TTAATATTGCCCGCGCAATTGAAATACGCTGTCGTTCTCCACCTGAAAGCTTTTCGCCGT
TTTCACCGATGAGGGTATTGTACCCATCAGGCAGCTTTTGCACAAACTCATCACAGCGAG
CAAGCTTGCTTACGCGGAGCACATCCTCATCGCTTGCGTCTTTTCTTCCAATGCGGATAT
TATCCATTATACTTGCATTAAACAAAGTTACATCTTGGAAAACAATTGAAAAACTTTTAA
GTAAAGTTTCCGGGTCAACCCCCGAAATATCCGTACCACCCAAAGTAATTTTTCCTTCAT
TAATATCCCAAAAGCGTGCAGCAAGTTTTGTCAATGTGGTTTTTCCGCTTCCGCTCGGTC
CGACAAGTGCGGTTGTTTCGCCCTGTTTTGCGACGAAGCTGACGCCGCGGATAACTTCAA
AATTGTCATCATAGGAAAAGCGAACATTTTCGAATCCGACATCATAATTGTCGGGTTTAA
AGTTTTCAGTTCCTTCTTGCGTCGGCATTCCTTCAATTTCTTTTAGTCGTGTAACTAAGG
TGTCCAAATACAAAAGCATTGATAAATTGTTAAAGATATCCGAGATAGGGTTGTAAATAC
TCATTGACAACATTAAATATGCGGCATAGGTAATAATCGGTATTTCTCCGGCTATGAACA
TTTTAGCTCCGACAAGAGCAACCGCAACAATACCTATTTTTAAAACAATTGCGGCAAAGT
TTAAAAACACGCCGGCGGAAAGTTCACCTTCCAGCTTAATTTTTTTCTCTTCTTTTAGCT
TGGTTTTGAAATTTTCCAAGAATGAATTTTCCATACCGTAGGACTTTATTTCCTGTATTG
AGTCCATTCCTTCTTGCAAGCTGTCATAAATTTCACGCTTTTTTGCATAGCCTTTTCGGT
AGCTTGCTTTTTGGAATTTTCGCGATACAAAAAATATTAAATATGCAAAGGGAATAACGC
AAAATACGGCAAGCCCCAGTTTTACATTATAGCGGATTATCATTGCGGATAAAATTATTG
TTGAAATTACAGTTGCATAAAGCTGCGGTACAGCATGAGAAAAAAGCTCTTCGTATACAT
TGAGGTCGCTCATAATAGTTGCGCTTAAATCCGCAATATCTCTTTTGCCGAAATACGCAA
GCGGCAGTTTTTTTAACCGGTTTGCAATATCAATTCGATAATTTTTTGATTCCTGATATA
CAACCGGGTAAAGCCGCATATAATCAATCCTTCCGATAATAAACATAAAGATAAACATAA
TGCCTATTGTTAAAAGATATTGCCACATTCCCCATTGAACCGTGGAGGGCGTTCCGAAAT
ATACGCCGAAAAATTGATCTAAAAAAATAAACCCGAACATTGGCGGAAGTATTTTTGATA
AGTTATTCAGCGTATGGGTAAAAATTGCAATTACAAGATTTTTTGCACCCACATCGCTCA
TTGAATATCGGTTCTTTAAATATTTTTTCATTTTTGCACCCCGCTTTTTTCTCCGATTTT
CCAATCGACAGATTTTTTATATTCATCCCACATTGATTTATAAACTGCACCTTTTTGTAG
TAATTCTTCATGGCTACCTTCTTCAATAATCTTGCCGCCGGAGATAACCAAAATTCTATC
CGCATCTACAACCGACGAAAGGCGATGCGCAATCATTAAGGTTGTTTTGCCCTTTGCTAA
TTCTTTAAACGACTTTTGAATAATGTGTTCGTTTTCCGGATCTGCGAATGCGGTAGCCTC
ATCCAATAAGATAAGCGGGGCGTCTTTTAAAATTGCTCGCGCAATTGCAATGCGCTGCGT
TTCTCCTCCGGATAAATACGTTCCCTTTGTACCGATTATTGTATCAAGACCTTTTTCAAG
ATTTTCTACAATATCGAGTGCGCTCGCTTTTCGCAACGCTTCTTTTAATTCATCATCGGT
AGCATCTTTTTTTGCAAGTTTAAGATTATCCCGAATGCTCATTTTAAATAATTTTGAGTT
TTGAAAAACAAAGGAAACATTTTTCATCAAGGCTTCTTTTGTGTAATCCTTTATGTTTCT
ACCGCCAAAAACTACCTAGCCTTCATCGGGATCCCAAAACCGCGATGCAAGCCGTGCAAT
TGTTGTTTTACCTCCGCCGCTCTGGCCGACAAGCGCATAGGTTTCGCCTTCTTTAACATG
AAAGCTTATATTATCTAAAACCTTCCCTGCTTCTCCGCTGTATGCAAAAGAAATATTTTT
AAATTCCAATTCAGCCTTTAGCGGTTTATCGTTTACGCTTCCGTACTCCAATTCATCATA
CTTTAGCATGTTTTCAATTTTTTCAATACTCAAAACCGCTTTTTCCCCATAGCTGAATAA
AAAAGCACTGCGCATTACAAGACTGCCGAAAGTATGTCCGACTAAAAAGAAGATAATACA
GTTTGATAAAATCATGCCGATGTCTGCACCGCCATTAATTAAAATAAGCGCAATCGGAAC
AACAAAAAATGCCGTACTAAAAACAATTGCTTCGTAAGCAGGCATAATGTTTTTCCATAA
AAGACAGATAGACCTTACAAATTTATCATATTCAATGATTGATTTATAGAAGCGCTTAAA
AGATTCTATCGACTGTGCGAAAACTTTAACTATCGGAATACTGCGCACATATTCAACCGC
TTCGCTGCTCATGGCTGCAAGCGATTCGTAATAGTCCTTTCGAAGTGCCTGTGCCTTTGG
AGAGCTCATTTGCGACATATATGCCATTCCCAAAATTAAAGGCAAAAGGCTGTCAATAAC
CAGTGAATATTTCACCCCTAAA
>NODE_15
TTATAGGGGTGAAATTATCACAGATTAAAGACAACAAAAATCACGGTAATTGACATTGCA
TGTTTTTAATGGTATCTTATTTACCATTAAAATACAGCACTATTCATATTTTGAAGGAAT
GAGAACGATGAAATTCGGAAAACAAATCATATTAACAGTCGGCGGCATTATCATTTTTTT
GTTTGCGGTAATTGCCTTTGTATTTATTCCCGGAGCGGGCGGCTTCGGAAGAAACAGCGG
GCTTATCTCGCTGGGGACGTGGGACGGAATTCGGATAGAAAATACGCCCGACGGGTTGTT
TGCAAAACAATATGCCATGATAAGCAGGGCTGCAGAACAATACGGTTTATATCCGAATGA
TCCCGCGCAACGCGAAATGATAGATTATCAAATAATGCATATTGCCTTTCAGGCGGCAGT
AATAGAGCTTGCAAGCATGCAAACAACACAAAAAAGCGGTTTTGTGCTTACCTCTGATAT
GCTTAACAAACATCTTATTCCTTTCTATTCGGATTCCAATGGTATATATTCTCCGCAAAT
TTATCAAAACACTTCCGAGCAGGTAAAGCTTGCCCGCCGTAAGGAAGTATCCGATGCAAT
TTATTCATCTCAATATTTTCAAAATTTATTCAGTAACGGAAATGATTTTTCCGGTTTAAA
AATGAGCGAAAATGAGGTGAAATTCATTAAAGACATGACAAAGGATGAGAGAAGTTTTCA
GTATATTGTTATTACCGATAAAGTTTTTCCTGCAGAAAATATTGTTAAATATGGAAAAGA
ACATAAAGATTTATTTGCCGTACATCATTTATCCATGTTGACCTATGCAACACAGGAAGA
AGCAAAAAAGGTCTTGGATTTGCTTAATAAAAAAGAGACAAGTTTTGAAGATGCCGTTGC
AACCGGATCGACTAAAACAGGCACAGATTCCGCCGGCAAAATGACTCATTCATATCGCAG
CGATGTAAATGCTATGTTTCCTGAAACAACGGATCTTAATGCAGTTCTTAACTTGCAGCC
GCAGGAACTGAGTGCTGTGGTAAAAACGGGAAGCGGTTTTGCCATTGTACGCTGCGATGC
ATTGCCGACAGAACCTGATTTTGCTTCCGAAGAAATGCGAACGCATGTTTTTAATTATCT
TTTAAATAATGAGCGCGGAATTGTTGAAGATTATATAGCTGATGAAGCAAAACGTTTTGT
TGACGAAGCAAAAAAAGAGTCTGGTTTTGGTGCAGCGGCAAAAAAAGCAAATCTTAATGT
TTTAACCAGTAAGTCATTTTCGATTAATTACGGTAATGTTTCAGTATTACCGCAGCTGCC
TCGACAATCGGATCCCGCTTTTTCAGGAATTGAACGAAATGAAAACTTTTTTAAAACAGC
CTTTTCTTTAAAAGAAGGGCAAATATCGGATCCTATTTTATTAGGAAATCAGGTAGTAGT
ATTAAAATTGCATGAAAAAAAGATTTCGGATGAATCAGTGCTTAATACCACTGCTGATAG
CTACAAACAAGCAGTAAATGCATGGTATGATCAATTCCCGATTTTTATGCTCGGATTTAT
GCAGCTTCCATGGGGGCAGCAAACCTGCATCGACTATATTTTAAACAGTCCGAAATTTAA
GGATACTTTTTCAAATATGTATCGTCGCTAAACATGGAGCATAAATCAGTATCGGAAGCC
CCTCAACTGGTAAAAACAGCGGGGGGCTTTTCTGTTTTTTATCGAAACACGTATCTTTAT
TCAAAATATAATGCAGCCAGAACACATGAGAAGCGCGCTGAAGCGTTATCTCCTGCGGAA
AATACTTTAATACTCTGTTTTTCACCTGTACTTGGATACGGATTAAAAACAATTCTGCAA
AAACTCCCGAGCTCCTCATTTTTACTCTGTCTTGAATATGATGAAGCTCTTTTTCAGCTT
TTTACCGGTTATACACAGCAAACGCTGCAAACTGCCGACAATTACACAGTACTTTATACT
AAAAGTATATCCGATCTTATACGGAAAATTGAAAATCTGCCTTTATTTCCGTTTAAGCAG
GTTCTGTGTATAGAAGGATCGGCGGGAACCTTTTTTTATCGGGATTTTTATGAGAACGCC
GAAACCTTTGCTCGTGAAGCGGTCAAAAGATATTGGGTAAATAAAGCAACGCTCATTCAT
CTGGGAAAAAAATATGCACGGAATTTTTTTGCAAACTATAAAGAGGCTGCAAAAAATCTT
ACACGTTTTAAAAAATTTCCGAAAAAATGTCTTTCCGTACCGATTCTTGTTGCGGCTGCG
GGGCCGGGGCTTGATAAAGCGCTGCCTTTTATAAAAAAAAACAGAGATAGTTTTTTTTTG
CTTGCCGTTGATGCGGCTCTTCCTGCCTTAGCACCGGAAATTATCCCCGATGCGGTTGTA
CTCCTTGAATCACAAGTTTGGATTACGCCTTGTTTTATCGGCTTTACAAATAGCAAAATT
CCGCTTTTTGCCGACTTAACCGCTTTTCCGCAGGCAGTAAACGCTTTAAGCGAGACAGTG
TATTTCTTTTTTACCAAATACACAAAGGCTCGTTGGTTAGATCGTTTACAAAGGGTAGGG
GAGACTCCCGCCGTTTTTCCGCCATTAGGCTCTGTAGGTTTAACAGCCTTGCAGATAGCA
TTAGCGCTTTCAGAAAATGACATGCCCATTTTTTATACCGGATTAAATTTTTCATGGGGG
AAAGCCGCTACACATGCGAAAAAAGCACCCCAGACTCGCACTCTCTATAATACTACCGAT
CGTTTTTATTCACTCTATCCTGAAAATACGGTATTTCCTTTAGGGTACCAACATATGCAG
GGAATACAGAATACGGTAACGACAACGCCCAATTTACTCAGTTATGCAAAAATTTGCGAT
ACGGTTTTCGGGCAGTATAAAAATCTCTATAACCTTGATACCGAAGGGATTCTGTTTAAA
AACAAGAGAATTGATTTCAATACAGCAGAAAAAATTTTAGCTTCGGCAAAAAAAAAGGGG
AACAAGCTTTTGTCTGAAACGGAAGAAAGCGTATTTAACGAGAAAATAAAAAACTTTTTT
TCATCAGAGAAAAAGCGTCTCATTGAGTTAAAAGCAATTTTTACCGGAGTTGCAAAAGAT
GATCCTGAAAAAGTAAAGCACATAATAAAGGAATCCGACTATTTATATTTGCACTTTCCT
GATGTTACCAAAATTTCCGATAGGGTATTTACCGATGTAAGTTTTTTAAAAAGAGTCAGA
ATTGAAATTGATTCTTTTATTAAAACGTGTTATTAATTGATGTCCATTTTATAAAACAGC
AAATAATTATTTGTACATTGTTTAAAAATATCTAAAAAACTCATTTTACGCTATAACAAT
AAAAAAGATTGACTTTTATTTTTAATTATTATATATTAGTAATAGATACTAATATGGAGC
AGGTATTAGCATGAAAATTTATAAACATTCAAAACAAAGACAGGCACTTCTTTCATTATT
ACGGTTTTCAAAAAATCATCCAACCGCTGCTTGGCTTTATGATGAACTTCGTCGAAAAAT
TCCTGACATTAGTCAAGGAACTGTTTATAGAAACTTAAATGTATTGGTGGAGCAAAAGCT
TGTGCGCGTCATAAATTCCGGTTCAAAGGCTGCTCGTTTTGATGCCGATATGTCTCCACA
TTATCATGTAATATGCACTTGCTGCGGTAAAGTGCAAGACATTACGTTGCCGCCGGATAT
GCAAAAAAATGCTCAAGCGGAAGCGATAAGCGGCTATAAAATTGAAAATCATAATCTTGA
TTTTTTCGGGATTTGTCCTGATTGTCAAGAATCGCAGGAAAAAATTCAATCATCCGGTAT
ATAATTACCGTTTCTATAATCACAACGGTAATTATATATCTCTTTGCTAAATATGCGAAG
AGGTTTTCTTATTTTGCTCCCTCTCGTTTTATATTGAGTATGCAAACAGGTGTAAAACGA
AATAACAAGGGGGCAAAAACAAAATTTTTTTTATAGGAGTAGAGTATGAAATCACTCAAA
GGTTCTCAAACAGAGAAAAACATTATCGCTGCTTTTATCGGCGAATCTCAGGCACGTAAT
AAGTATACTTTTTGGGCAAGTCAAGCCAAAAAAGAAGGCTTTATGCAAATTGCGGCAATC
TTTACGGAAACTGCCGATCAGGAAAAAGAGCATGCAAAGCGATTATTTTCCTTCCTTGAA
GGTGGTGAAGTAGAATTAACGGTTTCCGCCGGAGCAGGAACAATCACTTCCACCTTGGAA
AATTTAAAACTTGCTGCCGAAGGGGAAAACTATGAATGGCAGGAAATGTATCCTTCATTT
GCAAAAGTTGCCCGTGAAGAAGGTTTTACCGAAGCAGCAGTTGTTATGGAAAATATTGCT
ATTGCAGAAAAACATCATGCAAAACGCTATGAAGCCTTTATTAAACATCTTGAAGATAAC
GATATGTGGGTTCAGGAAGGTCCGACTACTTGGCGCTGCATGAACTGTGGTTTTATCTAC
GTAGGAAAAGAAGCGCCTAAAAAATGTCCCGCATGTGCACACCCGCAAGGCTACTTTGAG
CGTCTTGTAGAAAACTGGTAAAAAACACAGCCTCCTGCAAAAAAGCAAGGGGCTTTTTCT
TTTAATACAATAGCTAAAAAATAAACTTCAGAAAGTAAATAAATATCACACAATCAATAA
TCTTTTATTTTAAAATCAAATCAATTTACATATTTACCGCGTTTGCGAGTTATACGTCAG
TTTTTACTGTCCCATTTTCATCTAAAGCACCCTCTAAAAACTCTTTTTTAATTAGCATAA
TTCAAATTTATGTATAAAAATACTAAAATATTTGTAATTTTGTATATATATACGGTCGTG
ATTATTAAAAAGATGTAATATAATCCGCTGCTAACAAGATGTTCAAAAGGTATTGAGCTT
GAATGTCTTGTAATTTTCTTTATAGAGGAGGTTACTGAAAATGAGTGCAATTTTAGCATT
AGTTTTGGTATTGGTAACCATGACAATCGGAGACATAGTTTCTACAAAGACAAAAGCCTT
TGTGCCATCGGTTTTTGTTGCGGGAGTTATTTTCCTACTGGGATTTTGGGCTGTGTTTCC
TACGGACATGATTTCAAGAGCAACACTCGGTCAACCTGTTGCGGGAGTAGCTATTTACAT
ACTCATCACGCATATGGGTACAATGATGAATGTAAAAGAGCTGATGTCTCAGTGGAAAAC
AGTGGTTATATCAATTGCAGGAATTGCCGGCATTATCCTTTTTTTGATGACAATAGGCGT
TCTTATCCTTGGCAGAGAAACCGCAATTGTAGGAACTCCGCCGCTTACCGGAGGTATTGT
TGCAGCGCTTTTAATGCAGCAGGCTGCAAAAGCCACAGGCAATGAAAACCTTGCGATAGT
TGCAATTCTTATTTATGTTGTACAAGGCTTTGTCGGCTATCCGATAACATCGGTACTTTA
AAAAAAAGAGGGTAAGAGATTATTGGAAGGTTTTAGAAAGGGTGAAAAAGTTTCCGTCCA
AACAACCAGAACTTCGGAAAGCGATGCCAAAAAACTGCTGCCTTAACTGCCTAAAAAATA
TGATACCACGTATATGGTACTTTTAAGGCTTGCCTTTGTGGCATGGCTTTCAGATATATG
TACCAAAAGCACTCAACACCTACGTTTTTCACAACCCGAAAGCACTCTCGCCGTTTGTAA
CCTGTCTGATATTCGGTGTAATAGCTGCCGAAATTGGTTTGGTTGACAGAAACCCGCTGA
ACAAGGGAAATTCATTCGGCTGGCTCATATTGGTTCTCATGGCATTTGTCCTTGAAGGGC
TGTCTCTTGCTACGCCGGACATGCTTTTACAAGCTGTTCTCCCATTGGCCGGTATCATTA
TTATCGAAGTAATAGGATTGATCATTGTAACAATTATCGTCGGTAATTTTCTTGGCGAAT
CAAAATTCATGTCTTTACCTATAGCATTAAATGCCCTATACGGCTTTCCGCCAAACTATG
TGTTAACAAAAGAAACAATACAATCTCTTACCGAAGATGAAGAAGAAATACAGTATTTGA
CCGATATTATGATGCCAAAAATGTTAATCGGTGGATTTACCTCGGTAACCATTGCGTCGG
TAATTATCGACGGAGTATTTGCGGGAATGCTCTGAAAGAGTGTTTTTAGATATAAAAATT
TTATGCAGATAAAATAGTAAAATAATTTAAATGAAGGAGTTTATACTATGAATATTAACG
ATAGAGCAAAAAAATATGAAGACTATGTTGTTAAGCAGCGAAGATATTTTCACATGCATC
CGGAAGCAAGCACCAAAGAATTTGAAACCTCAAAGTATGTTCAAAACGAATTGCGTAAAT
TGAATATTCCGTTTGAGGTATTTGCGACAACAGGCATTATCGGCAGAATTACGGGAACAA
AACCCGGAAAACGAGTCCTTTTGCGGGCGGATATGGATGCGCTCGAAGTATATGAAAAAA
ACGAGGTGGAATATAAATCTCAAAATGAGGGATTGATGCATGCCTGCGGACACGACGGGC
ATATGGCAATGCTGCTCGGCGCGGCACATATTCTTAACGAAGTAAAAGATCAGATATCCG
GAGAAGTTGTGCTGTTTTTCCAGCCGGCTGAAGAAGTTGCATCCGGTGCAAAAACAATGA
TTGCAGAAAGTAAAATTCTCGATACCGTCGATGCCTGTTTTGCGATCCATTTATAGCAAG
GGGCGGAAGTCGGGAAAGTTTCTCTGGAAGCGGGAGCAAGAATGGCGGCTGCAGACCTTT
TTAAAATCAAAATTATAGGTAAATCGGGGCATGGTTCAATGCCGCAGGATACAATTGATG
CGGCACTTACCGCTTCGGCTGTAGTAATGAATTTGCAGCATTTGGTAAGCAGAAATACTA
ATCCCATGGATACTTTGGTAATTACAGTAGGAAAAATGGTTGCAGGAACAAGAATGAATG
TGATTGCGGGAGAAGCGTTTCTTGAAGGTACCGCCCGATCGTTCTCTAAAGAGGTTTGGG
AAAAAATCCCCGACATGATGAAAAGGGTAGTGGATAATACTTGTGCAGCCTACGGAGCAA
GCGCAGAAATAGACTTTACAAGGGTTACGCCCATGCTCATTAATGATCAAAAAATTTCAG
CAATTTTAGCAAAATCAGCTGAAAAAATCGGCGGAAAAGATTGCATTGTTGAGTATGAAA
AAACACCTGGTGCGGAAGATTTTGCCTATCTCACACAGAAAGTTCCCGGTGATTTGGCCT
TTATCGGCACTCGAAATGACGCAAAAGGAATAAATGCTCCGCACCACAATGATTGTTTCA
ATATGGATGAGGACGGACTAAAATTAGGCACAAAATTATACGCTCAGTTTGCCCTCGACT
ATTTAGAAGATGCCTTAAAGGTCTGATATTCTGTTATAAAAATACTCGGTCTTGCGATAC
GCAATGCCTTAAATTACGGCATTTGCGTATCGGCTATTTTTTTTATTGTGTAATAAAATC
TCCTCTAAAATTGTTTTTATATCGAGCGGCTTGCTTGTTTTTTTTAATCGGCAAATATGC
GTGCATAAGTTCATACCGTTTCAAAAAATACTCTTTTTCTTTTTGGGGTAGGGTTTCAAT
CCATTCTTTTGTAAAAAGTTTTACTATAGGACCGCTCGCATGATTGTATTGTGTAATTAA
AAAAGGCTTTAGCTCAATGTTTTTTTTGATTTTACCGTTTGCTTTTGTAAAAGTTGCCTG
AATAACAACCGCATCTCCAGTATATTCCCGATAGTAATCAGGATTAGTATACTGTACTTT
TACGCGTTGCACCGAAATAAAATTCCCCATTGAATACATAAAAAGGCAGTTTTTCGGTTC
AACCGGTATCTAGGTTTTTCCCTGTTCCGTTGGTAAAGGAGTTCGCTCAATTTCTGCGAT
CGTCCATTCTTGCATAACGTGCGGATGATGTGCCCACACAATATCAATGCCGTTTTCCGC
TAATTGCCGAAACCATTTTTTTTTGCTTTCTAAAACAGTTCTTTTATATTCTTCTTCATA
GAGGTGAAGGCTTAAAACAAAGAGATCACAGGGATTTTCTTTACGCATTTTTTTTATATT
TTCCAGTAATTGCGCTCTTCCTTTTTTTGTCGGCGGACTATAATTCAATCTTTTCATTGA
TGCATCGTATGAATTAAGAATTTCCGTTACCGAAAGAAAAAGAATTTTCCAACCGTTATG
ATTTATCATAACAGGACAAAGTTGCTCATCAACGGTGTTTTTTAAGCCTGTATAATAAAG
TAGACGGGTGGGGGAGGCTGCCGAAAATTCTTTTTGTAAGGCTTGTATTGATTGTATACT
TCCCTCGATTCCTTTTACCTTTTGATCATTTGTATGATTATTTGCAAAACTGAACGCATC
AAAACCGGCAGATATTGCTGCGCGAAGATAAGATCGGTGAACATTGAAACAAGGATAGGT
TGACATCGGTAACGAAGCGCAAACCGGCGTTTCTACATTTATAAAGCTTAAATCATCCGA
AAGAAGCAGCTGCCGCAAATCATCGTAAATAAGGTCATAGTTTTTCATTTTGTAATTTAT
ATCATGAGCCATTAAGTCCCCCGCAAAGGTGAGGGAGAGTGTTTCGATTTTCGGTTTTTG
CTCGGAAACTTCGGTATCTTGCTCAGATGCGGTCTCATTGCTTTTGCAGGAAAAAATAAG
CAAAAGAACCGTCAAAACACAAATAGTATTTATTTTCTTCATAAATTTTATATTATATTG
ACATGAAGTTTTATACAAGATAAAATAGTCTGATATATTTCAATTAAGAAACGATATTTT
GATATTCAATAAAAATACGATATTAACTTTACACTTAAGGAGAAAAATCATGGCAAAAGA
AAAGTACGTGTATTTTTTCGGAAATGGTTCCGCTGAAGGCGATGGCAGTATGAAGCAACT
GCTCGGCGGAAAAGGCGCAGGTCTTGCAGAAATGGCAAAAGTAGAACTTCCGGTACCCGC
AGGATTTACACTTACAACAGAAGTGTGTGACTTGTATTACAAAAACAAGAAATCCTACCC
CGATGGATTAAAAAAAGAGGTGCAGGACAATCTTAATAGGCTTGAAAAGATTACCGGAAA
AAGGCTCGGCGATCCTAAAGACCCCTTACTTGTTTCCGTTCGATCAGGCGCGCCGGTTTC
CATGCCCGGTATGATGGAAACAATTTTAAATCTCGGCTTAACCGATGAATCTGTAAACGG
GTTGGCAGAAAAAACAGGAAATAAACGTTTTGCACTTGATGCTTATCGCCGATTTATTAT
GATGTACGGCTCAACTGCTATGGGAATTGACCGTGAAAAATTTGACGAAATCTTTAATTC
GGTTAAAGAAAAGAAAACGCGGGTGCGGCTTAATATTCAAGCTGACCAAAAAGTTCTTGA
TACCGAAATAAATGAGTCTGAACTTGAAATAATTATTGAAAAGTTTAAAGCCCTATATAA
AAAAGTAATAAAAGAAGATTTCCCCCAAGATCCTCAAGAGCAACTTTGGGGTGCTATCGG
TGCGGTCTTTAACTCATGGATGGCTGAAAAAGCGGTTACCTACAGAAAAGTTGAAAACCT
TGTCGGTATTAAAGGTACCGCGGTGAATGTTATGCAAATGGTTTTCGGTAACAAGGGAGA
CACTTCCGGTACCGGTGTTTGCTTTACCCGCGACCCGAACACCGGTGAAAATGCTTTTTA
CGGTGATTATCTTATTAATGCGCAAGGTGAAGATGTTGTTGCCGGTATTCGAACTCCAAT
GCATTTATCTGAATTTGAAAAAAAAGATCCTGAAAGCTACAAACAACTCTGCGATGTGCG
CGATTTACTTGAAAATCATTTCCGTGACATGCAGGATATGGAATTTACCGTAGAGGAAGG
AAAGCTTTACATGCTGCAATGCCGCACGGGGAAACGTTCTCCGGCAGCAGCATTTAAAAT
GGCTGTTGATATGGTAAAAGAAAAGCTTATTACCAAAGAAGAAGCAATTATGCGCATTAA
AGCAAGCGATATTGAAGGTGTTTTTTATCCGGCAATTGACCCTAAACAAAAAAACTTAAA
AGAATCATACATTATGAGCGGAATAGGTGCAGTTCCCGGAGCTGCTACCGGTAAAATCTG
TTTTTCTGCATCGAAAGCGGAACAATTATGGAAAGAATCAAAAGAAAAACTTATTCTTGT
CCGTAAAGAAACAAGCCCCGAAGATGTCGGCGGTATGTATGCCGCTCAAGGTATTTTAAC
CGGTACCGGCGGAAAAACAAGCCATGCGGCGGTTGTTGCACGCGGCTGGGGAAAATGCTG
TATTGTCGGATGCGAAAAGCTCACTATTAACTATGAAGCAGGCGAGTGCTCTTATAACGG
CATAGTCTTAAAAGAAGGGGACTACATCACCCTTGACGGAGCTCGCGGAGATATCTACAA
GGGAGAATTACAGCTGATTCCCCCGAAACTCCCCGAATCATATAAAACCCTTATGAGCTG
GGTTGACGATATTCGCAAAATAAAGGTTCGTACAAATGCCGACAGTCCTGCTGATGCAAA
AACGGCAATTGAGCACGGAGCTGAAGGTATCGGTCTTTGCAGAACCGAGCATATGTTCTT
CAGTGATGAAAAGCGTATATCCACAATTCGTGAAATGATCATTGCGGAAACCTCTGAAGG
AAGAAAAAAAGCTCTTTCTAAATTATTACCGATACAAACAAAAGATTTTGAAGGAATATT
CAAAGCAATGGACGGAAAACCGGTTACAATCCGTTTGATTGACCCGCCGCTACACGAATT
TGTTCCGCACGATAAAGAAGGACAGCAAAAACTTGCAGATGACCTTAAAATTGCCTTTGC
CGATGTAAAGCGAAGAGTAACCCAATTACATGAAGCAAACCCGATGCTTGGACACAGAGG
CTGCCGTCTTGCAATAACATTCCCTGAAATCCTTGATATGCAGGTAACCGCAATCATCAC
AGCCGCATGCAATATGCAAAAGAAGGGCATTACCGTTCTTCCGGAAATTATGATTCCGCT
TACGATTGACGCAAAAGAATTTCATATTCTTGAAACAAGGGTTCGTTCTATTGCCGATGC
CGTTATTGCAAAAAAAGAAAGTACGGTAAAATATCTTGTCGGAACCATGGTTGAAACACC
TCGAGCGGCGATTCTTGCAGATACAATCGCCGAATACGCAGAATTCTTCTCATTCGGTAC
CAACGATTTAACTCAGATGACTTTGGGTATAAGCCGAGACGATGCGGCAAAATTCTTGCC
TGATTATGTAGATGAGCAAAAAACAGGTATTTTCCCGGCAGATCCGTTCCAGTCCTTGGA
TCAGGAAGGAGTCTGGCTCTTAGTAAAAACAGGCATCGAAAAAGGACGCTCTGTTCGCCC
GACATTAAAAGTTGGTATTTGCGGCGAACACGGCGGCGATATGGAATCGGTAAAATTCTT
CTGCAGAAGCGGCATGGACTATGTTTCCGCATCACCGCTTAGAGTTCCGATTGCACGATT
GGCTGCAGCACAAGCACAAGTTGCCGCTACCAAAAAATAAACACCAAACAAAATAAAGAA
AGAGGGCTGAGGTTTATAAACAAGAGAAATTCTTTTAAACCTCAGCTTTTTTCTTATTTT
TTGCACACTTTTAACTATGTATAATGTATGTTCTGTCTACTTGATTGTATCTTTTACCGG
CGCAAACACCAAAATTATGGTAAAATAAAACTTAACCGCCAACGTTATCTACAACACCTA
CGGACGTTAATAAACAGCGATTTTTAAAAAAGAAACCGACACGGCGCAACGGTGAGCAAA
GTTTACCATAGTCATTTGGCGATACACACCTTAAGGAGCTTTTTCACTTCTTCAAATTAA
TCACAAATCACAACACTCAAGCGTTTGGCTTTTTAAAATTTTAAAAAGCAAAACTATTTA
ATTAACGCTCCGGTTTACCCATTAATAGTCGTGTATTATTTTTTATACAGTCTAACACCT
CTTGGTGGCTTATATGATTTTTTTGTTGTAATTTTTTACACATGTTAAATTCTTGAAATT
TGAAAAAAAGATAATCGAATATTTTGCTTGTGATTTTCCTACTCTTATGGTATTATCTAT
CTATAAACTAAACTATAGTAGTAGCTAAAACAAGATGATTTTGAAGTCAAAAATTTAAAT
TTTTTAAAGAAGGATTAAGTTAAAGCGCAATGAATGTGTTTGATATTATAGGTCCTATAA
TGATAGGTCCTTCCAGTTCTCACACTGCTGGAGCGGTACGTATAGGTTATATGGCAAGGC
TTTTATTGGGTGAAGAAGCCGTGCATGCGCATATTCTTTTACACGGATCCTTTGCTCATA
CTTATAAAGGGCACGGAACGGATAGAGCTCTTGTGGCCGGCATCATGGGAATGAAAACAG
ATGATGAACGTATCCGAAAAAGCCTAAAAATTGCAGAGGAAAAAGGTTTACACGTAGAAT
TTGAACCGGGAGAAATTTCAGACGCTCACCCGAATACCGCATTAATAACTCTAACATCGG
CAACAAATAAAAAAATATCTTTACAAGGGTCTTCTGTTGGCGGCGGTAATATCATTGTTA
CAAAAATTGACGGTATGGCGGTCAAAATAACGGGTCAATCCCCTACCCTTGTTGTCGTAC
ATAAAGATACCCCGGGAATGATAGCTGCAGTAACCAAAATTATGGCAGAGCAAGGATTAA
ATGTATATAAATTCGATCTTGCACGTGATAAAAGAGGCGGAACCGCTATTATGTCTTTAC
AGGTAGATGGTATAAACTTAAATCACACACTACAATCAACGATTGAACAAATTGAAAATG
TTCAAAAAGTTATTCTTATTCAACCTTATTAGGAGTCTTCATGATTAGCTATGAAACGAT
TTCGGAATTGGTAGAGATTGCAATACAAAAAAATGAAAAAATTTCTGAAATAGTACTGCA
GGATCAAATAGTACAAATGGAAAAACCTCGAGATGAGCTTTTGAAGCGGATGGAAGAAAA
CCTCGATGTGATGCTTGATTCTATTGAAAAAGGCAGTCAGAAAGGGGTAAAATCAAAAAG
CGGACTTACAGGCGGGGATGCGTATCTATTAAAACAAAAAATTTAAGCTGACTCGTTTTT
GACGGGACCGTTAATGGCTAATGCCATTCAAATGGCAATTGCCGTCTCTGAAATCAACGC
TGCAATGGGAAAAATAGTTGCTTCGCCTACGGCAGGATCCTGCGGCATTTTACCTGCAGC
GCTCGGTTCAATGATTAAAATACAGAAAACAGCAAAAGCCGATGCTGTTTTATCCTTATT
TACCGCCGGTGCCATTGGAATGGTTATTGCAAATAAAGCAAGCATTGCAGGAGCTTCGGG
AGGATGTCAGGCAGAATGCGGCTCCGCATCCGCTATGGCAGCAGCCTGTATTGTAGAACT
ATCAGGCGGTACTACGCAAATGGTTCAAGAATCCGTTGCAATTGCCTTAAAATGTATTCT
TGGTCTTGTCTGTGATCCCGTGGCGGGGCTGGTTGAAATTCCCTGTATAAAGCGAAATGC
TTCGGGGGTTACCCTTGCGTTCACCGCTGCGGAAATGGCCTTAGCAGGCATAAAAAGCAT
TATTCCTGTCGATGAAGTTATTCTTACAATGAAACGCATAGGAGACAGTATGCCGAGCAG
CTTAAAGGAAACAGCGGAGGGAGGGCTTGCTGTAACTCAAACAGGAATAGAACTTCAAAA
AAAAGTATTCGGCTCAGCTGATGTCAACATCGGTTTTTCTTGTGCAAGTTGCGGCGCATG
CGGTTAAAAAGTATCAGCTATTTATCGGTTATATTCAAATATATTCAAAAAACTACAGTT
TTTAAAATACTGAAATGAAAGGGCGCTGTACTCAAAACTCAAACTAAACCTTGATTTTGT
TTCATTTTCTCAATTTCAGCTTTTGATACCGGTCGTACAATTTGTACATCTTTTGCCGAA
GTTCCGCGTATGATTGGACCGCCGGATTTTGTTGTTTCTCCGTAAATTTGCACAATCGGA
TATCGGGGATCCTTGGGGTTTGTATCAATAACCTGTGCCATTTTTCCGTTTGATAAATGC
ACATAAATACCGATAGGATAAAATGAAAGAGACAAAAGCAGTGCACGTAAAATAGATTCA
TCATATTGCTTGTTTTCATTGCGTATCAGGTTCACTATTCCCGAGGCAGCATTTTGAGCT
TCTTTATACGGACGGTGAGCAGTTGCCGCTTCATATGAACATGCCACAGCAATAATTTTT
CCGTAATTTGAAATTTTAAATCCATCTAACTTTCTCGGGTAACCTTTACCATTTTCTCTT
TCATGATGCTCAAGAGCACCGAGACAAATCGGTAATGCAAATGATTGTTCTTTTAAAATA
TTATACGAAAGAATGGGATGGGCAAGTATTGCACGCTGCGCTGTAGGATTCAATGTTTCA
TTTGCCATATATACCTGCTCAGGTATCCGCATCATTCCTATTTCATGCAATAAGGTAGAG
ACCGCAAGTTCAATAAGTTTATGTGGCTGCATTTTTAGCTGTAATCCTATAATAATTGCA
AAAATAGCCGATCTGAGAGAATGAGCCGCCAAATAATCTTCAACTTTATACTCCATAAAG
GCGGGAAGCCTTAAAACAAGCTGCTTATCTTCTTTTATGAATTCGCAGAGTTCTTTTGCA
GTATCAAAAATAAGTCTTGAATTTAAACTTTGTTTTGTTTTATAGCCTTCATAGGTTTCT
TTAACGAATGATTGGAAACTATTATATTTTTCCCCGATTTGTTGAATTTTTTCTTGCTGC
TCTTTTTTTACTGCTAAAGCTTTTTCATCGGTTTGAGAGCTAGGAGAATTGCTACTTTCA
GCAACAACGGCGACTGTTTTTTGCTGATGAGCAACAGAAAAGTTTCCGTCAGTATAAATA
GCGGTAAAATCCCATTTTAGGAGTTTTTGTTGTAAATCTTCGGTAAAAGGTTGTTCGGGA
ATTAAAATTAAAAACTTCTTATCAATATAAACATCGTCAGAAAAATATATAGGATTTTTT
AATTCTGAAACGGTATATGTATTCACTTTAATTTACTCCTGTAGTAAAATAGTTTTGTTT
TTATTTTTAAGGTTGAAGAAAAATACAACACGTACAACTTTTAGTATTATTATCTGCACC
TTGTAAAACTATCGACATATATCTGCGCTTTCTGTAGTATAGGAGATTTTTGATGAAATT
AAAAGTACTTGTAATTATTTTTAATACTGTTTTAATTCTTATGTTTTCCGTTATTTTTCT
ATTTCCGGTTTTTTTCTTAAATGGTGATTTTATGCACGAGTTTTGGATAAAAAACTGGTT
TTTTTTACCGATTTTTTTCATTCTCTTAGGAATAGTTAATATTATTTTTTTAAAGAATTG
GAAACTTGTTTCCTATATTGAAGAAGAAGATTAGACAGCGCTGACTATGTATATTGAACA
AGAGATATTTGATAAAAAAAAATTGAGTTATAAAAAAGTTCGTCTTCTCAGCGAAACCTT
ATTGCTTTTAAGTGATTTTTCCGGTTTGTCTAAACTGGAAACCGTACTGCGAGCAAATAA
GCCCGGCTATATAATAAAACTTGCCCCGAAATTCGCAGCAGCAAAAATGCTTTCAGGAAA
TTATCAAGAACTTTGTGCCTTTTCCAATAAACTTGCCGCCCGTCCTGACAATACTCATCC
GTGGATAAATTTTTATGCAGCTTTTTCTCATCAAATGTTGAAAGAGTATACTGTTGCGGC
GGAAAAATTTTTAACACTTGCAAAAACAAGTACCGATCTTATTATAAAGGCTTTAAGTGC
GTATTTTATTAAAGAAGTACTTTCACCGTATTTGGAAGGAAAAAAAGAAAAGGTTAATCA
ACTCGCCTTATCAATAAAAGATGAAATCAAAAAAAAATATAACCGTAATCAATGGGATGA
ATATATCGAAAAAGAGAAAAAAGAAATCGATGTGATGGTTTTGACAAAAATTATAAAAGA
AACAAGTGATTGGATTTTCACATAAAAATAGTACCTCTGACAAAAAGATATTTTTGTCAG
AGGTACTCAAAGCAAAATTACTGTTTTTGCTAAACGGAATCCGGATGTCAGTCTGTATGC
CGTTCTTTTATGTTATCGGCACCAAAAACAAATACTTAAATTCTTTTTATAAAAACAAGT
AAAAAAAGTACTGCTTCCCCTACCCTTTTTATTCAGCATTTCTGTTACATGTTTTTTAAA
ATATCGGACACATTTATAGAAATCGTAAAGCGGACATCCGTGGCGGTTAACCACAGAAAT
GCTAAATCCCGCAAACCGCCTGCTGACATTCCCGAGCAATATAACAGCAAGTGTAGCATT
TTGTAATTAACTTCCTGTTATAAAAATCGG
>NODE_16
AACAGTGTTGATGCTTTTAAACATCGTTTGGAATTCGCACGGGTGGGCAAACTTACCAGA
GGAATGCTGAACCGTAAGCCGTCTGTTAATGCTTCTATCAGCGTACCCGTACGTTAATCA
ATAGAACATTACACGAGTTTGTAAAAAAGCCCTATAAGTGCTCAAGTTTACAGGTCATCA
ACCATTGCGGAAGATTTTGCGTATGCCGTTGATTTTGCCTCAAAAAAGTCGGTTTTGATG
AGGTTCGCATTGCTGTATTGGCTTACCCAACTCATCGAGGCGGGCTCTTCGCGATGACCT
TCATACAAGGGCTCAAAGCCAAGGTTTTCGCAGCGGAGATTTCCCAAATATTGAATATAA
TCGGTTATCATTTGTTTATTTAAGCCGGGAATATCATCACCGATAACATAATGCCCCCAT
TTTATTTCTTGCTCGCAGCCTTCTTTTATCATTGCGCGGAACATTTCGATGTTTTCGGGG
GTAAAAAGCTGCGGCTCTTCTTTTTGAAGCTCTTGAATAATTGAGCGGAAAAGCCAAAGA
TGCGTGTTTTCATCGCGGTTGATGTAGCGGATTTCCTGTACGGAACCGGGCATTTTGTTA
TTTCGCCCAAGGTTGTAAAAAAACATAAAGCCCGAATAAAAATACACTCCTTCAAGGATG
TAATTTGCAACCGCAACTTTCACCAGCGCAAGCGCACTTTTGTCATTAACAAACTCATTG
TAAAGATTCCCGATAAATTTATTGCGGGCAAGCAGGTGTTCATCATCTTTCCATTGATAA
AGAATATCGTTGCGCTCTTCGGGGGAACAGATAGTGTCGAGCATGTAGCTGTAACTTTGC
GAGTGTACCGCTTCTTGAAACGCTTGTATGGTTAAGCACAAGTTTACCTCATTTGCGGTA
ATATACTGTCCGACATTGGGAAGATTCGCCGTTTGAATGCTATCTAAAAAAATTAAAAAC
GAAAGGATTTTATCGTATGCGGTTTTTTCCGCCTTTGACAGTTTGCGATAATCCTGTACA
TCGGTATTCATATTGATTTCTTCGGGTATCCAGAAATTATTCATCGCCTGCCGGTACCAC
TCACTCACCCATGGATATTTTAAATTATTAAAATCATTCAGGTTCGTAGTATTTCCCCCG
ATCATCCTTCGCTTATGAAGCTCAACATCCCCGTGCTCATTAAACAAAGCCCGCCGGTCC
AATATGGTAGAATCTTGTATCATATATACTCCTATAAAAAGTTTTTGAGGAATTATAAAA
TTCCGAAAAAAGTTTTTAGCCCGTAAATTGTAAGACACAGCTTTTATACCAAGTCTTACA
ATTTACATACAATCCGCGACGTTTCGGCACCATACGGCAAAGCCGAAACTCGTCGACTCC
CCGAGCCGGCGCTATTTCAGACGGCTTGGGGAGTCTTTACTCCTATAAAAAGTTTTTGAG
GAATTATAAAATTCCGAAAAAAGTTTTTAGCCCGTAAATTGTAAGACACAGCTTTTATAC
CAAGTCTTACAATTTACATACAATCCGCGACGTTTCGGCACCATACGGCAAAGCCGAAAC
TCGTCGACTCCCCGAGCCGGCGCTATTTCAGACGGCTTGGGGAGTCTTTACTCCTATAAA
AAGTTTTTGAGGAATCCTCAGATTCCGAAAAAAGTTTTTAGCCCGTAGGTTGTACGGTAA
GCTCAAAACCAAGCCGTACAACCTACATACAATCAGCAATATCTGAAAGCACTGCGCTTT
TTTTTGAGTGCGTTAAAACTTGTCCGCTGCAAACAATGCTGCCTCTTTGTGGTCAAGATG
AGCAGCGCATCCTATAAAAAAGCCGCTATGCACAGCAAAACATTCCACAATTCATTTTTC
TTTATTTTTTGAATAAGGAAAAATAAAACTTGCATACATTTAGCAATATTCTGCAAGTAT
ACCGAATAAGATTTTTATATGCAAGTTAGAATTCTTTTTACAAAACAAATAGATTTTCGT
TAAAATCATGAGAAAAACAATTGCTGCCTAAGGCAAAAAATGCTTTTGCTCAAAAAAACT
CAAACTTTTTAAAATTTTCTTATTTTTGCATAAATATTACAAATATATACAAGATTTATG
CATATTTTTACTCTTTTTCTTGACAGAAAGAAAAAATTATGTTTTCATGGTATTCTGTAT
AATCTATTTATGCAAAAATCAATACAAATGTGCGTTATGCACGCGAGGAGGATTTATGAA
GAAATCTAGGGTAATTCGGTTTTCGCTGCTTGCCCTTTCGGTATTTGCGATAGGCTTTGC
CGCCTGTGCAAAATCAGAAGGAGCAACAGAAGGGAAAGAGAGCGGGAACGGTTCCATTGT
CGATAAGGTTATTTTTACTGTCAGCATGGACGAATCGCTTGCGGTTAAAGATGTAGTGGA
GGGACGCTCTGATGTGTTTTTCCAGGCGGTTCCGCCATCGATTATGAGTGCTTTAAGCGA
TACCGACCGCGACAAACTTGATGTATACAGGGTACCTTCAGGAGCATGGGCATTGATTAC
CAATCCTATTCCGAATAAGGCTCCGTATACCGTAAAAATTCCAAGCGGAGAGACTGTGTT
CAATCCTCTTGCGGTACGGGAAGTACGCTATGCGCTGAACTGGCTTATTGACCGCAAAAA
AATTGTTGATGAAATCCTTTTAGGCGAAGGCATGCCGCAGATGACTTCTATGACAGTCGG
CCAGCCGGGGACATATCAGTATAATCTTATCCCCGCAAAACTCGGTATGACCGAAACAGG
CGATGAAACAAAGGCTATTGCCGATATTGATGCGGCAATGCAGGCAGCTGCAGCCCTTCC
CCAAAACAAAGGAAAACTGGTAAAGGGGCCGAAATTTTGGCAGTACAATGGAAAAGATGT
TACAGTTAAATTTGTTATCCGCGTAGATGACCCGAACGGACGTCTGCTTGAAGGAAGATA
TATTGCAGCTCAGCTTGAAAAAGCGGGCTTTGCCGTTGAACAGCTTGAGTGGGACCGCGT
AAAGGCTAATGGTACCGTATATCAGGGAAATCCCGCCGATTATGCGTGGACCCTGTATAC
CGAAGGCTGGGGCGCAGGCGCAACCCGCCGTTGGTGGGATATTTCGCTTTCGCAGATGTA
TGCACCGTACTACGGATACATGCCCGGAGGTGCTGAAGAAGGCAACTGGAATTACACTCA
TAAAAAACTTGATGAGCTTGGTAAAAAAGGCATGAACGGTCAATTCCTTACCACCGAAGA
ATATTGGCGCGACAACCTTGAGGCTCAAAAAATCGGACTTGAAGAAGCTGTTCGAATCTA
CGTTTGCTCAAACCTTGACAGCTTTGTTGCAAACAAGGCTCGCTTTAACAAGCGTATGCT
CTACGGACTTGGCGACGGATTAAACAACTGGTCTATCAATTCGGCTGATGTAAAACCCGA
CACCGACGGTGCTTTTAAAGGGCAAAAAGTTTTACGCGTGGTAAGCTATTCATCACGAGG
CGGTTTGTTTATGTCTCCTTGGGATCCGGTAGGGAAAGGCGGCTTTGCCGATGTATTCTC
CAATATGGTTGCAAATCCCTGCTCAGACACCAAAACCGATGAAGCACCGAACAGTGCTAT
CGATATTCCCCTTCTTTCAACCTGTGATGTTGACTCGGCAAAAGTAGCGCCGAAACTCTT
ACCCGACGGTTCTATGGGTGGTGATGTTGAGGTTCCTGCCGATGCGGTATTATACGATAC
AAAAACAAAAGAATGGAAAAAAGTAGGCAGCGGCTTTACCGTTTCGGTAGCAGCATCGGG
AAAACTTTATGACGGATATCGCTGGCATACCGGACTGCCGGTTACCAATATCGATGCCCG
CTATGCACATGCGTTTTCGCGTGAATGGGCAATAAAAGACGGCGATGATGATAAATACTA
TGACTCCGCTCTTTCGGAAAGTACCCTGGACGCCTTGAAAAACATCAAGGGAGTGGTCTT
TAGTGATGACGGTTCTATCGTTTCGTATGTTAATTACTTTTTTGCCCCCGATATGAACAG
AACTGTTTCAAACGTTGGCGCTGTAGGGGTACAAGCGGGAGCTCCCGGAAGGAGAATTGT
TTGCCCTTGGGAAATTTATGAAGCACTTGCGGAAATGGTGGTGCACGGATCTGCAAGCGG
TACCGCCTACTCTTTTGCAAAAGACACCGGAACAGAGGTTGATGTATTAACTCCCGCACA
TGTTGCCGACATTAAAGCAAAGCTTGCCGAATTTGTAGAGCAAAAACATATCCCCGTTTC
TCTTAAAGGTTTAATAACTGAAGAAGAAGCCCTTGAGCGATATAAGGCAAGCATCGCCTT
TATCGAAAAATACGGTCATGCCTATATTTCAAACGGTCCGATAATGCTTACCAAAATTGA
CACAACCACAAACTCGGTTATTGCCGATGCGTTTAGGGACTATCCTTATGACAGCCGCTA
CTGGCCGGCACAGTTTTCGCAAAAAGCAACGGCAATCGAGCATGTAAAACTGCCATCTGC
CCCGAGTGCTGATAAAGACGCGGAATTTGAAATTAACGTTTCGGAATTCGTATATCCTGA
AATTGATTACAAACCGCTTTCAGGCGGCACAGTGGAAATTCACTTGCAGCAAACAGACGG
CACAGAAAATATTTATCCTGCTTCCAAGAAAAGTGACGGCAAGTTTGTTGCGACTATTCC
CGCAGCCGACATGGCAAAACTTCAAAAAGGAATAGATTATACCGTGGTAGTTATCTCTTT
CATCGAGAAAGATAAAGATGCTCCATCGGTTACATCGGTAAAATTAAACCTTTTATAATT
TTTATAAATGGTCACTGCTTTTATTTTTAAATAGTTAAAACAAAAATAGATAGAGCTGCG
TTTGCAGCTCTATCTTGTATTTTTTTCGTAAATATAAGGTGTTTATCCGGCAACTTCTGT
TTACGCATTTCTTGGAGGCTGGTTCAGTATGTATAAAAAGTATGCGATTAAACGTATACT
GCGCGGCTTGCTCATGTATGCCCTGCTCATTTTTGTTTTTTCTTTCTTATTTAACCAAAT
AACCGAACGTACCCAGCGCGCATTAATCAGCGAACAAATCAAAATGGAAAGTCAGTCACT
ACGAAACATGACTGCTGAACAAATGTTTCATTGGCGCAAGTTACGAGAGAAAGACTTAAT
CCAATTGTATAAGCTTGACAAACCGCTTGCGGAACGAGTTGTTTTTAATGCAATCAATAT
TTTAACATTCAGATTCGGCAAATCAACTATTATTCGATCGGCAAAAGGAAGTCAGGATGT
TTTTACTATCGTAATGGAAGCATTGCCACGCACTATGCTTCTGTTTACCACTGCGATTAT
TTTGCAAATCTTTTTAGGATTTTGGCTCGGTTTAAAAAAAGCGCAAAAACCGGGCGGCAA
ACTGGATAAGACAACCAGTTTAATGACCATGATTATTTACGGCATGCCCTCATGGTGGTT
CGGCATGATTTTAATACTGTTTTTTGTCTATATCTTACGCTTATTTCCTTCAGGCGGAGT
CAATTCCGTACCGACTCCCACGGGAATTTTCTTTGTTTTAGACAGAATCTGGCATATGAT
TCTTCCGATTATGACCCTTGTTCTGCTCGGATTTTGGGGTACTTCATTTATGATTAGAAA
CCTTGTGCTCGGTACCTTACAGGAAGACTTTATTATGAGCGCCCGTGCGCGCGGAATCCC
CGAGAAAAAAGTTTTGTACGGACATACCTTGCGCTCTGCGGCCCAGCCACTTGTTACCAT
GGTGTTGCTTTCCCTGCTCGCCTCTATTTCGGGGGCTATTATTTTTGAAGGTATTTTCTC
ATGGCCGGGACTTGGAAACCTTTATTGGATTGCCGTGCAACAAAACGATATTCCCGTTTT
GATGGGAAACCTTGCAATCACAACGGGCGTGTATCAGGCAGGTTTGGTTATTCTTGATTT
AATTTACGGTTTTTTGGATCCTCGTATTAAGGTAGGCGGAAAAGCATGACGCTAAATGAT
TTTACATGGAAATTAAAAGAATTCTGGAATGATTTTAAAAAAGAAAAAACAGGTCTTATC
GGACTTGGAATACTTTTGTTTTCGCTGCTGGTAGTTATCTTTGAGCCTTTTTTCCTTCCA
TATCGAGAGGCAAATACCAAATGGCGCAGTATTGATTATTGGCAGGACAACCCCGCCGGT
GCGGCTCCCGCATGGACAAATTGGTTTTCTTCAAAAAAATCAGCAAAAACAATGGAAATT
ACCGATTTTTCTGAAAAAGACGAAATCAATCCGCATTACGGAGCGGTTAAAACTTATAAT
TTTGAATATAATTATACCGCAGACCTTGCACCGGCTGATATTATATTCCGAGTGCAGGGC
AACAAGAAGGTCTTTTTCAATATAGAGGTTATAAGACCGGACGGAGAGGAGCTGCACCTC
GGACAGTTTCAAAAACAAAATGCGGTACATGAATCAATCCGTTTTTCCACACAGGCTGAC
GGACGATCTGCAACCCGCCAGTTTGCCCAAAGTCACGGTGCAAGCTCTGCCTCGGGAAAC
GCCCGTCCCACAGAAATACTGTTTTCAAAAGCGGAACGGGATATGCTGCGCAAAAAAGAA
GCCTTAAAAGGTGTTTATACCTTTAAAGTATCAATACCGGAAAGCATTGCCGCAAATGCG
GACAACGGTTTTACGAATCCGAAAATCATTGTTGCCGGAAAAGTATCGGGTGTGCTCGGT
ACGGATATTCAAAAACGGGATGTTTTTTCAGGGATTATTGCAGGTCTTAAATGGGCACTT
TTTATCGGAATTATTACCAGCATGATATCGGTACTTATCGGAGTACTGTACGGCATTGTT
AGTGCGTATTTCGGAGGGTTTGTCGACACAATGCTCTCCTTTATTTTTGAAATCTTTGTT
TCGATTCCGATATTGCCGGTGTTAATTGTTGTTTCCGCCGCATTTAAACCGAGCATCTGG
GTTATTGTGCTTGCCTTGATTATTTTCAGTTGGGTCGGGCCGGTAAAAACAGTGCGCTCA
ATGGCATTACAAATAAAAGAAGAAACCTATATTGAGGCGGCTAAAGCGCTCGGCAGCGGT
AAATGGAGAATTATTTTTAAACACATGATGCCGCTTTTGTTACCCTACTCTTTTGCGAGT
ATGGCGTTGAATGTACCGGGCACAATTGTTTTTGAAGCCTCTCTTTCCTTGCTTGGATTA
GGAGACCCGACAATTGTTACCTGGGGACAGATATTACACGATGCACAAGTTTCGGGCGCA
ACCTTAAACGGCCTTTGGTGGTGGATTATTCCTCCGGGACTATTCATTGCGCTTATGGGA
ATGACCTTTGCGTTCTTAGGCTTCGCAATGGATAAAATCTTGCATCCAAAATTACGAACA
CGCTAATGGAGTTATCTTATGGAAAAAACCGAACGGGAACCTATACTCAAGGTTAAGAAT
TTACGCTTGTATTACTATACTTCAAAGGGTGTGGTAAAAGCTCTTGATAATATTTCCTTT
GATTTACACGAGGGCGAAACGCTTGGGCTGGTAGGAGAATCAGGCTGTGGAAAAACCACT
ACCGGCACTGCCCTGTTAAACATGCCCACACCTCCCGGAAGAATAGAGCCGGGCTCTGAA
ATTATTATCGGCGGCAGAAATATTGTAGAGCTTTCCGACAAAGAAACACGAAAGAATGTA
CGCTGGGAACAAATTGCCATGGTATTCCAAGGAGCGATGAATAGTCTGACACCGGTGTAC
ACCATCAAAAAGCAAATGCTTGAGACCCTGCGGGAACACAAACCGATGGACGAAAAACAA
GCCTTAGAACTCATGGAACAGTATTTGACACATGTCGGCTTATCACCTGAAGTTTTAAAC
CGATACCCGCATGAATTATCGGGCGGGATGAAGCAGCGTGTTGTTATTGCATCGGGACTC
TTTTTACAGCCAAAGGTTGTTATACTTGATGAGCCTACCACCGCTTTGGATGTTATTATG
CAGGCTCAAATTATGAATCTTTTAAAAACATTAAAACAACAGTTTAACTTATCCTTTATT
TTTATAACGCACGACCTTGCGCTTGAAGCTGAAATATCCGACAGAATCTGCGTTATGTAT
GCGGGTAAAATAGCGGAGCTCGGCACCAATGCGCAAATTTACGGTGCGCAAGGCCCGATG
CATCCGTATACGCAAAAACTTTTGCAGGCAACCCCCTTGCTGCATAAAAAAACAGATGAA
CTTTCATATATTCCCGGAACGCCGCCGGATCTTATCAGTCCGCCTACCGGCTGCAGATTC
CATCCGCGCTGTCATTGCGTGATGGACAAGTGTAAAGAAGAAGAACCGCCGCTCATTGAA
ATTGAGCCCAGTCATCACGTTGCATGTTGGAGGTGTATAAAATGAGTGCTGAGAAAAAAA
TTGATCCGAATGATATCATCCTTGAGCTGAAAAATGTTAAAAAATACTTTGCGCCTCATC
AGGGGTTTACCCAAGCCCTCAGAGGAAAAGCAAGTAATCCGGTCAAAGCGGTTGACAATA
TAAGCTTACAGTTGCGGCGCGGGGAAATATTCGGACTTATCGGAGAGTCCGGCTCAGGCA
AAACAACAATCGGAAAAATTGTTATGAAGCTCCATTCGGTAACTGAGGGGGATATTTTCT
TTAACGGTGAAAATGTTACAAACACCGATAAAAACAGAACAGAACTGTATCGCAGGCAGG
TTCAAATGATTTTTCAGGATCCCTATGCGTCAATGAACCCCCGATTTAAGGTAAAAGATG
TTTTGGAAGAGCCGCTTATTATTCATAAACTTCGCGGGAACCATCAAGAAACGGAAGAAA
AAATCATTCAGGCTTTAAAAGAGGTAAAACTGAATCCTCCGGAAGAATTTATGTATCGGT
ATCCGCACATGCTTTCAGGAGGGCAGCGTCAGCGTATTGCAACGGCAAGAACGCTGATCC
TTAACCCCGAACTCATTGTTTCCGATGAGCCTGTTTCCATGATTGACCTTTCCACCCGCG
CGGAAATTCTGCATATGATGAAAGATGTACAGCGTTCTTTGGGACTGACCTATTTGTATA
TAACGCACGACCTTTCAACCGCCTGTTATTTTACCGACAGAATTGCCGTCATGTATTTAG
GCAAAATTATTGAACTGGGCGAGGCAAACGATGTTATTGAAAATCCGCAGCACCCGTACA
CAAAGGCCTTAATTGCGGCGGTTCCCGAACCTGACCCCGATCGGTTAAGTCAGATTAAGA
CGCTCCCTATTTCCGGAGAAATTCCTTCGCCAGCGGATATCCCGCCCGGCTGCCGCTTTC
ACACCCGCTGCCCCTATGCAATTGATGCGTGTAAGGCGGATCCCGAACCGGAATTTGTCG
ACATAGGCAACGGGCATTATCACGCCTGCATTCGTGCAAAGGAATTACAAAGTTAAATTA
TTTTTTACGGAGAGATAAAAAAAGACCGATGCGTTGCATCGGTCTTTTTTTATACAGTAC
GAATTATCGCGAATAGTATTCAACAACGTACTGGATATTGCCTACCGGCTGAATATCCGT
TGCCGAGGGAAGAATTGAAACGGTAGCCGAAAGATTTTCTTCGTCAACCGCAAGCCAGCT
TCCCCGTGATCCGTGAGAAAGACTTAAGTTATGGCGAATAAGATTTTGGATTCCCTTTTT
GTCCTTTGATGTTATTACATCATTTGCTTTTATTCGCATTGAAGGAATATTTGCAGGTTT
TCCGTTAATTAAGAAATACGCATGAGAAACCATCTGGCGAGCTTGTGCACGGCTTATCGC
AAAACCCATTCTGTAGATAGTATTATCAAGCCGCTGCTCCATAAGAGAAAGCATGTTGTC
GCCGGTTACGCCCTTCATTTGCTGCGCCTTGGCAAACAAATTTCTGAATTGCCGCTCAGA
CATTCCATACGCAAAGCGGAATTTCTGCTTTTCTTTTAACTGTTCCCCGTAAACGGACAT
CTTACCGCGTGATTTTGCCCCGCGCACCTTTCCGGGACCGTTCGGCTTCTTGTCTAAAAG
CTTACTGTATTTCGGATTCCCGAAAATATTCACGCCAAGTCTTCGTACAATTTTACCCTT
AGGCTGTTTTACTGCCATCGTATACCTCATATACATGTAGTTTTATTTGCTTAAAATAAG
CTTGATACCCCTACCCCGTTTTTGCACAATTTACGGGAACGCTTATGCAAAAACTGTTAA
AAGCCTTTTAAAAAACAAGCCGCGCTTTCCAAAAAGCTTCACAGGATAAAGAATGTGGTA
ATTATGCGGCAAATCAGCTCTTTTGTCAAGTAAGCGGTTGCGTTTGTCAGGGCACGCATG
AACAAGGGGCAGCTGCCCCTTGAACCCCGCTTTTAGGCGAAGCAAAACTTCGCCCGTGCT
GATTTTAAACGATTTTAAAACTGCCGCACCTTACGCGGTGTTTTTTAACTTGCGGGCAAA
ACAAAGAAGGTAAACCTTCCAACGTAAAAAACAATTTTGCCACGGATATAAAAAAACACA
GCGGTTTTTACAAACCCGCTGTGTTTTTCCAAATAAATTTATTTGATTTTTAGACTGCAA
CCAGCAGCTTATTTGCCTATTTTCAAGCTGAATAATTTCGCAATTCTTGCATGCGCATCT
TTATCCTTTGTTACTTTACCATCTACAGCATGCCAATAATCACTTTTTTTTAATCTCGTC
GCCTTTATAGCTAATTTCAGCTGCTTTAACTTTAGTATAGAAGCCACCTTCCTCAAGTTT
AAGCCCCTTATTCGCCTCTTGAACAGCTGCAACAATATCCGCTTTGGGAACTGCATTCTC
ACCAGCCTCTAACTTAGATAAGATCTCATCAATGATGCCGTTCAGCGTTTGCTCAGCTTC
TAAATTATGCTTATGCTGCGCCTGCCACATTGCATTCTTTCTTAAGCCTGCGTCAATGTT
GCTTCCGCAACCAACAAAGGTTAAACCAATTACCATCAGCAATGCTGCCGATACCAAAAA
ATTTGTCTTCTTCATAGACACACTCCTTCTAAGCATTCGTATGCTTTGTTATAGTTAAGA
TAGCATCAGTATACATCGTGGAATTAAAATGTCAAGTGTTTTTTATGTTTTTTTTATGTT
TGCTATTATTACGTTAGTTTATGTACATAAAATATACCGTAAGCGCTCTTTTATCGCTAT
TTTTAAACTGCGTATACTTTTTTTTTATTATTTCGCCCTTTTTTTATATACTGACTCTCC
TTGACGATGAGGGGTTTTTATGGTACGCTCACATTCGATATTTCCTAAATATAGAGGTAA
AATAATGAATAAGCTGAAAATTCCTGCGGTTCCGTCTATTCGACGGTTACCGTCATACAT
GTATATTATTCGTCAGGCGGAAGCCGAAGGCCAGGAATTTATCTCCGGAACCGTTATTGC
CGAAGAGCTTCATCTTGAAGCAATTCAAGTACGAAAAGATTTAGCTATTACCGGCATTAT
CGGTAAACCGAAAAAAGGTTATCCCATTAAGGCTCTTATTGATGCCATAGAAAATTTCCT
CGGCTGGAATACCGTCAGAAAAGCAATTATAGTCGGTGCAGGCAGTTTGGGAACAGCTCT
TGCAGGATATCAGGAATTTAAAAGCCACGGACTTTCAATTGTTGCCGCCTTTGATTCCGA
TCCCGGAAAAATAGGCAAAACCATTCACGATGTGCCGGTTTTTTCAATAGACTTAATTGC
CGAAAAAATAAAAGAACTTAACCCAGTTATTGCACTATTAACCCTCCCCTCCTCCGAAGC
TCAAGCGGTTGCCGACAATATTGTCAAAGCCGGTATCGATGTCTTTTGGAATTTTACCAA
CGTAAAAATTAAAGTACCGCCGCATGTCCTCGTCGAAAAAGAAGATCTAACTTCAGGATA
TGCAATGCTCGGTGTAATGATGAACACGCGCGATGCACAATAAACGTTTCGGAGCATGGT
ACGGAAAAAGAGCAACAACAAATAATATTTTTTTCAAACCGCCTCATTAAGCGGTATAAA
ATACTGCGAAAATGGGCAGAGAAAAATAAGATATTTGCTTATCGTTTATATGATAAAGAT
ATCCCCGAAATCCCTCTTGCCGTTGATGTATATATACAGCAAGAGCCGGAAGCGCGTTTT
GCAGTGTTGGCTTTGTATGAACGCCCTTATGTAAAGAACCCAAAAGAAGAAGAACGTTGG
CTTGATAAAATGGCAAAAACAGCTGCCGATATTCTTGAAACTCCTGTGCATAATATTTTT
ATAAAACTGCGAAAACGACAATCCGGACTCGCTCAATACGAAAAGATAAAAGAATTACAT
ACAGAGATCATTGTTCCTGAGGGCGCCTGCAAATTTATTATTAATCTTTCTGACTATCTT
GATACCGGACTTTTTTTTAGATCATCGCCCCTTGCGCTTGCATCTTTCACAAATTGCCGC
CAACAAAAAAATATTAAATTTATTCTGTTATACCGGTGCTTTTACCGTACATGCAGCCTC
GGGTGGAGCTGCCGCAATTGATTCGGTAGATTTATCAAAAACATATTTAAGCCGTGCGCA
AAAAAACATGCAGCTAAACGGATTTACCGATACAAAACGATATTCTTTTATTCATGCGGA
TGTGATACAGTTTTTACAAAAAGCGGCGGAAGACAGAAAAAAATGGGATATTATCATTTG
CGATCCGCCAACCTTTTCAAATTCAAAACGGAGCAGCGATTTTTTTGATATAAACAGAGA
TTGGCAAAATCTTTGTTTGAGCTGTTTGCAAGTGCTGCACAAAAACGGCGTCCTTTATTT
TTCCTCAAATTCCCGCAGACTTGCATTTTCCGCACAAAGCTTAAGCAACGCAAGCCCGTA
CCCCTTAAAAATCACCGACAAAAGCGCCGCCTCAATCCCTGAAGATTTTCGCAACAAAAG
AATTCATTCTTTATGGAAAATAGAAAAAACAAACTACCCACCCGCTCCTCTGAATCTCGG
CGAAGCATAAACCGCCAGGTCTAAGGGCTACCCCAAGCCTGTACAATACACATTAGTATG
GTAAATTGCTCACCGTTGCGTTGTGTCGGACTCATTGAGTTATCAAAAGAATGTTTTCCC
GGAAAGCGCCTCAGGCTTATTTGTATTTTAAAATTTCATAGCGTATAATGCGAGCTTATA
GTATAATTTATAAAAATAATTTTAAAAGTATTTACAAAATAGTACGAGCATCTATATGGT
CAAGGCATGAATACTCTAAGATTTTATTTTTGTAAAAGCGGGAGGAAATATGTCAATAAC
ACAAAAATTAAAAACCGAGACTTTGTGCGTGCAGGGCGGTTATGCGCCGAAAAACGGGGA
ACCGAGAATTGTGCCGATTTTTCAATCCACAACGTTCAAGTATGATACCGCTGATGAGGT
GGCGGCTCTTTTTGATTTGTCCAAAGACGGGCACATGTATTCGCGAATATCAAATCCAAC
ACTTACTGCTTTGGAGGAAAAAATTGCGCTGCTTGAAGGCGGCGTTGCAGCTTTGACAAC
TTCCTCGGGACAGGCTGCTACGCTTTTGTCTATTTTAACCATATGTAACTGCGGGGAGCA
CGTGGTGGCAATGAATAATTTATACGGCGGTACATATACGCTCCTCAGCTCTACGATAAA
AAAATTCGGTATTGAAGCAAGTTTTGTTCCTTTAAATGATTTTGACGCCGTAAAAAAGGC
TATCAAACCGAATACAAAACTGGTGTTTGCCGAAACAATCGGGAACCCCGGCGTGGAAGT
TGCCGATATTGAAAAGCTTGCAAAAATCGCACACGAGCATGATATTCCTTTATTTATAGA
CAATACTTTTGCAACGCCTTGTTTATGCAAGCCGATAGAATTCGGTGCGGACATTATTAC
TCATTCGTCAACAAAGTATTTGGACGGACACGCGACAAGCGTTGGCGGTATAATAGTAGA
CAGCGGAAAGTTCCCGTGGAATAATGGGAAATTTTCATGCTTAACCGATCCCGATCCGAA
TTACCACGGGCTAAGCTATACGGAGCAGTTCGGCAATTCCGCTTTTATTGTAAAAGCACG
CGTGGTGTTTTTGCGCGATCTCGGCGCAACGATGAGCCCGTTTAACGCATTTTTAACCAA
TCTCGGGACGGAAACATTGGCATTACGAATGGAAAAGCATTCATCTAACGCATTAAAAAT
TGCAGAGTTTTTAGAATCGCATCCGAAGGTAGAATGGGTGCATTATCCGCTGTAAAAAAA
GCAATCCTGAGTATCAGCTTGCGCAAAAATATCTTCCGAATGGCGCAAGCGGTGTTATTT
CTTTCGGCGTTCGAGGCGGGCTTGAAGAAACAAAAAAATGGATTAACCGGTTGGAGCTTG
CATCCCTTGTTGTCCACGTCGGCGACCTTCGCACGCATGTTTTGCATCCGGCAAGCATGA
CGCATCGTCAATTAAGCGATGAAGCACAAAAAGCAGCGGGCATTTTGCCGAACATGGTCA
GACTTTCAGTCGGCATTGAATCCGCAGACGATATTATCAAAGACTTAGACCAAGCTTTTT
CCGTAGTGGGTAGGAGCTGATACATGCCGCTAATTATTCCAAAAAATCTCATTGAAAAGA
GTGTTTTAGAAAAAGAAAAAATATTTCTTAAAAGTGAAAAAGAGGCTGAGCGGCAGGATA
TTCGTCCAATTCAAATTGCGATTGTAAACCTCATGCCCAAAAAGGAAGAAACCGAAATTC
AACTTTTGAGAATGTTATCCAACTCCGCCTTACAGATTAAAATTGATTTAGTACGGATGG
ACAGTTACCGCTCAAAAAATGCGGACGCGGAGCATTTGCAAAAATTTTATAAAACATATG
ATGAGATAAAAAACAACAAATACGATGCGATGATTATTACCGGTGCACCGGTTGAACGAT
TGGAATACGATAGCATTAAATACTGGGAAGAGTTAAAACGAATTTTTGATTTTGCAAAAG
CAAATGTATTTTCCACCATGTTTATTTGTTGGTCTGCGCAAGCCGCTTTGTACTATTACT
ACAATATACCGAGCACCGTCATCGAAAAAAAAATATTCGGAGTATTCAGGTACGAAAAAC
TGCAAGAGCATAATTTATTACGAGGCTTTGACGATGAATTTTTTATGCCGCAGTCTCGAT
ACAGTTATGTCAATCCGGAAAGTTTTGCCGCCCATCCCGATGTGCAGGTTTTAGCACATA
GAACGGATACCGGTGTCAGTTTGGCGGCTACCACCGACCAGCGTTTTATCTTCTCATTCG
GGCACTGGGAATATGATGCGGAAACCTTGCACAAAGAATATCTTCGTGACCTGTATAAAA
AAGCACCGATTGATATTCCGAAAAACTATTATCATAAAGACGATCCCGGCAATTCAATCA
GAGTCCGTTGGCGCACCGCAGGTAATCTCTTTTTTTCAAACTGGCTTAACTACTGCGTGT
ATCAGGAAACGCCCTACGACTTAAACGAAATTCAAAAAAATAGTGTGTCAAAATTCGGCG
GCTCATCGCTTAGTGATGCAAAACAGTTTGCCAAGGTAAAAGAAATTATCCTTGCAAAAG
AAGACCGCGATATTGTGGTGGTTTCAGCTCCGGGAAAACGGCATCCCTCCGACACAAAGA
TAACCGATCGTTTAATAGAAATACATCGGTTAAAAGAAGAAGTACGCACGCTTGCCGATG
TTATACAAAGGCTGCAAGAGGATTTAAGCACAAAAAAAGATGAGTTGCAAATTAAACTCA
CCATGAGCAAAAATCGCTTTTTGGAAATTGTCAAAGATTTAGATTTGGATTCTCATTTTG
AGCAGGAAATAGATTCCGTATTCTCTGAAATTGAAAAATCAACATCAAAAGACTTTGTGT
TAAGCCGCGGTGAATACTTAAATGCAAAAATAATGGCAGCTTATTTGGATTATCAATTTA
TTGATGCAAAAGACCTTATCAGATTTGACCGAAAGGGAACGGTAAACCTTGAAAAAAGTT
ATCGTAACATACGGCAAAAAATCGAGAAGGGGCAAAAAGTTGTTATACCCGGTTTTTACG
GCAGCGATGAATCGGGGGCTATCAGAATTTTTGAACGGGGCGGCTCCGATTATACCGGCT
CAATTTTAGCGCGCGCATTAAACTCCGCCGTATATGAAAACTGGACCGATGTAGACGGTG
TGATGACCGGCGACCCGATGAAAAATCCCAATGTTGAAAAAATACCGCACCTTAACTACA
CCGAGCTCACGCAGATTATTGAAGGCGGTGCACAGATTTACCAACGGGAAGCAATTGAGC
CGGTAAAAGAAAAAAACATTACGCTGAAAATACTTAACACAAATGCACCCGATTCCGAAG
GTACGGAAATTCGGGATAACTAGTGGAGCGTTTTGTAATTAACTTCCTGTTATACAAAT
>NODE_17
GCGAACCCTTGGAATTTCTACCTTTGGTTCGCCTACGGTGGGCAATTTACCATAAGAATG
CTGAATCTGCAAACCGCTCCGATTAGTACAGCAGCAAGTTAATTACAGAACGTTATACTA
GACACACATTCGCACAGCATTATAATTACAGATAAATTTTATTTGCATAATGTACGAATA
TTTTTGCCCATCGCTATCATAAACCGTTAATACCAAAACCTATATTTGTTACCATTTTGC
TATCTGGTTTAAAAATATCTTACTTCAATGAAGCAAGATCAGCTTCAAGTATTTTCCCTT
CAATTTCTTTTTCATCCAAAAGATTTTTTAGCGCAATCACTTTTACACCCTTCGCTTTTA
CCGTTGTAAAAGTTTCCATCAGATTCTCGGGGCAAACAACTGCATGATAACTTTCTGCGG
TGCTTTTTGCTTCACCTATATTTGTGTGATGAATATCCGCGGCAATATTCAGTTTTTTCA
AAACCTTTGCCATTTTCATTTTGATAATCTGACTTGACCCCATACCGGATCCGCATGCTA
CTACAATCTTAATCATATATCCTCCAATAAAATATTATTTAGAAGCCGCTCACTATGAGC
GGCATTTTAAGATTTTTAATTTTCTTCTTCAGAAAGCGATGCAAAATTTTCTGCAACCAC
AAAATATTTTTCTCTTTTATACTTCCCAAAATAATACTGAAGCTGCGGTATCGCAAGTAA
GAAAATTATACATATTGCAACGCCTACATACTGCATGCTGTGCATTATGAAGCCGAAAAC
CGGCCAAACCGTATCCCAGTCAAAGTTACCGTGCCACCCGCCGAATTTTCCAAGTCCGAA
ATAAAAAGCAGCAAGCGCTCCTCCCAGTACCTGTACTACTCCTGAAATAAGCGGCAAAAT
ACATGCAGCTTTAACCCCACCCTTTCTGTTGGCAAAAACCGCAAAGGTTGCATTATCAAA
GAACACAGGAACAAATCCGGTGATGATAAAAATGGGACTCTTAAAAATAATGAGTCCGGC
AATAGCGATAAATTGTCCAAGTGCTCCGAAAAGGAAGCCAATTGTTACCGCATTCGGGTG
CCCAAATCCGTATGATGCGGCACAGTCAATTGCAGGCATTGAACCGGGCAATAATTTTTC
AGAGATTCCTTGGAAAGACTCGGTTAATTCTCCAACAAAGAGTCGAACTCCAAGTTGCAG
GATTTGAAGATATACGGCAAAGGTGAAAGCTTTTTCTACAATATAAAAACCAAAACTTTG
TTTTGTTGAAAACCCTTTGTCCAGTTCATGCATGATATCCTGACCGAGTATTGCAATAAT
GCCACCGAAAAAGAATGTCATCAAAACCGCTGTTGCCACAATGTTTTCATTAAATATTGA
AAGGAAGCCCGGTAGTTTTATATCTTCAAGCTTCTGCTTATTTTTACCGCCTATTTTCTC
GGCAACTTTATCCACGAGCCAAACACCGAACATTTGCTGATGCCCGATTGCGAATCCGCC
GCCATCTGTTAATTCTTGTGTGGCACCGACAGTCATATTGGAAGAAACCGCCCAATAGGT
TCCAAGCAAGAGTCCGAGCATGATAACAACATTAAAGTCCTGCAACGCGGGGAAGCAAAA
AAGAACGATCCATAACGCGGTTGAAGATTGTTGTACCATAATATGACCGGTAATAAAAAC
AGTTCGAACCTTTGTTAAGCGCAGCGCGATAACCAAAACAAGATTCCATATAAAGGCTAA
AAGCAAAACCTGCACCATCATTGTAAAAGATCTGCCTACATTTTCAACAGCAGCCTGTGC
GGCAGCCTGTCCGAAATACGGATCGATAACAGCAGCGTTTAGCTGGAATCTTTGATTTAA
ACCCGCAAGAATGGGACGGAAATTTCCAACCAATCCGCCTGCGGCAACATTCAAAATCAT
GTAGCCGACCGTTGCCTTTATAAAGCCCGCAAGCGCGTTATAAAATGGTTTGCGCAATAA
TAGGTAGCCTAAAAAGACAATAAGACCTACAAAAAATGCCGGTTTTGTCAGAATATTATT
CTGAAAAAACGTCCAAATTGAAATAATAATACCCATAAAATCCTCCTTATTTATACAGTT
TTTTTACTGTATTTCAGTTTATGATAAAAATTCATATACTGCTATTTCATCAATTTCGCG
GTTTGTTACCGCGAGGCAATCTTTCCCGTTTCGTTTAAAAAAACAGGCATTTGCCGCTCC
CGTATTTTCATCAAGCATATCCGCCGCATAGCAACCTTTTTCCGAATCATAATAAAACGC
TAAAAGCCGCTTTGCACCCTTTCGGTGTCCTATAAAAACGTATTCTTTTCCGGCAACGGT
TGCGCGCTCTATTGCATGAGAAAACTCGGCTGCTTCCGGATAGTCATATACTTTTACGTA
TACACCGTCTTTGCACTCGTAAATTGCTAAAGCATCTCCGTGAAACGGCGAGATGACCAG
CAGCTCTTTTTTGCCGTCAGCATTCAGATCTGCCATTATCGCATCGGATGCGGGAGTGTT
TATCAGTTGTTCAATACCCCAATCTCCGCTTGGCTGCTCGGGGGGAGTAAAGCGAAACAC
ACCGTTTTCAGCACTGATTATGGCGGTTTGCACGCCGTTGTGTATATCCTTTGTATATCC
GTGATTTTTAGTCAGCCCGTCCTTAATACACGTAATATGAAGATCCTCTTCCCTTACGTT
TGCAGGATTAAAAGGATTCGGAAGCACTACTGCATACACTTTACCGGGAGAACTCCAATC
ATCTTTATGATGATGTTCCGATTTTATGGTACAGAGTATGAGATATCGGTAACCGTTCCG
CTCCAGAATATCAAAGCGGTGCAAAAAAGGCATATCAAGCAGCTTTTTTACTTCCCACTC
GGCACCGTTATTTTTCGGCTTTACATGCACAATACATGATTGGGCGGAATCATTCGGTGA
ATAAAATTTCTGCGTAGCAAGAAACTCTCCGTCAAAATCGGAAAGCGGAACTATACTCAT
TGTGCCACCCGGGCAGTCCCAGACGCTTGATACCTTGTTTCCCTCTAAATCATATAAATT
GCAGGCATCTTGTTTTTCAGCGGCAACCAGCAAATGATCTTTGCCGCTGAAATTTAACGT
GCTTACCGCATAGCATTTTGATAATGTATCAATGCATTTTTTATGCACTTTTATCATTTA
CACACCTGTTCCTTTTATTAGAGCATAGAGCGGAACGGAATATTCTGCGGATGTTCAAAG
CAATCTTCAAAACCGCGGCGATGATGATACATTCTCTTATCTTTATCCCGTGGATACACG
TATTTACCGCCTACCTCCCAAATAAAGGGATGGAATTGATAATCAAGGCGATATTTTTTC
ATATCGTATAATACATTAATTTCATTGGTATCCGCCATGAAGTTTGTCCATACATCATGG
TGAATAGGAATAACAACCTTGCAGCGCAGAGCTTCCGCCATGCGTAAAATATCAACGGAA
GTCATTTTGTCTGCCATACCTATGGGGTTTTCACCAAAAGCACCGAAGGCAACATCAATC
TCATGATCTTTACCGTGTTTTGCAAAATAAATAGAGTAATGGGAATCGCCTGAATGATAG
ATATTTCCGCCCGGCGTTTTAATCAGATAGTTTACCGCTTTATCATCCATATCGGTGGGA
CAGATTCCGGTAAGCTCTTCTCGATTTTCCGAAGTATCATCGGTAGTAACGAGACAGGTT
CTGTCAAAAGAGTCAAGCGCAATAATTTCAATATCTTTTATTTTAATTTTATCGCCGGGT
TTTACGGTTATGCAGCGATCGGCAGGCACGCCACATTTGAGCCAATATTCAACTGACTTT
TTCGGTCCGATAAACGGCACAAAGATTTCTTTTCCGTTTATATCAACGGTTTTCATGCCG
CTTTTTACAACATGAGCGGCAAAATTCGGATCCATATGATCTTGATGATAATGCGTTGCA
AGAACGGCATCAACATGTTTTACCGCAAATGGATCGAGAACAAAAGGAATTGCTCGCAAA
TTGGGCTGCATCATTCTGCAGCCCGCCATATTCGCCATTTGGTGTCCGGGCTTCATTTTA
TTATCACCGTGGGTTCTTTTACCGTTGCCGCTCCAGAGGTCTATCGTAATATTACAGTCT
TCCGGTGTTTTTAGCCAAATTCCGGTGCATCCAAGCCACCACATTGCAACCTGATTTTTC
GGAACCTGCTCTCCCTCAATTTCTTCGTTTAACCATGTTCCACACTCGGGAAAAGTTTCC
AGAATCCATTTTTCTCTTGTAATTTCATCAATTTTACTCATTTTTACCTCCGTAAAAAAT
TTTTCCGAGAACTAGTCAAAATCTTACACTTCGCACTGATTCAAAGAAATTTATCGTGAG
CTGCTTTTGCGGACACAGGGAATAAAAATCTAAAAATTTTCAGCGCGTTTGCATAACAAG
CCATGGATAAATAAACAGAGCGGAATCGCCTGCTTGTCTATCCGTATTTTTATTTGTTGA
TAAGGATAATCAGTTAAACCATGTAAGGCTCAAGCATTTTTTAACCGGTTTGATTGCTTT
TTTGATTATGTTTTAAAGTGTATAATCAAACATTGTATTTGTCAATAATTGGTACTCTCG
AATAAGGGAAATTTCATTTTTTGTTGACAGGAAAGATTAGTGCCAAAATAAAAGATGTCC
GCTATTTTTGAGGATATAAATTGTTTTTCCAGCGAGTAACCAGCTGCAGCGCTTCAAGCG
GAGTTATTGAATCCGGATTAAGCGAAATAATTTCGTTAATAATCATATCTTCTTCCGAAA
AGAGAGTGTTTGAGTTTTCACGCGGAGAGTGATTTTCAAAAGCTGCGGGGCTGATTATGT
CTGCTGTAGTGTTTTGATTTTTTGTTTTTGCAAATAGATCTAAAAGGGTTTGTGCGCGAG
CTAATACCGATTCGGGCACCCCGGCAAGACGGGCAACATGAATTCCATAGGAATTATTGG
ATACACCTTCAATAACCTTTTTCAAAAACACAATTTTCTCTTCTGTTTCAAGCACATCGA
GACAAAAATTCTTTAAGCGAGGATGCTCAAGATACGACAACTCATGATAATGCGTTGCGA
AAAGCGTTTTTGCACCGATTTTATTGAGTAAGTATTCACTTACGGCGCGGGCAATAGAAA
GCACGTCTTCGGTAGATGTTCCCCTGCCCACCTCGTCCATAATTACCAAGCTTTTTTGAG
TTGCAGAGCGTAAAATATAGGCGGTTTCAGTCATCTCAACTAAAAAGGTAGATTCTCCGC
GCGCAAGATTATCCGAAGCGCCGACTCTGCAAAAAATGCAGTCAACGGGAGTAATAACAG
CCTTTTCGGCAGGAACAAAGGAGCCTATTTGCGCAAACAAAACTATCAGGGCGGTCTGCC
GCAAATAGGTGCTTTTCCCCGCCATATTCGGTCCGGTAATAAGAGCAAACGAAGGCAGAG
AAGAATCCGATTCGGATGAAAGGTGTAAATCATTTGGAATAAACTCCCCTGCGGGAAGAT
GTTTTTCCACAACGGGATGTCTACCTGCAATAATTTCCAGCTGTCCGTCATCAACAAACG
AGGGTTTTACCCAGCCATGTATACTTGCAGCTTGCGCAAAGGACTGAAACACATCAAGCT
CTGCAATTTCAGCAGCAAGTTTTCGCAAAAAAAGATTCTCTTTGTTTATGCGGGAACGTA
TCTCAAAAAAAATATCCCGTTCACATGCAATGATATTTTCATCGACATTATTTAATTTAG
TTTCAATATCTACGAGTTTGTCAGTAGTAAATCGATCGGCATTGGCAAGAGAGCGGCGGC
GAATAAAGTGGTCGGGCACCGATTTTAAATTTCCCTTTGTTACTTCTAAAAAATAGCCTA
GCATTCTGTTATATTTTATTTTTAAATTATGTATACCTGTTGCTTCTTGCTCTTCCAATA
AATATTGTTCAAGAATGCTTGTTGCATTATTTCGCATATCATATAATTCATCAAGCTTTT
CAGAAAAGCCGCGCTTAATGAGCTTCCCTTCGGTAAAAATAATTGAACAATCTTCAAGTA
TCGAGTTTTCCAGTAATGTGAAAAGCTCTATCAGTTTTTGCACTTCCGAGTCCGACAATT
TTAAAAAAAAGAGGCTTTCTTCCGCGCTGATTCGATTAAGGCTGATGCAGGCGTTTAAAC
TCTGCTTTAAGGCAAGTAAATCTTTTGCGTGAGCGCGCTCCATCGCAAGCCGCCCCGCAA
GCCGCTCAATATCAAAGATATCGGATAAATACTCTTGCACCCGATTAAACGCTCTCTGAT
TTTTATATAATACGTCCGTTTTTTCTAATCTTTTTTGAATTTCCGCCTTATCTCTTAAGG
GGCGATGCAATCGATAACGTAATAATCTTGCCCCCATTGAGGTTTTTGTATAGCTCAGGG
TTTCAAAAACACTGTAAGCAGAAGTCCCGTCTCGAATATTCTGCAAAATTTCAAGATTTT
TCCGTGTTGAGTCGTCCATGGTAACAAAATCGTTTTCTCCGTATACGGAAATACCGGTAA
CATGAGAAAGAGGCGCCCCGGAAGTTTGCTCCAAATATTCCAGTAACAGTCCTGCCGGCG
GCACTTCAGGAGAATCAACGGTAAGAGAAAATGCTTTAAGGTTTTCAGTGCCGAAACACA
TACAAAGCCGCTTTTCCGCAGTTTTCGGATTATACGACCAATCGGGATAAAGATTTTGAA
ACATATCCGGATATTCGGCACAGATGTTTTTAAGCTCCGGGATTTCCTGCGGTAGAGATT
GCTGAATAAGGATTTCCTTCGGTTGAATTTTCCCCATCTCTTTTTTAAAATTATCAGCGA
ATTCCGACAACGGAAAAGAGGTGGCAAAAAAGTATCCGGTACTTACATCGATATAGGCAA
AGCCGATGTAAAAATCAAAAGCTTTCTCCGTGCGATATTTTTTCGGTGTGCAGTATACCG
CCGCAAGATAGTTTGCTTTGCCTTGTTCTAAAAAATCATCTTCAACAGCGGTTCCCGGCG
TGATGATTTCTACAACTCTTCGCTTGGTTAATTCCCCCGGAACAGGATTAGAAACCTGTT
CACAGATTGCGATTTTTTTCCCCGCTCGTAAGAGTCTGGCAATATAAATTTTTGCGGCAT
GGTAAGGAATTCCGCACATAGGATTTTTGCCCCGCTGCGTAAGCGTCAAGTTAAGCAGCT
TGCTAATCTCTATTGCATCTTCATTGAACATTTCATAAAAATCTCCAAGTCTAAAAAACA
ATACCGCATCGCGGTGCTCCGCTTTAATCTCTTGGTACTGCCGCATCATTGGAGTTTGTA
CGTCGTTCATTTACCTGGAACCGAGCTCCCTAATTGTTTGTTCGGTAATATCGACAGTGG
GACTGTACCAGACAATTCCTGAATCTTTTTGTAGATCTAATACCATCGTATATCCTTCAC
TTTCAGCAATTTTTTTTATTGCATTATAGAGTTTACCATAAAATTCATCATCGCTTGTAA
GATTTTTCCTAATTGCGGCAAGCTCATCATTTGAAGCTTTTGAGTATTCCACTAAAAAGC
TGGTTTTTGAGGCAATCATCGCGTCATATTTTTGCGCAATATTTTCTTTTCCAACCGCTT
CTGCATCAACTTTTTTTTGGCGAAGCATAATTATCTCATCCGACATTTTTTTTATTTCGG
CTTGATGTTTTGCTTTTTTTGCCTCATAATCCCGCACCGCCCGAGAATCACGTAAAAAAA
GCGTATAAATTCGCGATGTATCAATGACGGCAAAACGGGTAATTTGTTGCGCAAATAAAA
AAGCGCCGAACATCAAAAAAAATACAATACTCAAATTTTTTTTCATTATGAAACAATCTC
CTTTATATCATAAATTAGGTGTATTAAATGAAAGCACAAATTTCCAATCAGCACCTTTTC
CGTTTCCCCAATACGGCTTCCAGTTGTTTGAGCGGAAGGTATTGGCAAACATAAGGCGCA
ATGGAAATTGCGGTAAGGTAAATCGTAAGCAGGGCCCAAAACTAAAGTAGTAATCATTAA
TAGTGAGTTTTTTTAAGCTTTTTAAATCTTGCTTAACCGCCGCCGCATCAAAGAAAAAGT
CAAATGATAAAATACCGTGTGCAAGCGGCCAGCGGAATTCCGCCCTATGCTGTATAAGCA
CATCTCCGGTTCCCGCCATTCCAAGGCTTGTCCATCCAAATCCGGCAAATATACCGTCAA
CAAGCAATTTGCTGTTTTCTCCGATAGCTTGTTTTGGATACGGCAGTTGGAAGGAAAAGC
TTGAATAAAAAGCAAGCACAAATTTTAAATTCCACACGGGAGAAACCGGATAGTTTAAAA
GCGTGAAATATAGCTCTCCTTTTGTTTCGGATCTGAAAAAGTATTCATCTTCAATCTTAG
GTAATAAGCCGAAAAAAGAAATTTTTTCGCTTAAAAACCAGCCATTTGACGGATCATATG
CAAAACCTCTATTGTCAAAAGAAACCCCTGTCCAGAAAACATTGCTTAAAGACCAGCGTC
TTTGCTGATTTCTTACCGCAAAGTCGGACGGCCGATATAAGTCCGCATTATAAAAGTTTT
TTACAAGAGAAAAATTTATACCACCTCGTAATGTTATCATTGCATATCGAGGAAACCAGC
TATAACCGGTATGCATACCGAAATCAAGCTCCAGTCGATTATACTTCATCTTATATGCTT
CAGCCAATGTCGGATTTGCTTCATATTCTTCCCAGGTTGAGAAAGGATCAGGCGGAACCA
GCCCTTTACTTGCCTTGGCATCTTTATCGGTAAACATAGGATATAAAACGTCCTGATTAC
TGTAAAGATATTTATGTGTTATACCGAAATCAAACCCCACAGTTAAAGGAGTTCCGAGAA
ACCAGTTTTCGGTGTAGTTCGCTTTTAAAGATTGTGTATCGGTTGCCACCGATCCGTTCA
CGGAAATAGAACTACCGCGCCCGAGAAAGTTGCGTTCTTCCCATTGTACAAAAAGGGAAA
GCGGAAAGCTGTTTGCCGTTGAGGCGCCGGAAAAAGTAATACCGAATTGAATATTCGCAG
TTGATTGCTCTTCAAGATTCAATACAATATCGATAAGATCTTGTTCGGAACCCGGCTGTA
TATCGGGAACGATTGATGAGAAGTAGCGCAGATTAAAAAGGTTCCTTAAACTGTCGGTAA
ATTTTGACTTTGAAAAAACATCACCCGGTTCTAAAAGCATTTCCCGTAAGATAACAGAAT
CTTTTGTTTTTTTATTCCCTCGAATAAAAATATTTTCAATATGGCTTCTAGCGCGTTCTA
TAATTGTTATGGTAAAAGAAACTTCTTTTGTTGAGGGATCTCGATGCTCTTCTTTTGTGA
TATGATTTGAAGTATATCCGTTTTCAAAATAGGTATCGGCAATGGCTTGAAAACCGCTTT
CAAACAGGGTCATGTCCAATACCGCACCTTTTTTCAGAGAAATTTTTGATTCAAGTTCTT
TTGTGCTGAACAACCGGTTCCCTGAAATTGTTACCCCGCCGAAAAGATATTGCTGCCCCT
CCATAATGACATAGGTTAAGCTTACAAGATTCTTTTGCGGATTAGTTTTATCGTCTATTT
TTTGAATAATATTTTCTACATGCGCATCAATATAGCCTCTTTCTGCGTAATAATTATGAA
TGGCGGTTTTATCAATCTCAAGATTGCTTTCTTTAAAGATTCCAGCAGTTAAAAATCGAA
CCTCTTGAGAGGCAAGCGTCTTTTTCAATGTTTTTTCCGTTGCAACGGTATTTCCTTCAA
AATGAATTTCCGACACAACGGTTTGCTTTCCCTCGGTTATGGTAAAATGAATGATAATTC
CATCAGCAGTTTTATCAACCTTGGAAGAGAGCTGAACAGCAGCATATCCTTTTTCAAGGT
AATATTTACGCAAGCTTTCTTCATCCGTTTTGAGTTTTATTTCATTATAAATATCGCCCT
TTTTAAGCAAAATTTTGGAAAGTAAGTCTCCGCTTCGTAAGCGATTATTTCCGGTGAATT
TTATTCCGATAATCGCAGGCTGTTCTTTTACCGAAAACTGCAATAATACCGACTCATAAT
CGGGATCTGCAGGTATTGCTTTCGGAACAATTTCGGAAAAATAATCCAGAGCATACAGTT
TTTGCAAAATTTCCCAATAGACATCGTCAGACCATTTTTTTCCTCTATATGAACTAAATA
TCTCATCAAGCTCTGCTTTTGATACATGCTCAAGCCCTTCAAAATGTATTCCCCGAATTG
GTTTTTGTACATACCAGTTATCCGCAACCTCTGCGAATAACACTGTCATTCCAAAAAGAA
AGCAAAGGATTACACCAATTTTTTTATACATTAAAATCTCCTATCGGATCACTTATTTTA
TAATAAAATAATATCATTAATTTTTCAAAGCTAATATGCAAATTTCCATGAAATTCTCAT
TGATGTATCGGGAACAAAAAGAGAATCCGGTCTTGCGGGAGCCCATCCCCATCGTAATAG
GAAAAACGGCGTTGCAACCTCCAAACCAATCTCCGGTTGAAACAATAAACTCCCATATAC
CGGTCTTCTAACTCCGAAAGAGTGTCCTACTAACGGATCATAATGTGAAAGATGCAATAA
AGCATCTGCATATATGGCAGAGCCAAAATACTTCCCTATATAAACACTAGTATTATCAAA
ATAGTTACCGATTGTCAAAGGCTTATCCGGGTCTTTGTTAAATAAATTCCCAAAAATTGC
ATTTTGCAGTACGAGCGTTCTAAGAGAAAACACGTCTAAATGCAAAAAATCACGTATTTT
ACTTTCCGCTTTTTTAAAAAGTCCCCATTGAGTCAGCAGATCCGAAGCAACAATGACAAC
ATCTTTTCCGATATTTTCTTTTGATGTATCTCCCAATACAACCTGCACGAAAAGCTGCAT
AAGCTCTGCATTGGAGCGGGGAGGATCTGATGTCAATAAAGGCGAAAAAGAGAGCAAGGG
TTGATCCGTAGCGGAAAGCATCAATCTTATTGAATCGCCGTTCATATCACGATCTCGTAT
TTCCGCCTGAAAAGAAATACGGGGTTCAAATTTATTTTCGCTATTTGTAAAATCCATTTG
TCCGCTTTTAATATAAAAATTACGTTTGATCCACAAGATTTCACCGCCTCGCATAGCGGC
AATTCCTCTCATAAAAAAAGAGCCCGTTTCGGGATCAACAATCAGTTCAAGCGGCTCATC
GGCTTGCACCAGTGTACGAATTACGGGAAAGTCCGATGTCGGCCAGCGGAATTCGGTTTT
ATGCCCTGCAGATAAAACAAGATTCATTTGGAAGGGGCGTCTTCGAGATCCGTCTTTAGA
AGAATACTTTTCATTGAATTTATCAAAGTCGGCAAAGTTAATTAAAAAGTATCCTTTGTC
AAACGTAGCGGAACCGTTTAGTGCAACTTTTTCATGATCAATAACAATAACCAAATCGCA
GCCGGCATATCCATCAGCCTTAAACAAAAGATTATTTGTTTTCATTACTCCGAGATTTTC
GCCTATGGTGCCGCATTTTATTATCATATCATCGGGGATAAACCCGTTAAATTCCGCCTG
ATATTCAGCCCAAACGGTAGCGGACGGCCCGCGCAATTCCGTGTAGGGTACAAGCAGATT
TGTGCCGTCAAGAATTACATCAAGAGAAACCGGACCATATATTTCAGGTACATAGTTCGG
AGAATTTACCAGTATTTTTCTTCCGGCAAGCCTGCCTTTAAATTGCGGCTCGGTAACTGT
TCCCGTAATTTTTACATCTCCTGAAACTGTACCGTCATAAAAAAGCACATAATCAAGTCC
GGTAAAATCCCAAACAGGTTTTAATTGTACAAAAAGATTTGAAAAATTAAGATCCAAGTT
TTTATCTTTAATTGATCCGTTTAAAGAAAAATGCACCGGCAAAGAATCCGCAAGCTGCAG
CGAAAGTGTTCCGTCATCAAGAATAAATCCGGCTATCTCATCGTTGTTTCCCGCATACAA
AGCGGTTACTCCTTTTTCACGGATAAAAGTAGCCTGAGTTTCTTTTCCGCTGTATTCCCC
AAACTCCCAATCTTTTAGTCCCGCAACAATCGTATACTCTTTTGTCATATTCATAAAAGC
GCCAAACATATTCTGCTTTATGCCTTCTTCCGATTTCAGTCCGGAAAACTGTATTGAACA
ATTTGCTTTACTCTCCTTTCCCGCCAACCCGCCATTGAACATAAAATTAAGTTGCCCAAA
GGATTGCTCTGGAGTACAAGAACCGTGTATCTCGGAAAAAACGTAATTTCCCCAGTGTAA
GGTACTCGGCAGGAAAGCAATCGTTCCGTCATCGATACCGATTCCGCCGACAAAGCTTGT
CTTTGTACCATTAATAATTGCATTAAAATTCTCTACAAGAAGGTTAAAAGAAAAATTCTG
AGGAGTTCCCAGAAAATTCATTGATCCGGAAACTCTGCTTTCTTCATTTTGTCCTGACAA
AAATCTTCTTAAATCAATATTTTCGATCGAACTCGAACCGTTAAAATACAGGGTATCACT
GAGGGTAAAGTCTGAGTTAAATGCAAATTGTTCTGTTTGGTCTGTTGAATTTAAAGAAAT
AGCTGAGGAAAACCTGGTTAACTGAGGATCTGCGTCCGGTATTTTTGAAAACGCCGCCGT
TCCGAAAAGATATGATAAGTCGGTACCGATTTTTACTTCGTTAAAAAAAGCTCCTCCTTG
GTTTATTTTTCCTTTAAAATCCAAGCCTGAACCTGTTTGCACAAAAGTTCTCAGCGAATC
ATAGCCAAACCTTCCGGATTTGCAAATAAATTCCCAGCTTTTGCTATTCTTAATCGAAAA
TTCAGAATCAAGAGAGAAAAACAGGGGAAGCAGCGGAACGGGCAACTCTTTTACCTGCGC
GGAACCGATAAGACCTTTCACAGAATCAAAATATGCGGCAACGGTAAGCCCGTAATCCCC
GTAAACTGTTAGAGAGCGGTCGGTATAAAAACCCTGAAAATGATATGCTGTTGTATTTAC
CGCGAAAAAACTTTCAAATATGATATCGTTAAATTGCTCAAAATTTGCATGCACATCACC
GCGTATATCAAGTCCTTTGTAAGAACAATTTATATCGGTTATTGAGAAAGAAGACTGATT
TCCTTTTAATGAAAACAATGCGTAAAGATTATTAACTTTATTTGAGGCGACAACAAGACG
AATAAAATTATATGAAAAATCGGAAAAATCACTTGAAATATAAAATTCCGTTGTTGCCTG
CATAGACGATAACGCATCCGCAATACTGTCGGCAGAAGTATTTTTTTGAGGACTGAAGCT
CGAGGCAATTTTATATATTGTGCCAACGTTTACCGCATCAAAGGCACTGTGAACTTCCAA
AAATGCCTTTGTTTTTTTCGCTTCCGCTCCATATGTGATCGAACCGTCAAAGCTATAATA
ACCGCTTTCATCTTTTGCGGATAAATTAAAATCGGTTTTCATTTTTTCCGGTGTAGCGGC
AAGTTGTATATCATGTAACTCTGCCGCACCAATTCTGAATAAAGGCACGGAACAAAAGTA
CCGTCTCCCCCTTTTGTTAAAATAAGCACGGGCGGAAAGGATCTTGCCCGAAGGCAACGT
AAATTTATCAATGAAAAAACTCCCTTCAGGGATTCTTTGTTTAAGATCAAATGTAAAAAA
TGAAGAGAGCACCGCTTGCGGAGAATCAATACGTAGTTTTTTTACCCGTATTTTTGATTC
ATCTCCCGAAGCATTAATCTGAGCGACAAGCTTTTTTAAATGATATGAATTTGAAAACTT
TACCACAGGAATATTTGCCCGGATATCCGAATTCCATGTCAGTCCTTTTGAGGGAACATA
GTCCGCAGTAATTTCACCGCTAATATTTGAGTCCGTATCAATCACAAAATTATTCTGATT
TAAAAAGCGAATCCATTCAAGCGGACGCATGTTTTCGCAGTTAAACGAGGCATGTATTTC
CCCCGTTTTCGGTTTCCACGTAGCTGAAATATCAAAGGGTTGTACATCTCGAATAGTTGT
TACGGTTAAAAGACTTTCTCTATAAAAAGCAAAAAATCTGATAGGAGAGATAACAAAACG
ATCGCCTTTAAATGTTTCAAGTCCAAAGCTTGCAGTTCCGGATGAATTTCTTTTATCAAA
TTTTCCCTCCGCAAAAGCGGCGGTTTTTAGCTGCCCAAAATCCGCATATTTTGTATTAAA
ATATTCTGTTTCAAAATTCATTTTAAAAATAATATCATCGGCATCCAGCGTAAAACTACC
TATCGGAATGGTCATCGCAAGCTTTTGCACCGAATCGCTGAAATTTATTTTTGTGTTTTG
AATTCGTATATCTAAATTCGTTAGTTTATGATACAACGCATAACCAAATTGTTCAGTCTC
TTGTTCAGGAATATCAGCTGCAGGTTCATCGGATTTTAAAAGACGACTTATTTTTTCCGC
AACGGAACTGTTTTTAACCGTACTGAATTCTATATCTCCGTCATTTATATGAACCGCTTT
AATAATACTAAGCGCATCTCCTGAAAAAAGCGCCCAAAAGTTGTACTTTAAATTAATCCG
CGAAAAAAAAGCAATCTTCTCATTTTTTTCCGCATCATAGACTGAGACATTTTTTAATAA
TATTGAGCGAAAAATAGAAGGAGAAAGAGATTCATATTCAAACTTTAATCCGGTAAGATC
TTCTACATAATCCATCCACGCATCTCTGGCAACAACAAGCCTTTTTTCCACCGCTTTTGA
AATAGGTTGGAAAATAATCGCCGCCAGTATCGCTACGGCAAAGAGAAGAGAAAGTTCTAT
TCTGCGAGTACGTGTTTTAGGATTCATCGGGGCACTATTATATCAAAAACAATCATGTTA
TGATAGAGACTATGAACAGCATCAGAAATTTTATTGTTTTTGAAGGAATTGATGGCACCG
GCACCACAAGCCAGCTCAGACTTTTACGGGAACGCTTTGCCTCAATCGGCAAAGCGGAAA
AAGTTGTTTTTACGCAAGAACCAACCGATACCGAAATCGGAAAACTTATCCGTAAGGCTC
TTTCCAAAGAGCTCAGTTTGGAGCAAAAAACCATTGCACAGCTTTTTGCCGCAGACCGCA
CCGAGCATATATACGGAAACGCCGGCATCATTGAGCACACGGCAAATGGAAAAGCGGTTT
TCAGCGACAGATACTTTTTTTCAAGCCTTGCCTATCAGGGGCTTTCCGTCGGAAAAAGCC
TTGCAAAAAAACTGAACGAAGATTTTCCCCTGCCGGAACTCTTATTCTTTTTTGATATAC
CGGTACAAACCTCTATGAGCAGAATTGATAAACGCGGTTTACAAAAGGAGATTTACGAAA
AAAAGGATTTTCAAACAGCCGTACGCCAAGAATATCTTCGTATAATAGAAGAATATGAAA
AATCCGCCCCCGAAATGCAAATTATCCGTATTGATGCGGAAAAGGACATACAGGAAATAC
ATCAAAAAATATGGAGTTTTGTAGAAAATCTGCCGAAACTGTAGGTGATGAACAGGTATT
TTCTTTTATTCTTTGCACTTATATTCTCTTTTCTTATGCCGCAGCCGGCACCCGCGTATG
TTGTGCAATATAAAGAGCAGTTTTATAAGCTGTATCATATTCATTATAAACAGTATCCCG
ATGATACGATGGAAAATATCTATTGGCTTGAACGGGCGGTCAATGCGGATTTTTGCAATC
CATTGTATGCGCTTGGTAAAATTCAGGATAAAAGCGATTGGGAAAAATACCGCTACCTTT
TTATGATGCATATTAATCTAAAGCTTGTCGAACAGCATATTCGGTTGGGGCTCAAATACG
ATAAACAAGTTGCGTATTTTTATAACGCGCCGTGGAAAGAAGAAAGCATCGAAAGTTTAA
AAAACGCCGAGGACTGCTACAAGGCGGCTCTGGTGTATTGGCAGGAAGCAAAAATTTGGG
CAGAACGGGCAAACGCTTCTCAGTTTAAGTTTTTGTATCTCATGGATTTGCAAGGCTGGG
AAGATGAGCGGGAACGCATAAAAACGGGCGACCTTAATTATCAGCGAACCATCACCCGCG
AGCTCGACCGCCTTGCAAAAGTACGCGCCGATTTTATGAATATGGACACAACCTACTAAT
GCAGCGTTCTTTTAATACTCCAATTCGAGCTTAATACTTCTTAACAAATCGTAAAAAAAA
TTTATAAAAAAGAGTCCAAGTTAGTTTTAAAGCTTCAATTTTACAAAACAGTGTTGATGC
T
>NODE_18
CTTTTAAACATCGTTTGAATTTGTTCTGAGTTTGACAACGGTGGGCAATTTACCACAGGA
ATGCTTAAATCCGCAAGCACCTGTCGATGCTCCGATTAGTACAGGACGTTATACGTGTTT
ATTTGGCAAACTTTTCCCTGTATTTTACAGGCACAGTATTGCTGATTGAATGTACTTTTG
TAAGACTGTTAAAAAAGTTTGTCTTACAAAAGTACGGGCTAAAAACTTTTTTCGGAATTT
GACAATTCCTCAAAAACTTTTTATAGGAGAGGTGAATACACAATCCGTCTAAAATTGGCG
CCGGCTTGTGTATTCGACGAGTTTCGGCATTAAATCATAATGCCGAAACATCGCTGATTG
GATGTACTTTTGTAAGACTGTTAAAAAAGTTTGTCTTACAAAAGTACGGGCTAAAAACTT
TTTTCGGAATTTGACAATTCCTCAAAAACTTTTTATAGGAGAATATTATGGGAAACTATT
CAATGCCGGGTTATTTCCAGAACATGGAACAGATCGGCTCCGCGTTATCGAAGATTGATG
AAGATAATGAGCAGCAGGTAAAACAGGTTGAAGAAGAGATTCGAAAGTTAATAGACGAGG
TTCATGAGGCGGGCACTCCCACGGAAACGCTTAATGAAAAAGGGCAATGGACAGCGCTTC
AAAGAATTGCCGAGTTAGTTGAAGAAGGTACATGGTGCCCGCTAAACAGCTTGTACAATC
CCGAAGATTTTGAAACCGCAACCGGAATTGTAAAAGGCTTAGGAAGAATCAACGGAAAAT
GGGCAGTCGTTGTTGCTTCCGATAATAAGAAAATTGTCGGAGCTTGGGTTCCGGGGCAAT
CCGAAAACTTATTGCGAGCATCCGATACTGCAAAATGCTTACGAATTCCTTTAGTCTATG
TTTTAAACTGCAGCGGCGTTAAATTAGATGAACAGGAAAAAGTATATCCGAACCGCAGAG
GCGGCGGAACTCCTTTCTATCGCAATGTTGAATTGGAACAATTAGGCGTACCGGTTATCG
TCGGAATTTTCGGCACAAACCCCGCAGGCGGCGGCTACCACAGTATCAGCCCCACCATTC
TTATTGCGCACGAAAAAGCAAACATGGCGGTTGGCGGAACCGGAATTGTAAGCGGGATGA
ATCCGAAAGGCTATATCGATCAGGAGGGCGCCGAGCAAATTATTGATGCGGTTTCCAATG
CAAAACCTACTGAAGTTCCCGGCACTGTTTCTATTCACTATGATCAAACAGGATTTTTCC
GTGAAGTGTACTCCGAAGAAATCGGTGTCTTGGACGGAATTAGAAAATACATGGATTGTC
TGCCCGCCTATGACTTGGAGTTTTTCCGTGTAGACGAGCCAACCGAGCCCCTATTCGATC
CGAATGATCTTTACTCGCTTTTACCGATGAACCAAAAACGGGTGTACAATATCTATGATA
TTATCGCACGCTTGGTAGATAATAGCGAATTCAGCGAATACAAAAAAGGATACGGCCCCG
AAATGGTAACCGGACTTGCAAAAGTTGACGGGCTTTTGGTAGGCATAGTTGCAAACGTAC
AAGGCTTATTGCTCAAATACCCCGAATATAAAGAAAATGCCGTCGGAATTGGCGGCAAGC
TCTACCGGCAAGGCTTAGTCAAAATGAATGAATTTGTTACGCTTTGCGCGCGGGACAGAA
TTCCGATTGTCTGGCTGCAGGACACAACGGGAATTGATGTAGGAAACGACGCCGAAAAAG
CCGAGCTGCTCGGATTGGGTCAATCGTTAATTTACTCTATTCAGAATTCTCACATTCCGC
AAATGGAAGTTACCTTACGAAAGGGCACCGCAGCCGCTCATTATGTTCTCGGCGGCCCGC
AAGGAAACGATACCAACGCATTCTCTTTAGGAACCGCCGCAACCGAAATCAACGTAATGA
ACGGCGAAACCGCTGCGACTGCAATGTATTCACGGCGATTGGTAAAAGACAGAAATGCAG
GAAAAGATATAACACCGATCATTGAAAAAATGAACAAACTTATCAATGAATACAAAGATA
AATCTGTTCCTTCATTCTGTGCAAAAGCGGGAATGGTAGATGAAATTGTACATCTCTATG
ATATACGAGCATACATGATCGCATTTGCGAATTCGGTATATCAGAATCCGAAGTCAATTT
GTCCTTTCCATCAAATGCTTTTACCGCGGATGATTAGGGAATACAACACTTTTGTAAAAA
AATAATTACTCTTAGGGACTTTGACTAATTTTAGGAACAGTCAAAGTCCCTTTTGGGGAA
ATGTATAATCCGATACGTACGCTTGTAAGAACGAAAAAGAAGGTGTACTATAAATTATTG
AAATACGAGTATGCAAAAACTGAAGCTTTTAAAAGCATTTTATCCGGGATGAGAATTTCT
GAAGAACTTTTTACATCAAAATAAAATTGCATAAGGCTATGCATGCTCGAGGGAGTTTTA
TGGAGCGAATAGTTTTAAAATTAGGCATGTTTGAAACGCTTATGATTGCAGTTATTGCAA
TTTACTTTGGAGAGTTTTTACGAAAAAAAATCCCTCTGCTAAAAAAATACTGTTTACCGG
CAGCTGTTGTCGGCGGAACAATCTTTTCAATTATTTCATTATGCTTATATTCTGCTAATG
TATTTGAATTGCAATTTGATTATAAGACGATAAATCAATTATTTTATTGCATCTTTTTTG
CGGCAAGCGGAGCGGCAGCCAGTTTATCCTTGTTAAAAAAAGGCGGAAAGCTGGTTATTA
TTTTTGCAATACTTGCAGCCCTTCTTGCGGCTTTACAAAACGCTTTAGCGCTTGCGATCG
GAAAAGCTTTTGCAATCAATCCCCTTATTGCTTTGATGACCGGAAGTATTCCAATGACCG
GCGGGCACGGAAACGCCGCTTCTTTTGCTCCGCTTGCAGTTGATGCCGGAGCGTCCGCAG
CCCTTGAGGTGGCACTTGCCTCTGCAACATTCGGGCTTATTTCAGGTTGTATACTCGGCG
GTCCTTTCGGTAATTTCTTGATACAAAGATTTCATTTGCAAGATTCTGCGCTGGACGGCA
AACAGAATGCTTCCGATGCGGATATCGCCGCCTCAAAAACGCTCGTTGATAAATCGAATG
TTTTGCAAGCGGTATTTTTAATGTGCCTTGCTTGCGGTATCGGACAGATACTCTTCCTTA
TTCTTAAATATTTTCATATTAAATTTCCGATCCATGTATGCTGTATGTTTGGCGGTATTG
TGATGCGTCTCATGTTGGACGGACAGCGCAGTAAAAATTATGATGTACTTTACGAGTCTA
TCGATATTGTCTGAGAATTTTCTTTAGCCCTATTTGTTTCCATGTCAATTGTTTCGATGA
GATTGTGGGAACTTTCAGGTTTGGGACTTTCTCTTGTTGTGCTGCTGATGGCGCAGGTTA
TGCTCATTAGTATTTTCTGCTACTTCTTGACATTCAGGTTGTTGGGTAAAAACTATGATG
CGGCTGTTATGGCGGTAGGACATATAGGATTTGGTTTAGGGGCGGTTCCGGTTTCTATGA
CCACGATGCAAACTGTGTGTCAAAAATATCGATATTCCCGACTGGCATTCTTTGTTGTAC
CGGTAATAGGCGGATTTCTCAGTAATATTACGAATGCGATAATTATCACCACATTCTTGG
ATATTGCAAAAAACATGATTTAAAAGAGAGATTTTGAATGAGAAATAGAAAGAGGTATCA
AGGGTGAGTAAGTTTACTATGGGGGTTGATGTCGGTTCGACAGCATCTAAGTGTGTAATA
TTAAAAGACGGAAAAGACATTGTTGCGACTTCGGTGGTTAATGTCGGTACCGGTACAAGC
GGTCCTGCGCGAGTAATACAGCAAGCATTAGACAGCGCGGGCTTTGCCGATGTTTTAGAA
CTTGACGGGGCAGTTGCTACGGGATACGGCAGAGCTACATTGGAAAAAGTGCCGCATCAA
ATGTCTGAATTGTCCTGCCATGCAAAGGGCGCTTATTTTTTATTTCCAAAAGTTAAGACG
ATTATTGATATCGGCGGGCAAGATTCAAAAGCATTAAAAATCGGAGATAACGGAATGCTG
GAAAATTTTGTTATGAACGATAAATGCGCCGCAGGAACCGGCAGGTTTTTAGATGTTATC
GCAAAAGTTTTGGATGTGAGCTTGGATGATCTGGAAAAACTGGATGAACAGTCAACCGAG
GCTATGACTATTAGCTCTACGTGCACTGTTTTTGCCGAATCGGAAGTAATTTCTCAGCTG
GCAAGCGGCGCAAAAATTCAGGATATTGTGCGGGGAATCCATACCGCTATTGCAAGCCGT
GTGGGAAGCCTTGCAAAAAGAGTAGGAATAAGGGATGATGTAGTAATGACAGGCGGTGTT
GCGCTTAATAAAGGAATGATCCGTGCTATGGAAAGAAGTATAGGATTTAAGATTTATACG
AGCGAATATTGCCAATTAAACGGTGCCCTTGGTGCTGCATTATTTGCCTATCAAAAATGC
ATGCAATCGAATAAATAATACCAAACAGCACATGGTGGGTTGTGCTGCGAAAAATAAACT
CTGCTGAATTTATGAGGATTTTATCAGCAGGGTTTAGTACTATCCATATTATTAGGAGGC
TTAGGATGGCAAAAATGGAAAAATTACCAAACAAAAAACCGCGACCGGTAGACGGACACA
AACCTGCGGTTGTTGTTCTTCGAGATGTAGTGGACAAGGTTTATTCAAATGCCTGGGAAG
CAAAAAAACGAGGAGAATTAGTAGGTTGGAGCTCTTCCAAATTCCCTATTGAGTTGGCAA
AAGCCTTTGACTTAAATGTTGTGTATCCTGAAAACCACGCTGCCACAACCGCAGCAAAAA
AAGACGGCTTGCGGCTTTGTCAAGCGGCAGAGGATATGGGATATGACAATGATATTTGCG
GTTATGCAAGAATCAGCTTGGCGTATGCGGCAGGAGAGCAGACCGATGCGCGGCGCATGC
CTCAGCCTGACTTTTTACTTTGCTGCAATAATATTTGCAACATGATGACAAAATGGTACG
AAAACATTGCGCGAATGCACAATATCCCGCTTATTATGATAGATATTCCTTTTTCCAATA
CAGTGGATGTCCCTGAAGAAAAAGTTGATTATTTACTTGACCAATTTGATTACGCTATTA
AACAGCTTGAAAAATTAACCGGCAAAAAGTTTGACGAAAAAAAATTTGAAGACGCTTGCG
CACGGGCAAACAGAACAGCAGCCGCATGGCTTAAATCATGCTCGTATATGTCGGCAAAAC
CGTCTCCGTTAAGCGGCTTTGATTTGTTTAATCATATGGCTGATATTGTTGCGGCTCGCT
GCGAAGAAGAGGCTGCATACGGCTTTGAATTATTAGCCCAAGAGTTTGAGCAGTCAATCA
AAGAAGGAACTTCAACATGGGAATATCCGGAAGAGCATAGAATATTATTTGAAGGAATTC
CCTGCTGGCCGGGTTTGCGTGCATTATTTGAACCCTTAAAAGACAGCGGCGTAAACGTAA
CCGCTGTTGTGTATGCACCCGCATTTGGCTTCCGTTACTCAAATATCAGAGAAATGGCCG
CAGCCTATTCCAAGGCACCGTGCTCTGTTTGTATCGAAACCGGAGTGGAATGGCGTGCAA
CGATGGCAAAAGAAAACGGTATCAGCGGCGCGCTGGTTAATTACAACCGCAGCTGCAAAC
CGTGGAGCGGTGCAATGCCTGAAATGGAACGAAGATGGAAAGAAGACCTGGGTATTCCTG
TTGTACACTTTGACGGTGATCAAGCGGATGAAAGAAACTTCTCAACGGAACAATACAAAA
CCAGAGTGCAAGGTTTGGTAGAAATCATGGAAGAAAGAAAGGCGGATCGGTTAGCAAAAG
GTAAAGAAGTATACACCAACTTTGAAAATACAAAAGAAACCGATTGGTCAAAATCAACAC
TGGAATAGGAGATTAAAATGGATAAGATTAATGAATTGCTGGGTCAATTTAAATATTATG
CAAATAGTCCAAGAAAGCAATTAGATAAATATCTTGCTGAAGGAAAAAAAGCAATCGGTG
TATTTCCGTATTATGCACCGGAAGAAATCGCCTATGCCGCAGGAGTAGTGCCTTTCGGTG
TATGGGGAGGAGTCGGGCCGATCGAACGGGCAAAAGAGTATTTCCCTACATTCTATTACT
CGCTTGTGTTACGATGTTTGGAAATGGCATTGGACGGCACACTGGACGGATTATCCGCTT
CTATGATAACAACCCTTGATGATACCCTCAGACCCTTTTCACAAAACTATAAGGTTGGCG
CAGGAGATAAAATTCCGATGATTTTCTTAAATCACGGTCAGCATAGAAAAGAAGGTTTCG
GAAAAAAATACAATGCCAGAATTTTTAAAAAAGCTAAAGAAGAGCTGGAAAAAATTTGCG
GTGTTACCGTTACCGATGAAAACCTAAAAAAAGCTTTTAAGGTTTACAACGAAAACAGAA
GCGAAAAACGGAAATTTATTAAACTGGCAGCCACGCATCCGCAGACAATTAAAGCGTCTG
ACAGATGCTATGTATTAAAAAGTTCATACTTTATGCTCAAGGATGAGCACACCGCCTTAT
TAAAAGAGCTGAATGAAAAACTGCACGCTTTGCCGGAAGAAGACTGGGACGGCGTTCGCG
TTGTAACAAGCGGAATCATCACGGATAATCCGGGACTGTTAAAAGTATTTGATGATTACA
AGGTTTGCATTGTTGCCGATGATGTTGCGCATGAGTCAAGAGGTTTAAAAGTAGACATTG
ATTTGTCCATTGATGATCCTATGTTGGCACTTGCAGACCAATTCGCCCGAATGGACGAAG
ACCCCATTCTGTATGATCCGGATATTTATAAGCGTCCGAAATATGTAGTTGATTTGGCAA
AACAAAACAACGCAGACGGCTGCCTATTATTTATGATGAATTTTAATGATACGGAAGAAA
TGGAATATCCTTCATTAAAGCAGGCATTTGATGAAGCAAAAATTCCGCTCATCAAAATAG
GCTATGATCAGCAGATGGTTGACTTCGGGCAGGTTAAAACACAGCTTGAAACGTTCAATG
AAATTGTACAGCTCAACAGGGCATAAGGAGGTGAAGTAATGAGTCAAAACGTATGGGAAA
ATGATGATTTTATTTTTAAAGATGACGAAATAAAAGGCATGACGCAAAAAGGAAAAGACA
AGGTAAAATTGCAAGGCTTCACCGACATGATTGTTCCGGCTACCACTCCGGAGGGTGTTC
CTATTAAACGAATAGGCGACAATGCTTTTTACCGCCGCGGTTTAACTTCGGTTGTAATTC
CTGATACTGTTGAAAGTATTGGTTATGATGCCTTTGGTGTATGCAAGTTAACAGAAGTAA
AACTGCCGCCCGCTTTAACCCGCATCGAAGGTTTTGCGTTTTACAATAATAAACTGAAAA
CAGTTGCTTTCGGCGGCAAGGAAAAAATCATTGAGCCAAGTGCCTTTGCGCTTAATGAGT
TGGAAAAACTGGATTTGCCTAAGTCGTTGGAGTTGATCGACACTTCATCTTTTTACAAAA
ATGCCTTAACGGAAGTTACTATTCCTTCATCGGTAAAAAAGATAAACATGTATGCATTCC
GCAAAAATAATATTGCGCAAGTGACAATTCCAAAAACCGTTGACTTTGTGCATCAAAATG
CGTTTGAGCAAAATACGGAAATTAAATAACTATTAAAAAAGGGTATGCAAGTCATACCCT
TTTTTTATAAGATAGCGGGCACAACATTCTGTAATTAATTTAAGGTTACACCCTGCGGAG
GAACAACAATATCGGTTTACCGAATCCGCACCACTATGGTAAATTGCCCACCGTTGCGTT
GTGTCGGACTCTTTTTATAAAACTATGAACGAATTTAATTTTATCTGTTGAATTCTTAAT
TTGTATAATCTGGGTGCAAATGGTGCAAAGTGTATTGAGGTTTGGTGAGATTTCCGTATA
TTTAAAAAAATCATTTGCGAAAACTCATATTATGCGGTATGCTATTTAATAGATGAAAGA
CGAAAAGATAGGCATTCAGGCAAAACAAGCAGTACATTCACAAAGACTCTTAAATCAAAT
ATGGAAGCATCGCTTATTGTATGTGATGTTTGTTCCTGCTATCGTTTATTTTATACTATT
GTCGTATGTGCCGATGGCAGGGATTGTTTTAGCATTTAAAAAGTACTCGGTTACGAAAGG
GATTTTTAGAAGTCCATGGATAGGGTTTGCGTATTTTCGTACTTTTTTTACCAGTTATGA
TGCCGGCAGGCTTTTAAAAAATACTTTGACTGTCGGCTTTATGAAAACAATTTTGGAATT
TCCGTTTGCAATCATATTGGCGCTTTTGCTGAATGAGCTTAAAAATCCGCTGTTTAAAAA
AACAACGCAAACAATTACGTATCTTCCGCATTTTTTGTCTTCGGTTATTGTGATTACAAT
GGTGCAGCGGATTTTGGCACCACATAACGGAGTTATAAATCAAATTATTGCAGCTTTCGG
CGGGGACGGGTCTACGTTTTTTTTAATGGAAGCAAAGTATTTTTTACCGATTTTGTTTAT
TCTTGATATATGGAAGAATATCGGGTGGGATTCAATTATTTACCTTGCGGCGATAAGCGG
TGTTGATCCGAACTTGTATGAGGCGGCTGAAATGGAGGGCTGCGGAAGGCTAAGACAGAT
GTGGCATATTACGCTTCCGTGCATACGCAGTACAATCGGCGTGCTGTTTATTTTAGGGAT
CGGCTCTTTATTTTCATCGGGGTTTGATCAAATTTATCTTTTGCGCACGCCGGGGAATAT
GGCTATCGCTGACACCCTAGATACCTTTGTGGTGCGTGTCGGTTTGGCAAATGGTGAGTT
CGGTTATGCAACGGCAATCGGATTCTTGCAAGGTATTATCGGTTTGATTCTTGTGTTGGT
CAGTAATAAAATATCAAAGAGGCTGACTGACGTCGGAATATTTTAAATACATTTTCGCTT
TTATAAAAACGAAAATGAATGGAGGTTTTATATGAAGAAAATGAGACAGGTGCTGATGAT
TGTGGCAGCTGCAGGTATTCTGATAAGCGGGATAAGCTGTGGCAAACAGGAGGGCGAAAA
AAGCGGTTCGGAGGATAAGCCGAAAACATGGATTGCCAATCGGGTTGTTCAGGTGCAAGC
GTATGTTGATGATATAGGCTACCAGCTTCCGAAGGATCAGTTGAATACTCCTGTTATGAA
AGAGTTGGAGCGCAGAACGGGTATGAAAATTGAATTTTTATATACCCCAGGAGAGAAGGA
TTGTTATGTTATGGCAGCTCAAATCGCGGCAGGGAATTTACCCGATATGATTTGCAGTTA
CCTGAATAACTCAACACGTCCGGAATTTCGTGTGTTATATCCGGCCGCCGTTGAAGGAGT
GTTTGCCGATCTCGCTCCGTATATAAAAGACTCAAAGGTATACTCGCGATATTTTGATAA
GGATTTTTTATCGCCGGATAGTTATGCAAACATTGTATGGCGTAACGACTTTGGCGGTAA
GGCATATTTTATGCATGTACAAGTAGCCGCTGAGGATGAGTCGACCATATGGAAACCCTA
TGAAGAGTATTTGGGCGGCATGTACATTCAAAAGGCAATCGCAGAAGATCTCGGCGTTGA
TGTGCGCAGCATAGACTCTTCTGAAAAGTTATATCAGTTGCTTAAAAAAATAAAAGCAAA
AAACTATAAAGACAAAAACGGCAATACGGTTGTTCCGCTTGGTCCGAAATACTGGGGCGG
CTCTCCTGATGCTATTGATTACATTGTGCATGATTTGCAATGGGGTGTTTCGGGAAAGTA
TAATCGAACAAAAGAAGGTAAAATTCTGCATGAGGCTGAAACGGATTATGTTTTTAAACA
AATCAATTATTTCCGCAAGTTATTAAAAGAAAGCTTAATTCATAAAGAGTTCTTTACCAT
CGACGAAACCCGTGCAAATGAATTGTGCACAAACAGCAGTGTCGCTGTTATCGGTGATGT
TCACAATTACGTACCCGTTATTTACGAATCCGATACATGGATTCCGCTTGGTCCGATTGC
GGATTATCATGGGAACACTGAAAAAATAACAAGCGGGAAAAGCGGATACGGCGTATGGGC
AATTCCGGCAACAACAAAGAATCCCGAAGAGATTGTAAAGCTTATGGATTATATTTGCTC
AAAAGAAGGGCAGCTGCTGATGCTTTACGGCGTTGAGGGTGTAAGCTATGATATGGTTGA
CGGCAAGCCTGTTTTAAAGCCGGAAGTAAAAAAAGCGATGGAGCAAGGAGATTCCGAAAC
GCTTATCAATACGTACGGAGCGGCTTTTGACGGCAGCGGACATTACGGCCTGGCATTTTT
ACTGACCAATATTCAAAATACTACGTATTTCGGTGAAGCCCGCCCAGGTTCCGGAACGAC
GGCAACCTTTAAAAGAGCGGTAGAGCTTGCAATGGACTATCCGCGTGTGTATAAAAAAAT
ACCGGGCTTGCCTGCAAGTGCGTACTTACCCGAATTGGAAAAAGTAAACGCCGCTATGTC
ACTGCTTGATTATAACGAAATGATTATACAAGCCTGTTATGCGTCGTCAGATTCGGAAGT
GAAGAAAATTGTTGATGGGTTTAGAGCACAACTGAAAGAAGCGGGAATAGATGAGTTCCG
CGCTCTTGTTGAAAAAAAATATACAGAAAATCCTGACACGGTTTTGTTTTATTAAAATAA
AATTAAAAAGCACGGCACTTGTTGCCGTGCGTGATTTTCCGAATCGAGAGGGAGAAATAT
GAAAGCGCAATTACCTAATACAAAAAAGAGATACAAGATCAGAAAAAAGCTACGGCGCGC
AGAGGATGCATTATTGCAAATATTTATTGTAGCAATTGTTTTATTCTTATGCGCTTCAAT
TATTTTGCCTTGCCTGAATATTATTGCGCTTGCCTTTAATGACGGTGCCGATGCTGCAAG
GGGCGGTGTTTATTTTTTTCCGCGTGTGTTCACGTTGGATAATTTTAAAGAAGTGTTCAA
AGACGGTCAGATAATAAGAGCATACGGAATTACTATTGCACGAACGGTAATCGGCACCGT
GTTGAGTATCTGGCTTATTACTATGACCGCTTTTGTCCTTAAAATAAGAACATTGCCGGG
AAGAACGTTTTTTACAATGGCTATTGCCCTCACAATGCTTTTTTCCGGCGGCTTAATTCC
AACCTATATTCAATATAAAAACCTTGGGCTTTTAAACAGCTTTTGGGTGTATATTATTCC
CGGCGTTATCAGTGCATACTATTTATTTATGGTGCGAACCTTTTTTGAAACCATTCCTTA
TAGCTTGGAAGAGTCTGCAATGATAGACGGCTGCAATTACGTAGGTATTTATACAAGAAT
TATCTTGCCATTGAGTAAACCGGTTATTGCCGTCATCGGATTATATACCGCGGTCGGGCA
TTGGAATGATTGGTTTGCTGGTGCATTTTATATGAACAGCAGCAGATTATGGCCGGTGCA
AACAGTGCTACAACAAATGCTCAGAAAAGCAATGGCGGCAAGCAAAGAAGGAGCGACAAT
CTCGCAGCTTATTGCGGCGCAAGCCCGAGCGGCAACCTCGGACTCGTTAAAAATGGCGGC
GGTTGTTATTACCATGCTTCCGATACTCTGTGTTTACCCGTTTATACAAAAGTATTTTGC
AAAAGGCGTGATGATAGGGAGTGTGAAAGGCTAAAACTTTCACAAAATTTTATCCGTAAT
CATTCTGAAAAAATTTGTAAAAGAATGAGCGCTGCTTCATAATACAAACGATGATATCAA
TCACTTTAAAACAACCGAATTAACATAAGGACTCAGTATGAACGAACGTATCTATTTACT
ACCCCGTGAGGGCGAATGGTATAAAGCAAATATGCACTGCCACTCAGTATTTTCCGATGG
ACATTTTGCTCCGGCAGAGCTCAAAGAGCTGTACATGCGCAAGGGTTATTCAATCGTTGC
GTTTACCGATCACTGCATTTACAAAAATCACGCGGAACTGACGGACTCAAATTTTCTTGC
ACTTGTCGGACTCGAAGTTGAAACAAGTGAGCCCGACACAACGGGTGGCGGGTTTGACCG
CGTTAAAACATATCACTTTAATATAATCGATACGGATCCTGAATATAAAAAAGATGAGAA
ACAGGATGTAATTCAGCCGAATGATTGGTATTACGGAATTGATGAAATAAACGACTATAT
TGAAAAAATCGCCAAACTCGGATTTTTAACGGCGTACAATCATCCGTATTGGTCTTTGCA
AAACTATGACGATTACAAGGATCTTAAAAATCTTTGGGCTATGGAGATTTTTAATTTCGG
TTGCGAAAAAGAAGGCGGGTACGGATATGCGCCGCAAAGCTATGACGAAATGCTCCGCTT
GCCCGATAACAAAAAACTGTTCTGTGTTGCGGGAGATGATAACCATAATGCCGCACCGGT
AGGGAGTCCCGAATGCGATTCTTTCGGCGGCTTTACTATGATAAGAGCTGAAAGCCTTAC
GTATTCTGCTGTTGCAAATGCGTTAAAGCTCGGTCATTTTTATGCATCAATGGGCCCGCA
AATAAAAGAATTGTACATTGAAAACGGCATGGTGCATATTCATACTTCCGCAGTAAAAAA
AATATCGCTTATAACGGAAGGCCGGCGCGTGTATGTAAAAAATGCCCCCGAAGATGAATA
CATAACCGAAGCGGTGTTCAGCCTCGACGGAAAAGAAGGATACATCCGCGTTGACTGTAT
TGACGAGCGGGGGCTGCATGCGAACAGTAATGCCTACCGCATTCCCACAATCCGAATTTG
TCAGGTAAGCTCACTTGAAAAAATATTCAAAGAAACGCCGCTTTTAAAAAAGCAAAGAAA
CGCTGCACGAGTTTTACGCGGGGAACGTTTTTCGTATCAGGTTGCACTCAAGTTGGAAAA
CGATGCGGACACAACAGAAACGGAAATACGGATTGAATCAGCAGGTATCCCTTGCCGTGT
GTTTAGGGTCGGTATGATCCCCGCGCGTCTTACCGCACGCAAGGAAAGATGCGACGCCAA
TTATATCACAACCGATGAGGGTTTGTTTCCCGATGTTTTGTATCCTATCAAAATTGAAAA
CAATCTTTTGCAAGAACAGTTTATTTTATCAAGTGAATATAACGAGTGCGTATGGATTGA
AGCTGATATCCCCGAAAACATTCAAAGCGGCGTGTACACAATCACGCTGACCGCAAAAGC
TAAAAATCGAAACTTGCAATCGCAGGCGGTGTTTACCCTGCATGTTGCCGATGAGGTTTT
GGAAAAAGACGATTTTAAATTTACGCAATGGTTTCATCTTGATTGCCTTGCAGATTATTA
CGGCGATGCGGTTTTTTCCGAGCAACACTGGAATCGTATAGCGCAATTTATGGAGATGGC
GGCTTCTCACGGAGTGTCAATGATTTTAACGCCTGTTTTTACGCCGCCGCTTGATGTAGA
TGATTCAAGCGAACGAAAAAATGTTCAGCTTGTTGACATTGAAGAAAACAACGGTGTGTA
TTCTTTTTCGTTTGAGCGATTCCATCGGTATGCGGCGCTTGCAAAAAAATGCGGCATACG
CTATTTGGAAATATCGCATCTTTTTACGCAATGGGGCGCAAAGCATCCGCCGCAAATTTT
CGGCAGTAAAAATGGTACGCAAACTCTTTTGTTCGGCAAGCAAACCGATTTAAAAGATAA
CTCCTATGCGGAATTTTTGTCGGTGTTTTTACCCGCACTCATTCTTGAAATAGAAAAAGC
GGGTTTTAAAAACCGCGCATTTTTTCATATTTCGGATGAGCCTTCGCTCGTAGACAAGGT
AAATTACACATATGCGAAATCAATGGTAAAAAAACATCTCGGCGATTATCCGATTATTGA
TGCGCTTTCTCATTATGAATTTATGGAAGACGGCGCTGCGGAAATTCCGGTTGCCGCCAT
CGATTCGATTGCGCCGTTTATTGCAAAAAACGTAAAACCGCTTTGGGCCTATTATTGCTC
CGCTCAAGCAGTTCACGTATCAAATCGTTTTTTTGCAATGCCGTCATGGAGGAATAGAAT
CTTAGGCATGCTTTTGTATAAATTCGACATTGACGGTTTTTTGCATTGGGGTTATAATTT
TTACTATACGCAATATTCGCGAAAACTGATTGACCCGTTTACGGTAACTGATGCGGGCGG
AGCTTTTCCCGCAGGGGATTCGTTCAGTGTGTATCCGGGGAAGGATGAGCCGCTGCCGTC
AATCCGCTTAAAGGTTTTTTACGAAGCATTGCAGGATAGGGTGTTTTTAAAACAAATGGA
AAAAAAATTCGGTAAGGCCGGCGTGATTGAACGGCTTGAAAAATATTCCGGCGTCTGTGC
GGATTTTATGCAGTATCCGACAGGCGATAAATTTCTTTTATCGTTGAGGGATTTATTTTT
ATCATGAAAACAATATATACGGCTGCCGGTGAGGTAAACAAAGGATTTATCGGGCAAATT
GCATACACGGTTTGCCTTGATAAAACTTATACGGAATTGGATGTGCATTTACAATTTGAT
AAACAACGCATAAAAACTCCGAGTCCGGAATGCGAGTCGGAAATACAAATGCTGATGCGG
GAAAAATACGGTGAGCAAATTGACAAGGTTGAAGCAGCCGAAATTGCAAAAAGCATGAAA
ACGGAAATACAGCTTATTGTGCAAATGAATGACACTTTTATTGGCGGTATTCACCGTCAA
ATGAAAGACAGGCATTTATACATTTCTTCGTCGTATGCAACCGAAGGGGCAATTCCGCAA
ACTGCGATAGAAGGTGTTATACGGATTGTCGTTATTTTTTTTAATGTGCTCTGCGATAAC
ACAGGGTATACGGTTTCGCTTTCGGCAGGATAGGGGTGCGTATGTACAAACGTTTTGAAT
TACACAATCACACAAATGAATCCGACGGTTCGCTAACGGTAGAAGAATTGACAGATTTCA
TGGTTGCGGATACAGTTGACGCATTTGCTTTAACCGACCATAACACAATCTCCGGACATA
AAAAAGCGCAATCAATTTTGCAAACAAAAAATCCGCCGATCGAATGTGTGTACTGTATGG
AGTACACAACATACTACGGTCATATTTTATGTTTGAATTTGTACTCTTATATTCCGTGGG
AAAATATTAATCCGCTGCAGCCTGAAAAACTATTTACTCCTTTACGTCAAACGGGAGCGC
TTATCGGTGTTGCGCATCCGTTTTCATACGGTGCGCCTATTGCGCAAGGCTGCAAATGGG
AAATGCAAATCAATGATTACACCGCAATTGATTTTATCGAAATTATAAATAATCCCGAAC
CGCAGCACATAAATGAAAAGGGGATAGACTGGTGGGAGCAGTTATGTTTGCAAGGCTTCC
GCATTGCAATGACTGCCGGTATGGATTTGCACGGGCGCTCTGATTTTGCCGGACAGTTTG
CCGTGTATGTTGATACCGAGAAAAGCGAACCTGCAGATAAGGCTTTACAGCGTGCAATAA
AAACGCAGAAAACGTATATAACAAAGGGACCGGTGTTTACGTCGGAAGTTTCTTCCGATG
GAAAAAACATACAGAACAGTATTACCGATTGTGTAAAGCCCGGCTTCAACATGCAAGCGG
TTCCGCATTGGACTGTCGAATACACAAGCCCCGCAGAAAAACTTGTAAAGCGTTTAAACC
CTCAGGATACAAAAATTGAAGCGGAGATTTCTTGCTTTACCGATTCTTCCGTTATCATTG
CAAAGCTCTATGCGGGAGAACCGACCTTTGACAGCCTTGTTGCAATCGCTCCGGTTATAT
ACCGTTAGCAGCAATGCTTTTCAAAAACCTATTGCCTCTTCTACGCTTGTTGCCGACGCC
AAGCATACAGAACTAAACCGAATAGTTTTAGCAAGTTCCATTGGCGTTTTAGTATTGTAC
ATGGCGTCAAAAACCAATTGTCAACAATGTTTTAAAGCAAAGTAGTTTGCAAAGCTTTAA
AACTCGAAGGTCAAAATGTTTTT
>NODE_19
TTTTTATAAAATTTTTTACGTTTTGGGTAAGATGTATTAAAAACGAATTGACTTATTAAA
AAAACATTATAATAGTGTATGTCTCTGTCCCGTATTTTAAGACAAACCTCTTAAAAATTG
AAAACGCATTCCATGTTTAACAGTAAGAATAAAGAAATCGTGTTTGGTAAAAATATCTTT
GAAGCGGGGCGTTCAACTTTTAGTGTTTTTTGCCGATATATGAAAGTATGGAGAACTTTT
AAAAATTAAATTTTAAAGGTTTTCTATAAACAAGCGCCGATAGATAACTGTTATTTTGAA
GATTCCAGTAACAGTCTATCGGGTTTTCTCGGTATCCGATAATATAGAGTTAACGGCTAA
AACGTTCAAAAATAAAAATGGAGGGCTTTTTTATTTTATGAAGATTTGGTATTATATATA
TAGGGGGGTGAAAAATGATCCGTAGACGGACTCTACTGGTAAAAGTGTTGTTCTTTGCCA
CAATCTCCGTGGTCTTTGCGGTCTTCTTAATATTTTTAAGTCCGCGTTATTCTTTTTTGG
GACGGTTGGTATCTGCACGAGATATGGCATTACTCATAACCAATTATGAAAGTTTCCCCG
AATTTACCATACGTGATAAATTCTTTTTAGCCTCTTTTATATTTATGATTTTTGCTTTAA
CCGCAAGCGGAATTTCTGAATATATTTCTTCTCAAATAAAGAAAAATGTATATTTGCAGA
CGGAAACCGCTCTTTTTAACAACTTTATTGAGCGACTCCGGTTCTGTTATCGGCATGAGG
AGCTGGTAGCCGCCATTCAGGAAGAGTTGGAATATCAAGCCGACTGCGCCGTTCTTCTTG
CGAACACCAAAACTGAACATGTTATTTACAATAGTACTTCCGCTTTTATTTCCGACCCCG
AAACCTATGATTTAATGAGGCGGCGCTTTTCTACCGACTGGACATGGTATTGGGCAGAAG
GTTTGTATTTTTTCGATACTAATATGCAGCTTGTAGGAGATAAGCGAAAAGCTCGCGGTC
TGTTTATTGCAAGCGGAGATATACGCTTTTTTCTTATTTGTCGGTTTATCCGTAATACCG
AGCCTGAAATTTTTCCTATTTTATTGCATGAATTTAATGACTATTTAAACAGGGAAAAAA
CCCTCGGGCAATTATTATACTATTCACAGCTTTCTCAAGAGTGGTCGATGGTTGCAAATA
CGCAGCGGTCATTCTTGCCCAAAAAACTGCCGGATACGACTTCTATCGAGGTCGGTGCCT
ATTTTCAACCGCTTGTGCATGTTTCCGGCGACTATTACGATATCATAAAAATTGATGAGG
ACAAAACATTACTGGTTACCGGAGACGTTTCCGGAAAAGGCTTGGCGGCAGCGCTCGTCA
TGGGTATTGTTATGAATACCATTCAAATTATAGAAAATAAAGAAGATCTTGCAGGTATTA
TTTATGCAATTGATACCGCTATCAAACGCATGAAATTACAGGACAAATATACTGTTTTGT
TTTTAGGATTGATTGATACTAAAAAAATGACAATAAAATATGTAAATGCTTCTATGGAAA
AGCCGTTCATTCTTACCGAATCACGCCCGACATTTAAGGTCAAAACGCTTGAATCCAATT
GCTCCGTTGTCGGTATTATTGATTTAGATGAAGTGATTGTTGAAGAGCGTCCCTTATATC
ACGGAGATGTTATATTGATGCTTTCAGACGGTATTCCAGAAACAATGGATGCAAATGGAA
TTGAACTTGGAGAAACCGATTATTATTTGGATTCAATAAAAGAGTTTGCGCATAATCCGC
CTGCAGAAATGGTAAAAAACATAGCCGATATGGCTTTATCTTTTAGTGCAAATAATGCAA
TGCGGGATGATGTTACTATTGTTGCGGTAAAACTGAAGAGGTAAATAATGGGTTTATTGT
TTTTTGCATATTTCTTTGCGGTAATTATTATTCTTGACTCTGTATATCTTAAATTTAACG
ACAGGCAATCAAGTGTTTTTTTAAGAAGGATTGCCCATACAGCAGGCATTGCAGCCCTTC
TATCCGCAGTTTCTATAAGTTTTGTAATGTATAATAAAGTAGAAGCACAAGCGTTCATGT
TTAAACTTGCAATGGTTGCGTTTACTCTTACATCTCATTCTTTGCTTAACATGACTTTTA
AAGTACCTTATTTTGAAAAAAACAAAACATTCAGTATTCTTAATTTTTTACTGCATACTT
TCGGTGTTTTTTTAGTTTTTTTGCGGTAGGACGGTTTAGTTGGAATTCTATAGTCAGCTT
TAAGTTTTATTCAAAAAAGATACTTCCTTTTTTAACGGGGGCTGAACTGTATGTATATAT
TTTTCTTTTTGCGGTTCCTGTAGTTTCGTTTATTCTTCTTGTGGTAAAGGCTTTCAAAAT
CAAGAGTAATATTTATCGGCAACAACTTATTTTAATTGCTTTTTCTGTTCTTGCGGCGCT
TATCTCATGGATTGTGATCGTAAGACTTTTTGCATTTTTTCCTTGGGTTTTTTCTTTATT
CCCGATTGGCATTCTTTGTGTTCTTTTTATTTCTCAGGCAGCGTTTTCTCTTACCAGTGT
TTTTGATTTAAAGCAAATTCTGCTTTCTTTTGCTCGGTTTATCTTTTTTACACTGATGTT
TGCCCTCACGGCGGGGCTTGCGGCGGGATTTATTGTGCAAACGTCTCCGACTTTGAGGAT
GCTCCTTTTAGGCGGAATTATAACTTCATTCATACTTTTTATCACCAGAGATTTTATTAC
AAAAAAATTTGCTTTTCTGTTAGGTGATACTTCGGATTATGAAAGTAAATTAACCGAAGA
GTTACAGCAATTTGATTACACCTTAGGGCGAGACAGTATTTTACAAAGTTTTGTAGAACT
GATGAAAACCAGAATTGACTGCTGCGGTTTGGGAATTTTAATTACCGATGAAAACGGTGT
TTTTAAAACGGTATATTCCGATTTTGAAAAACGCTTATCGATCCCAACCGGTAAAAAATG
TTTTGCATTTTTAATGAATAGAAATGTTTCCGTTATTACAAAAACCGAAATAGTTGCAAA
CTATATTTATGAAAACATTAAATCAGAAATGCTGGACGTATTTACGGAGATGGATGCGCA
AACAATTATTCTTATCCGTGAAGGGCAAAAACTTATTGGTTGCATAGGCTTAGGTGCAAA
AAACCGTGGAGCCGAGTATAATCAGTATGATATACGGGTTTTACGCAATATTTACTCGTA
TTTCTTTTTAATTATTTATTATCTTAGCAATATTGCAAAGCAGGATATTATTCTCACCGT
TGACCGTGAAGTTGAAATGTCTGACCAGATAATCGGCTCAATCCAAAAAAATATGGATAA
AATTGAAAATAAAGCTATTACCGTAGGATCCGTTTCCTATTCAGCGCATCAGCTTGGTGG
AGACTTTATTGATTTTATTAAACTGACTGAAGACAGATTCTTGTTTTTAATCGGAGACGT
CGCGGGAAAAGGATTGGCGGCAAGTATGTCGATGGTTATTTTAAAATCCGTTATTCATAC
TTTTTTGCAAGAAACCGGAGATTTTAAAAAGTTAATCATAAAAATAAATTCTTTTGTAAA
AGATAATTTACCGCGCGGAACGTTTTTTGCAGGTTTATTCGGAATCATAGACTTTCCGAC
AAATACCGTTTATTATTTAAACTGCGGTATACCGCTGATGGCAATGTATATACAAACCTA
TCAAAATGTAATAGAAGTACAGGGAGAGGGGAGAGTCCTCGGGTTTGTAAAAAATATTGC
ACCGTTTTTAAAGGTTCGGAAAATAACATTGCATCCGAAAGATGTTGTGGTTTTCACTAC
AGACGGCGTGCTGGAAGCGCAGAACCTCAGAGGTGATAGATTTGGCAACGATCGTGTAAA
TAGAATTTTGCAGGCAAACAAAGATAAAAATACGGAAGAAATTGCAAAAGATATTTACTC
TGGATTGCTTGACTTTATTTCAAATGAGATACAAGATGATGTTACGATTTTGGTAATGAA
AAATAATGAAAAACCTTGAAAATTAAAACTAAAAACTGGAGGTAGCTTTATGGAAAGTGT
ACAAATTACTGAAAAAATTACACCGGATTATATCTTATTATCTGTTGTCGGATCCATTAA
TTCCTATACATACCAGGAATTTGAATCCAAGATATATTCTTCAATCAAGGAGAATAATAT
TGTCCTTGAGCTTTCTAATGTGACGAATATGTCTTCTTCCGGTTTAGGGGTGTTGATGTC
TGCCCATGATGAAGGAGAAGAGCACGGGCATAAACTTTATATTTTAGCTCCGTCTGAAAT
TGTCCGATTAGCAATTGATTCTACGGGCTTTTCCGAAATGTTTACCATCATTCACTCTGT
AAGTGATTTAAGCCAATGAGTCGTGTTTGCAGATTGACTGTAACCCCCGACACTAAACAT
CTTGCTCAGCTTGAAGCCTTGATTGAAACTTCTCCGGCTATACCGGATAATAAGCGAATG
AATATTTTGATTATCGTAACCGAAATGTTTGACAACATTGCGGAGCATGCTCTAATTCCC
GACGGACAATCGGTTACCATAGAAATAAAAACAAGCAAACAAAATATGATTGTAACATTT
ATATATAAAACAAAAAACTTTGAGGAACTGCTGGAAGGTGTTCATACGGGACGTCCGCAT
TTTGATAAGAATGCAAAAAGATATCGGGGTCTTGGTTTAATTATGTCAAAGAATCTTTCT
CAGAAAGTGAAGTATAAAAAAAGCATATTTAACACGGCACGGTTAATCTTTTATGTATAA
AAAAAGAATCGGTCTTTGTTTCCTTATATGTATTTTTTTTGCCGGCTATTCTAAAGCTCA
TTCGGATGATTCTTTCCAAAAGGAAAAAAATACAATGATTCCCCTTACTGTTTCTCCTGC
GGAAAAAATCTTTGTTGCTCCCTCATCTATTCCTAAAAAAATTATAGAGAATATAATACA
AAACCAAAAAGAGTTTATTTTTGAATTAAGCGAAGTTCTTGCAGAGGAAAAGGAATATCT
TTTAATTCTGGTAGACAAACATCATCCGTTACCGGACGGATACACTCCTAAAAATCTTGT
GGCACTTACCAATACGCGTGCGTATGCAATAAACAGAAGTGATTTATCGCTGACAAAAAC
AGCCGAAGAAGCCTTGCACATAATGGCTCGTGCAGCTCGCAAAGACGGGGTTACTCTTTT
AGTAAGCTCTTCTTATCGTTCGTATCTTTATCAGGTAAATCTTTTTGCACGATATGTTCG
AGAATCGGGAGAAAAGGCTGCGGAACGTTTTTCAGCTCGCCCCGGAACAAGTCAGCATCA
GTTGGGAACCGTTGTTGATTTCGGTTCCATCACAAATGAATTTGCCAACACACGGGCAGG
CAAATGGATGGAAGCGCATGCAGGAAACTACGGCTGGTCACTTTCGTTTCCAAAGGATTA
CGAAACTGTTACCGGCTATGTTTGGGAATCATGGCATTTCAGATATATCGGTATAAAAGC
TTGTCGTTTACAAAAAAAATGGTTTAACGATATTCAACAATACATGCTTGAATTTATTGA
TGCATGGAAACGTCAGGTTGTTACGGCTGAGGAACAACCGAAAGCAATTTCAGAATAATA
TCGTCTGCGGAAAGATTGTCGGCAATAGCCTCATAGGAAAGTTTTAATCGATGCCGCAAA
ATAGCGGGTGCGCAGTCTTTTATATCCTGTGGCGTAACGTAATCCCGTTCTGAAAAAAGA
GCTTTGATCTTTGCCGCTTTATATAAAGCTATTCCTGCCCGTGGAGATGCACCGAAAGAA
ATATAACTTAAGTACGAACCTTTTGTTACCGTGTCGGATTTTTCTGTAATAGGTCGTGTG
GCGGCTACGATTGAAGCAATGTATTCAACAAGAGTTTCATCACAGTGTATTGCGTGCGCC
GCCGTTTGTAAAACTCCGAGCTCTTCTTTTGATAAAATTTTTATAGTATCCTGTCGCTCA
GATTCGGCGTTTGTAACAATATCGGAAAAGCCTGTAATTATTTTTTTCTCTTCCTCAAAG
GACGGATAAGGCACAAAAAGTTTTGCAAAAAATCTGTCAAGCTCTGCTTCGGGAAGCGGA
TACGTTCCTTCCTGTTCAATAGGATTTTGTGTTGCAAGTACAAAAAAAGGTTCGGGCAAA
ATATAGGTTTTTTCTCCGATAGTAACCTGTCCTTCCGCCATAGCTTCAAGCAAAGCCGAT
TGAACTTTTGCCGGGGCTCTGTTAATCTCATCAGCAAGGATAATATTTGCAAAGATAGGT
CCCTTCTTGACCGAAAAGTCTGCTTGTGCTTGATTAAAAATTAAGGTGCCGATTAAATCT
GCCGGCAAGAGATCAGGGGTAAACTGAATCCTTTTAAAATCAAGCCCTACAATACTTGCG
AACGTTTTTACAATAAGTGTTTTTGCAAGACCGGGAACGCCTTCCAAAAGAACATGTCCT
TTTGCAATGTATGCTGTTAAAATGCCTTCAATGAGTGCATCCTGTCCTATAATAGTTTTT
TTCATTTCCTGTTTAAAGCGCTGAATAATTTCTACGGGTTTTTGCATTTCCATAAATTTA
TTGTATGATTATATTAAATAATTGACAAGCACCTTATATTTATTCATAATAAACAGCATG
AGAATACATCCAATTGCAAAAGAGTTAAATGAAATACTTGAACAGACTGTTGCGGGTAAA
CTGCTATCTAATTTAGGAAAAAGACTTTTTTTTCCTAAGGGAATTATTGCACAGGGAGCT
GAAGCGAAACTTAAAGCGCCGAATGCGAATGCGACAATCGGTATGATGTGTAAGAACAAA
ATACCGGTTGAGCTTAATGCTTTGCACGATCTTTTACCGACTTTTTCACCTTCTGAAATT
GTTGCCTATACTCCCACTGCAGGTACCGAGACTGTAAGAAAACTTTGGTATAACAATATG
CTACTGAAGAATCCTTCGTTAGAAAACAAAAAAATTTCTTTGCCGGTGCTGGTTCCGGGA
TTAACCGCAGGACTGTCATTTACCCTGGACTTATTTTTATCTTCAAAAGACCGGCTCATT
GTTCCGCAGCCTGCGTGGGATAATTATCAGCTTATTGCGGAAGCAAGAAGAAATGCAAGT
ACTGCCGCGTTTCCGATTTTTGACGGAGATAATTTTAACATCAAAGGCTTTACGTCTTGT
GTTGAACGGGAAGCAAAATCAGGGATGTTAAAAATTTTACTGAACTTTCCTCAAAATCCT
TCCGGGTATACTCCCACGGAACAGGAAGTCGATTCGATGTATTCTATCCTATTTGAGCAG
GCGGAGAAAGGTGTTGCGATTCTTATTATTTTTGACGATGCATATTTCGGTTTAGAATAC
GAATCGGAGGCTATTAAAGAATCTTTGTTTGTACGATTTGCCGATGCGCATAAAAATATT
TTAGCGGTAAAGATTGACGGACCGACAAAAGAAGATTATGTCTGGGGACTTAGAACGGGC
TTCATAACTTTTGCATCAAAAGGTTTTAACGATATTCATTATGAGACGGTAATAAAAAAA
CTTCTCGGGGCAATCAGATCATCGGTGTCGTGCTCCGCAACGCCATCTCAAACCTTTGCA
GTAAAAATTTTAGAAAATGAAAAAACCGATTCTGAAATACAGAACCTTCACACTCTTTTA
AATGATAGGTATAAAGAAGTAAAGCGAGTGCTTAAAAAATTTTCATCATCAGAAAAATTA
AAGCCGCTCCCTTTTAATTCGGGGTATTTTATGTGTATGCATTGCAGCGGTTTTAATGCC
GAAACCCTGCGGCAAAAACTCTTAAACGAATATCAGATAGGTGTTGTTGCAGTAGATGAT
TGCCATATTCGTATTGCATTTTCTTCTCTCGATATAGAAAACATAGAACCGGTTTACACC
GCTATTTTTGAAGCTGCGGAAAATCTTTAGCGGCGTTTAAAAAGCGCGGACTATTTATTC
TTTTTAAAAAAAGAAAATAACGCTTTATTCTTTTTCGCTGTGTCTATATCCTTTTTTTCA
GATTCAGTTGATATGTCCTTTTTATGAAAAAGAGAGAACCAGTCATACTCCTTTTTCTTG
GACATATCAATAAGAAAGTATACAATGTTTCCAAGCACTGAAAAAACCGGAAGAAAGATA
ATTTCTCCTTGCGTTACCGGCGCATGAGTTATATCAGATTCGTGCATAACTTTGTTCATG
TCGGTATCAGGGAAAATATCTTCGATGTTTAAGTCATCTGAAAATTCTATTTCAGTTTTT
GCTTTTTTTGTCATATCGATAACGGTTCCATCGGGGGTAAGTAACAAAAGGGGAGAGTCA
ATAAATTATATAAGTGTTTTTTGTAAACCGCTAAGTCCCGCGATCTTTATGCTTTTTTGT
CCGGACAAATCAAGTAGTTCTCTGAGTATATTATGCATTTGGTCTCCCAGTACACCGAAT
TTTTTAAATTGTTTATCATTGATATTTCCTCCATACCGCAATATATCAACAAGTTTTTGC
AGCTCCCTTTCTTTTTGATGCGCATGTGCTAAAAGATATACTGAAAGAAGAAGATGAATT
CCTGCAAGGATAAAGCCGTAAAATAAAACAGTTTCTGCAGCTCCCTTTTGATTTGCATGT
ATACCTACAGTATATGCCCACGCAGCGCTTATAAGTATGGCAGCAAAAGAAATACACAAA
ATCAAAATCAATCGTTTTTTTTCAATTAATACCATAGTTTTTTCCTATTTTAAATTCTCC
GACGTAAAAATTAATTCTTTGATATCATGATTTTTACCGAGTACAAATATTCGATCTGCA
CTTTTAAAAGTAAATATATTATCAGGATAGTATAATTTTTTTTTCGGAATGGAATTCCCT
GCAGAATCAATATCTATCTCTGTTCGAACCGCTGCAATAATTTTAAGATTAAATTTATCT
CTTAATGCAAGATCATCAATAGTTTTATCGTCAAAAAACTTTGGCGCAATTATTTCTCGT
ATGGTTACATCTTCCGTTATTGCAATTGAGTTGGTACGATCTGGAGCAACTAAGCGGCGC
GCAAGGCTTGTCGCACTGGACACTTCAATATTCAGTACTTCGTTTGCGCCTACTCTTCGC
AAAACGGTGGCATGCAGCGGCGATATTGTTCGCGCGACAATATACGGAATGCCACGCTGT
TTTAATAATGTTGTTGTCAGAATGCTTGCTTCAATATTGTCACCGATTGCTACAATTGCA
ATATCAATATCATCAAGCGGAGCTTTGAGCAAATCGCCTTCATTAGTTGTATCAATAAGA
ATTGCGGCAGATACAAAGTTTTTTACTTTATCAAGCGTATCTGCGTTTTTATCAATCGCA
ATAACATTCCCGCCGCCTTCAGTCAGAATTTCACAAATCTTATTCCCGAATGCTCCCAAC
CCAATCACCACAAAATTCTTCTTTATACTCATCATTTTCTCCTAAAAAAAGTTTTTGAGG
AATTATCAAATTCCGAAAAAAGTTTTTTCACCGTATTTTCTAAGGCAAGGAAAAAGTTCA
AGTCTTAGAAAATACATACAATCTGCGATGTTTCGCACTCTTCCTTGTAAAGCGAAACTC
GTCTGCCAACCATGCAGGCGCTATTTCAGACTGCATGGTTGGCATCTTCTCCTAAAAAAA
GTTTTTGAGGAATTATCAAATTCCGAAAAAAGTTTTTTCACCGTATTTTCTAAGGCAAGG
AAAAAGTTCAAGTCTTAGAAAATACATACAATCTGCGATGTTTCGCACTCTTCCTTGTAA
AGCGAAACTCGTCTGCCAACCATGCAGGCGCTATTTCAGACTGCATGGTTGGCGTTTTAT
CTGCACTGTTTATTTTATATTCTACACAGCTCCTTTAAACACCCTATCCGATTGCAAGAC
TGCTATACGCATAGGTGATATTGCTTTCCGGTTCTGGTTTGCTTACCGCCGTTAGAATTG
TTAAGGGTCCGACTCTTCCGATAAACATAAGTACAATAATAATAAGTTGCACATATACGG
TGAGTTCCGGCGTAATGCCGGTTGATAAGCCGACAGTTGCAAAGGCTGATACAGTTTCAA
AAAGAAGTGGAAGGAAATAAAACCGCTCGGTAATGCTCAAACAAAAAACACCAACACATA
CTACGGATAATCCAAAACCAAAAATCAAAAAAGCTTTTTCAATTTGTTTAATATGCAGTA
CCATATTCCGTATTTTTGCATGCTGCTCATTTTTTAAAAAAGATTTAAACGATGCAATAA
TCGCCGCTATTGTATTCAGCTTAATACCGCCCGCCGTGCTTCCCGATGCTCCGCCCAAAA
ACATAATAAAGACCATAAAAAATAATGTGGGCTGTCGGAATGAACCGAACGGTAAGGAAG
AAAATCCGGCAGTCCGTAATGTTACCGCCTGAAAAAAACTTGCAAGATATTGAGTACCCA
AACCATAGTCTTTCATCGCATACTCATGCTCAAGAAGATAAAAGCCACTGAATGAAACGA
TAAGAACTACCGCAGTTATTTTTAGCACTACATAAGTATTAAGGCTCATCGGCTCAAGGG
CTTTTTTTTGTGCAGAAAAAAGATTCTTAATCCTTCTTTTTGAACGCATAGCCATTTCAC
TAATAACAACAAAACTTATTCCGCCTAAGATAATCGTACACGGAATAACAAGCCCTATAA
TATAATTGCCGGTAAACGATTCCATGTTATTCGGATACAACGAAAAACCCGCATTACAAA
AAGCGGATACCGCATGAAAACAGGCATAGGCTAAAGCTTTTATACCGAAACCTTCGATTT
GCATAAATCCGAAAAATAAAAAAAAGGCACTTATTGCTTCGATCGTGAATGTGGCAATAA
TAATAACTTTCAGTCCTTTAAAAAGGTCGCTCATATCATCTTCGTTCATCATATACGAAA
CGATTAACTTATCCTGTAAGCTTAATTTTCTTCTCAGTGCAAGCATTCCGAAAAAAGACA
GTACCATAAATCCGAGCCCGCCTATTTGGATAAGCAGTATAAGAATAAGCTTTCCGAATC
CGCTTAACTGTTCAGCCACATTGATAACCGTAGAGCCGGTAACACAGACCGCAGATGTTG
CGGTAAAAAGCGAGGAGAGCAAGCTCAAGCCCACATGATCGGAAGAAGAAATAGGCAACT
TCAACAAATAGGCACCGATGATGATGACAGTCAAAAAAGAAAGAATAAGGGTTTGGGCTG
GATTGGTTACCGCCTGCTTGCTAATTTTTCCTTGGCCTCGTATTGCGGTAATGACAAGCG
CAAGTAAAAAAATATTTTTAATCAAATTAAAAAGTGTATAAATATTTACTGTTTTTATTC
CTGAAGTAATTTTTGCAAGAACAAAAAGAGCGATTAATAAAATAATAGTAAGCAATTTTA
GAAGATTTTTTTGAATAAATATCTTTGCATACTTTTCGTTTTTCATCGGCAAAAGAATTG
TTGCTCCTATCAGTAAAAGAATCAAAATATTTCCGCCGAAAGCAATATACATAACAGAAG
AAAAAGAATTTATTTCTTCCAGAATAATTAACAAAATACTCATACTGGCAGCAAGAAAAA
GCATACCGTTTTTTTGTTTCATGCTAAAAGTATAGTCAAATTTCTAAGTTGTTCAAGTAT
TTTTATTTTAAAAACTGACGATGAAGAAGCCCTCTTTTAATAATAAAAAGGATTTAGTAT
ACTACTTGCTGTGAAAAAAAATGTAATTTTTGTACTTTCCATATTACTGACTGCATGCGC
CAGCTCTCCTAAAATTATTGTGAGTCCTACAACCGCTCCAAGGTTTTTATCGGAGCAACA
TGAAGCAGAGTTTCAAGTTGATACAGTGTTTCCAATTGATTTTAGCAACTATGATGATTC
AATTTTAACAAATAATTTCATTTCTTTTATCGGATTTAGCGAACAGGGAAAGCTATATTT
TACTGCAAAAGGAATAAAAAATTTTAATTTATATGTAAACGGTTATAATATAAATACAAA
AAAAATTTGTGACAAAGAAAATACTTGCATAGATATCAGTACTATTACAAAAAACGGGAA
AAATATTCTTTACATCGGAAATATTCAAATAGTAAAAAAAGGGGATCAAAAAACTGAAAC
TAAACCATTTCTAAAACTTCAAATACCTTATCCTGAAATTATCTATAAGCCCACAAATAT
CGGAACCGTTGATTACAGGGCATTTCAATTAGTTGATTCTATTATCAATGCTGAAGTGCA
AAACGGATTCCCCGGCGCACAGCTTGTTATTGTAAAAGACGGGAAGCTTTTAAAGAGCAG
CAGCTATGGTAATATTAGTACGGTTGATATATTCGGTAAACCGGTTAAAAAACCTATTCC
GGTAACAAATTCAACTTTGTTTGATTTGGCAAGCAATACAAAAATCTATGCGGCAAACTT
TGCATTGCAAAAACTTATTTATGAGCAAAAGATTTCTATTCATGACAGGGTGGTATCGTT
TTTTCCCGAATTTGTTGATTCTAAAAAAGCAAAATTCACCGGAAAAAAATATATCACAAT
ACATGACTTGCTTACGCATCAGGCAGGCTTTCCAGCCGGAGCGCGGTATTTTGCAAAGAT
ATCAAAACCCTTAACAAAAACAATCCGCAAGAAAAATTCAAAAGGCAAAATAAGATACGT
AACAGTTGTTTCGGATGAAGTATTATCACCGCGGGAACGCACCTTCCGACTTATAATGGA
AACACCGCTAGTGTATAAACCGGGCACTCAAGTGTTATATTCGGATATCGATTATTTATT
GCTTACCTTTATTATAGAAAAAATTACCAAGATGCCGCTTGATGAATATGTTACAAAAAA
TTTTTATAAGCCTTTAAACTTGAATAGTATATGTTTTGAGCCGCTTAAACATAATTTTAT
GCTTGATGAAATTGCAGCAACCGCAATTACCGGTAATACCGCATCCTCTACAGATGAAAA
CAAAAACCTTCGTCGATTTCTTATTCACGGAACGGTGCATGATGAAGAAGCCTTTCATTC
AATGGAGCAGGTAAGCGGACACGCGGGGCTTTTTGCAAATGCGGAAAGTCTTGCGGTACT
TGCACAGGTGATGTTAAACCGCGGCGGATACGGGACAATTAAACTTTTCGATGAGAATAC
TGTTTCTCTTTTTGCAAGCCAAAGCTATATAAGTCCTTCGTACGGACTTGGATGGAGAAG
GCAGGGTGCGCAAAACTATGCGTGGGCGTTTTCGCCGCTTGCGGATTCGAATACTGTCGG
ACATACCGGCTGGACGGGAACGCTTACTGTAATCGATCCGAAAAAAAATCTCATTATTAT
CCTCCTTACGAATGCAAAGAATACTCCCTATCCCGATAAAAAAAGATCCGCAGTAAAAAC
CGAAGGCGATTATTATTTAGCAAAATGTTACGGTGCAATCACGACTATACTCTACAATGC
CTTTGAAAATACCGACAAGGATTTTTTTGACTTTATGCTGATAGAGCTTGTGGAAAAAAA
ATATGCAATGCTCAAAGCTATAAAAAATTTTAATAACTCAGGATACATAAAAGATCTGCG
TGCACTTATGGACACAGTCAAAAGCTCTGCAAAACACTCATCAAAGCTGCGTGCTTTTTT
AAAATCCCCAACGGGAAAGGCAATCGAAAAAAAATTGGAGAGTATAAAATGAAAAAGCTT
CTTTGTATATTCAGCCTTTTATGCTGTACTATTTTCTTGTTTGCCGAGAAAATTATTCTC
GGTATTGAAAGAGTGTATGAACACCGACACCTCTTTGAAGGTAAGCGCGTCGGGCTTATT
ACCAATCAAACCGGCATAAATGCAAAGGGAGTTTCGTCCATCGATATTCTTGCAGAGGCG
GTAAACCTTACCGCATTATTTTCGCCCGAGCACGGCATCCGCGGCGATGCACGCGAGGGA
GCCGCAATAGAAGATACAATCGATGCAAAAACCGGACTTACCGTATATAGTTTATACGGT
AAAACAAAACGCCCGACAGAGCAAATGGTGCAAGATATTGACATTCTCTGCTTTGATATT
CAGGATGTTGGCGCCCGTTTTTATACATATATTTACACAATGGCATATGCGATGGAAGCA
TGCGCAAAGTTCAACAAAACTTTTGTAGTCTTTGATCGGCCTAATCCTATTTCCGGTTCC
GCCGTTGAAGGAACCATACTCGATATGGAGTATCGCTCATTTGTCGGCTATTATCCGATT
GTGCAGCGGCACGGCATGACAGTCGGTGAACTCGCACGGTTATTTAATACTGAGTACAAA
ATACAATGTACGCTGCATGTTATTGCAATGAAAAACTGGGATAGAAATTCTTATTTTAAT
TCATTTCCACTTCCGTGGATACCTACCTCGCCGAATATTCCATCCGCCGAAACCGCCTTG
CTTTATGCGGGCATCTGCGTTTTTGAGGGAACCAATATTTCCGTCGGCAGAGGAACCACT
ATGCCTTTTCAATATATCGGCGCACCTTTTATCGATGCGCCTGAACTTGCGGATTCCTTA
AACCGATTAAACCTGAGCGGATTGCTTTTTGTACCGGCGTATTTTACTCCGTCGCTCTCG
CTGCATAAAAACATTCCCTGTAAAGGAGTACAAATTATTGTAACCGACAAAGCGCAGTGT
AAACCTGTGTATGCCGGTTTTGTAATTCTGTATACCATACGGGAATTGTATCAAACCGAT
TTTAAAATTATCAATGCTCCGAACAAATATTGCGGACTCAATCTTCTTACCGGCACAAAT
AAAATAACCGAAAACAAACTCAGTCTGACAGAGCTTGATGCTCTTATGCAAAAAGACACC
AAACGCTTTATGCGCATACGAAGGAGGTATCTCTTATATTGAACACAATACAGACTATCA
CCGTTAAAAGCCCGATAGGCGTTCTTCGTATTGAAGAAACCGGCGGCGTAATTTCTTCTG
TCGGCATACACAAAGAAAATGCACCGATTGTTTCCTGTACTTCGTCTTCGGTATTAAACC
ACTGTGTCGATGAACTGCGTGCATACTTTGACGGCAAGCTCAAACGTTTTACCGTGCCGG
TTATTTTTTTGGGAACCGAATTTCAGCAGCGTGTATGGAAAGCCTTGCAAGAGATTCCTT
ACGGACAAACTCAATCCTATAAAGAACTTGCGGAACTAATCGGTGCTCCAAAGGCGTACC
GCGCTGTCGGCAATGCGGCAAACAAAAATCCAATTCTCATCATAGTGCCTTGTCACCGCC
TTATCGGCTCCGACGGTTCCCTCACAGGCTTTGCCTGCGGCATTGAAGCAAAACGCTTTT
TGCTGGAAATGGAAAAAGATTTACAACAAGCTTTACGGTAACTTTTTCGCCGGACTGTTT
GGTTCAGGAATGTTCAAAAAAGCAGACTCATTTTTATCGGAGGGAATTTACGGGCTTAAA
CCCGCGGATGCTCCGGAAGAACATGTACGGCGGCGGTTCCACGCTGAAATGCGTTTAAAA
GTTATCGCCGCTAGAAAAAAGCAATTTTAAAACGGCAGGCAAATTTTGAGAGAAAAGCTG
CATTTTGCCTATGGTAAGTTTACTCACCGTTGCGCCGTGT
>NODE_22
TTTGCCCACCGTTGCGCCGTGTCGGACTCTTTTTAGTAAAAATTTTTCAATTCGCATTAA
TTTAATTTTACTATCGGCGAAGTAAAAAATATTGCGGCAGCAAAAAAAGGTTGCACTCTA
TTAAAATACGTAGGATTTCTAACAACATAGAGTCTGCAATAAAAGTTCGGCGCACAATGC
CTTTGCGTTTGAGTGTCCAAGCGCCGACAAAACCGGACTGTTTTTATCTGATAAAAAGCT
TTTCAAACAGTATTGACAGAAATATAAAAATGAAGTAAAGTACATTCCGTTGCATATGCC
AACTTAGCTCAGCTGGTCCAGAGCACGTGATTTGTAATCTCGGGGTCCAGGGTTCGAATC
CCTGAGTTGGCTGAGCGAAGGGGAGATACCCAAGCGGTCAACGGGGGCAGACTGTAAATC
TGTTGGCTTTGCCTTCCAAGGTTCGAATCCTTGTCTCCCCAAAGGGATTGCTTTCATCAA
ACGTGAGCAATCCCTTTTTTTATTTAATTTATGAAAAATATTGTTTTTTCATTATACCTT
TTTGTACTTGGAGGCTTTGTATGAAAAGGCCTTTTTGGGAAAGCGGTTTGTATTTTTCAT
[truncated: 2,643,560 more chars]
